# Supplementary material for: RNA seq analyses of chicken reveals biological pathways involved in acclimation into different geographical locations
Source: Sci Rep. 2020 Nov 6;10:19288. doi: 10.1038/s41598-020-76234-8 (PMC7648748; doi:10.1038/s41598-020-76234-8)
Supplement: Supplementary file 1 — Supplementary Information. [file 41598_2020_76234_MOESM1_ESM.xlsx]

## Sheet: stat
* Software : Illumina package bcl2fastq
* Fastq Quality Encoding : Sanger Quality ( ASCII Character Code = Phred Quality Value + 33 )
Sample	Total Bases	Read Count	GC (%)	AT (%)	Q20 (%)	Q30 (%)
2-liver	7129973598	70593798	46.285	53.715	98.312	95.63
5-breast	6840466390	67727390	47.077	52.923	98.236	95.474
9-liver	7715135884	76387484	46.631	53.369	98.525	96.081
10-gizzard	5661400066	56053466	46.918	53.082	98.183	95.389
6-liver	8177511864	80965464	46.137	53.863	98.279	95.536
1-gizzard	8119482314	80390914	47.652	52.348	98.401	95.862
1-liver	8725152246	86387646	45.588	54.412	98.273	95.581
10-liver	8257685664	81759264	46.655	53.345	98.264	95.486
6-breast	6603592908	65382108	47.31	52.69	98.115	95.205
3-gizzard	7173253916	71022316	46.769	53.231	98.366	95.79
9-breast	8182226140	81012140	47.299	52.701	98.3	95.637
10-caecum	8243205496	81615896	47.386	52.614	98.195	95.391
2-gizzard	10376202074	102734674	46.279	53.721	98.278	95.645
6-gizzard	6323259126	62606526	47.791	52.209	98.195	95.365
6-caecum	6912107710	68436710	46.426	53.574	97.991	94.97
8-caecum	8166077048	80852248	46.373	53.627	98.229	95.454
5-liver	6523120148	64585348	46.672	53.328	98.275	95.538
4-liver	7496779742	74225542	46.133	53.867	98.261	95.543
7-gizzard	8315628152	82332952	46.607	53.393	98.353	95.719
2-breast	6771153726	67041126	46.984	53.016	98.24	95.521
5-caecum	7358580230	72857230	48.025	51.975	98.411	95.858
8-gizzard	7093153442	70229242	46.934	53.066	98.108	95.225
4-breast	7176091410	71050410	47.35	52.65	98.008	94.975
7-liver	8092116970	80119970	46.355	53.645	98.376	95.76
3-breast	8183496518	81024718	47.251	52.749	98.093	95.14
7-breast	6789332110	67221110	47.463	52.537	98.273	95.558
9-gizzard	8933712398	88452598	47.365	52.635	98.316	95.644
8-breast	7650205610	75744610	47.516	52.484	98.216	95.417
7-caecum	7551405188	74766388	47.994	52.006	98.404	95.793
3-liver	8209156376	81278776	44.982	55.018	98.548	96.144
1-breast	8212824292	81315092	47.279	52.721	98.218	95.452
4-gizzard	7084863968	70147168	47.773	52.227	97.975	94.929
1-caecum	7242457904	71707504	47.807	52.193	98.236	95.507
2-caecum	7396058300	73228300	47.496	52.504	98.142	95.344
4-caecum	7125536870	70549870	48.634	51.366	98.095	95.117
5-gizzard	8102591680	80223680	48.467	51.533	98.329	95.669
3-caecum	8425965602	83425402	46.779	53.221	98.269	95.545
8-liver	7041300648	69715848	45.843	54.157	98.189	95.358
10-breast	6983647222	69145022	47.453	52.547	98.222	95.418
9-caecum	6725617674	66590274	47.635	52.365	98.342	95.68
				Research use only
