# Supplementary material for: RNA seq analyses of chicken reveals biological pathways involved in acclimation into different geographical locations
Source: Sci Rep. 2020 Nov 6;10:19288. doi: 10.1038/s41598-020-76234-8 (PMC7648748; doi:10.1038/s41598-020-76234-8)
Supplement: Supplementary file 2 — Supplementary Information. [file 41598_2020_76234_MOESM2_ESM.xlsx]

## Sheet: stat
* Software : Illumina package bcl2fastq
* Fastq Quality Encoding : Sanger Quality ( ASCII Character Code = Phred Quality Value + 33 )
Sample	Total Bases	Read Count	GC (%)	AT (%)	Q20 (%)	Q30 (%)
7-caecum	7473439652	73994452	46.299	53.701	96.652	94.207
3-caecum	9489036254	93950854	45.877	54.123	96.427	93.843
2-gizzard	7706926402	76306202	46.605	53.395	94.743	91.236
8-liver	6927620906	68590306	46.333	53.667	96.361	93.724
1-liver	7723479898	76470098	46.055	53.945	95.935	93.178
4-breast	7119065598	70485798	46.887	53.113	97.265	95.169
9-liver	8106517146	80262546	46.452	53.548	95.783	92.785
10-gizzard	7040840290	69711290	45.889	54.111	96.784	94.418
3-gizzard	7530836942	74562742	46.275	53.725	97.074	94.833
8-breast	6939760500	68710500	46.488	53.512	97.04	94.828
1-breast	8651312560	85656560	46.207	53.793	96.252	93.693
2-liver	8332527674	82500274	47.221	52.779	97.16	94.982
4-gizzard	7201421806	71301206	47.506	52.494	97.34	95.272
8-caecum	7020249420	69507420	45.982	54.018	96.695	94.25
3-liver	9183511860	90925860	46.758	53.242	96.786	94.384
4-caecum	9186206742	90952542	45.326	54.674	97.039	94.804
5-breast	8345256300	82626300	46.819	53.181	97.224	95.083
9-breast	7789952240	77128240	46.215	53.785	96.464	93.895
1-caecum	8803874878	87167078	46.385	53.615	96.567	94.209
10-liver	9305458048	92133248	45.329	54.671	96.253	93.547
4-liver	10180061488	100792688	46.969	53.031	96.896	94.557
5-gizzard	7594857206	75196606	48.517	51.483	97.245	95.108
6-gizzard	8019081042	79396842	46.457	53.543	96.854	94.508
5-caecum	8893981422	88059222	45.614	54.386	97.263	95.187
9-caecum	10457650494	103541094	45.322	54.678	96.843	94.536
2-breast	6891555624	68233224	47.332	52.668	97.292	95.197
5-liver	9925504320	98272320	47.541	52.459	96.701	94.245
6-breast	8629488480	85440480	46.86	53.14	96.799	94.428
7-gizzard	7945426186	78667586	46.198	53.802	96.582	94.06
1-gizzard	8520142648	84357848	47.11	52.89	95.874	93.057
10-breast	7611585634	75362234	47.05	52.95	96.723	94.298
6-liver	7343488204	72707804	47.366	52.634	96.5	93.941
8-gizzard	7493715604	74195204	46.411	53.589	96.59	94.08
6-caecum	8415435948	83321148	45.773	54.227	96.379	93.742
7-liver	10806444096	106994496	46.443	53.557	96.612	94.133
7-breast	8689037070	86030070	46.407	53.593	96.867	94.544
3-breast	7096466848	70262048	47.718	52.282	96.917	94.568
2-caecum	6806991354	67395954	47.524	52.476	95.501	92.431
10-caecum	7200106988	71288188	46.749	53.251	96.416	93.761
9-gizzard	8334878550	82523550	44.765	55.235	96.391	93.782
				Research use only
