# Supplementary material for: RNA seq analyses of chicken reveals biological pathways involved in acclimation into different geographical locations
Source: Sci Rep. 2020 Nov 6;10:19288. doi: 10.1038/s41598-020-76234-8 (PMC7648748; doi:10.1038/s41598-020-76234-8)
Supplement: Supplementary file 4 — Supplementary Information. [file 41598_2020_76234_MOESM4_ESM.xlsx]

## Sheet: 2fc fdr0.05
Filter: 197		Fold change	p-value	FDR	Average of normalized data (log2)		Normalized data (log2)																				Raw data (FPKM)																				KEGG input		Annotation
ID	Gene symbol	KYRGYZ /KOREAN	KYRGYZ /KOREAN	KYRGYZ /KOREAN	KOREAN	KYRGYZ	KOREAN1-breast	KOREAN2-breast	KOREAN3-breast	KOREAN4-breast	KOREAN5-breast	KOREAN6-breast	KOREAN7-breast	KOREAN8-breast	KOREAN9-breast	KOREAN10-breast	KYRGYZ1-breast	KYRGYZ2-breast	KYRGYZ3-breast	KYRGYZ4-breast	KYRGYZ5-breast	KYRGYZ6-breast	KYRGYZ7-breast	KYRGYZ8-breast	KYRGYZ9-breast	KYRGYZ10-breast	KOREAN1-breast	KOREAN2-breast	KOREAN3-breast	KOREAN4-breast	KOREAN5-breast	KOREAN6-breast	KOREAN7-breast	KOREAN8-breast	KOREAN9-breast	KOREAN10-breast	KYRGYZ1-breast	KYRGYZ2-breast	KYRGYZ3-breast	KYRGYZ4-breast	KYRGYZ5-breast	KYRGYZ6-breast	KYRGYZ7-breast	KYRGYZ8-breast	KYRGYZ9-breast	KYRGYZ10-breast	Entrez gene ID	KYRGYZ /KOREAN	chr
43	GART	0.363188	8.85888e-06	0.000184472	5.79115	4.32994	5.22639	5.0784	5.8807	5.86741	5.55811	5.77337	5.96472	6.05178	6.5123	5.43743	4.10153	3.57752	3.79014	4.2521	4.61141	4.6143	3.61688	4.63625	5.17738	4.07551	37.9319	32.7006	59.509	59.1426	47.8009	56.2073	61.9037	64.7876	92.3724	43.8387	15.7017	10.6602	13.0274	17.9171	22.9945	22.1743	11.1382	23.0172	34.5372	15.0087	395315	#87CEEB,black	chr1
49	Amy1a	0.378394	2.12343e-07	1.42374e-05	5.86974	4.4677	6.08583	5.56955	5.49114	5.23652	5.61926	5.77976	6.30522	6.18778	6.07088	5.98557	4.25575	4.04476	4.36436	4.59237	4.69256	3.96569	4.54493	4.81911	4.74437	4.39767	69.6089	46.3689	45.2019	37.8538	49.9182	56.4698	78.648	71.2899	67.7755	64.5523	17.5863	15.1222	19.8826	22.9496	24.3822	13.7708	22.0989	26.2633	25.3179	19.0178	414139	#87CEEB,black	chr8
109	TCP11L2	0.359702	8.11974e-10	4.66571e-07	5.55123	4.0761	5.94057	5.26845	5.48502	5.63451	5.3356	5.28335	5.71768	5.45338	5.52353	5.72012	4.07608	3.60243	4.28587	3.85208	4.37132	3.93962	4.60863	3.81371	4.06322	3.85703	62.8169	37.447	44.9906	50.1672	40.8178	39.73	52.0018	42.4519	46.056	53.5182	15.4125	10.8649	18.7747	13.3362	19.317	13.5129	23.1446	12.576	15.4127	12.7605	425052	#87CEEB,black	chr1
158	MME	0.31761	0.000260439	0.00242408	3.18205	1.52738	3.46327	2.8081	1.99161	2.41472	2.54969	3.54367	4.10541	2.4822	3.66031	3.38644	1.66917	0.943469	1.15973	1.4281	1.53353	0.923943	2.45412	1.84156	1.46341	1.12698	10.3932	5.98827	3.07326	4.47456	5.03838	11.1055	16.3128	4.54641	11.8842	9.75977	2.10488	0.885549	1.26106	1.67385	1.84785	0.810399	4.4304	2.47565	1.71346	1.08922	425031	#87CEEB,black	chr9
206	HES4	2.70962	0.000940655	0.00662904	1.41244	2.85053	2.40012	1.18506	1.22841	1.40237	1.3893	1.93856	1.69771	0.208654	0.358546	0.960347	1.74935	3.44631	2.55864	2.93906	2.28396	2.46254	1.78959	2.77	3.2523	3.8191	4.45344	1.26884	1.39702	1.7119	1.69965	2.98357	2.26398	0.149305	0.303495	1.00192	2.28628	9.70833	4.95759	6.62523	3.79614	4.26883	2.42689	5.63309	8.394	12.5826	395128	#FF6347,black	chr21
207	GPI	0.361173	1.58129e-09	5.89121e-07	11.8116	10.3423	12.1821	11.313	11.6945	11.8317	11.7265	11.8966	11.9811	11.7718	11.8795	11.6821	10.4245	10.3931	10.2361	10.3253	10.5267	10.4146	9.15144	10.222	10.9571	10.2083	4836.03	2536.47	3405.79	3757.8	3512.53	3992.45	4071.76	3465.67	3856.84	3402.2	1335.93	1312.62	1221.89	1272.67	1446.7	1289.45	561.656	1151.92	1950.45	1122.13	415783	#87CEEB,black	chr11
293	CHCHD2	0.29695	6.03682e-12	3.87141e-08	11.1965	9.44482	11.3073	10.7055	11.1765	11.4293	11.1919	11.0422	11.3899	11.1401	11.2809	11.1774	9.50717	9.37208	8.73504	9.61566	9.78388	9.45539	9.29751	9.61714	9.49191	9.34422	2636.83	1664.43	2378.02	2842.91	2424.47	2207.86	2702.45	2236.36	2546.58	2397.64	706.904	646.295	431.047	777.8	864.109	662.718	621.611	757.066	705.801	616.038	417544	#87CEEB,black	chr19
301	PHTF2	0.463394	6.40122e-07	2.81944e-05	6.03857	4.92888	6.38366	5.97639	5.6528	5.9008	6.39462	6.29311	5.91423	6.03989	5.37106	6.14539	5.08026	5.02379	4.98378	5.38722	4.58646	4.813	5.04182	4.55429	4.75572	4.86613	85.8152	61.8007	50.6877	60.571	86.1462	81.0359	59.7458	64.2409	41.3586	72.2473	31.9218	30.7869	31.0793	40.5521	22.5791	25.5879	31.5972	21.6828	25.5228	26.6998	417728	#87CEEB,black	chr1
345	SUCLA2	0.428862	2.58777e-08	3.11578e-06	8.37724	7.15582	8.6497	8.07057	8.24241	8.41503	8.35714	8.30098	8.63647	8.13903	8.70915	8.07021	7.02338	6.88941	6.38989	7.26984	7.40767	7.29402	7.59676	6.90753	7.36076	7.07075	416.961	267.133	310.252	350.942	338.935	329.281	399.913	278.478	427.457	277.321	125.558	114.811	84.0312	152.204	165.64	147.387	190.537	114.889	160.353	126.632	418857	#87CEEB,black	chr1
403	NKIRAS2	2.15238	3.37839e-10	3.09508e-07	5.67006	6.77599	5.62963	5.45728	5.77619	5.6915	5.96412	5.41867	5.614	5.4239	5.87	5.74538	6.59817	6.7313	6.57405	6.916	6.76196	6.79452	6.51508	7.0297	7.00691	6.73427	50.525	42.8199	55.3232	52.2844	63.7111	43.7984	48.34	41.5605	58.8723	54.5488	93.285	102.824	95.5889	118.895	105.538	104.042	89.507	125.204	125.292	100.154	420032	#FF6347,black	chr27
416	FABP5	0.477873	0.000719314	0.00536677	6.35339	5.28809	6.16764	5.8908	6.54112	5.93236	6.19822	6.81147	6.77566	6.03245	6.89223	5.71887	5.61521	6.43975	5.24999	5.9851	5.39456	4.5621	4.61031	4.77639	4.46033	3.80474	73.7753	58.1816	94.6704	61.9476	75.0845	116.523	109.365	63.9003	120.555	53.5248	46.6999	83.8384	37.5817	61.8882	40.2883	21.3317	23.1672	25.4555	20.6082	12.2587	420197	#87CEEB,black	chr2
423	CCDC12	2.32276	8.85322e-09	1.3732e-06	2.96823	4.18407	2.66751	3.22622	2.82416	2.74923	3.30766	2.66819	2.28634	3.54719	2.41205	3.40493	4.28003	4.10475	4.18353	4.46809	4.13983	4.39476	3.9078	4.10594	3.93598	4.22032	5.6043	8.33499	6.2719	5.9259	9.24613	5.64762	3.91371	10.5956	4.44598	9.94774	17.9473	15.8402	17.402	20.9869	16.328	18.996	13.8632	15.6721	14.0466	16.7793	420402	#FF6347,black	chr2
432	HIBADH	0.271893	5.78308e-09	1.18361e-06	8.10459	6.2257	7.95605	7.28217	8.29091	8.06924	8.24893	8.39552	8.34482	8.0075	8.09583	8.07547	5.29947	6.07928	5.99764	5.35559	6.64133	5.57498	6.32204	6.41707	7.25675	6.14279	257.407	154.246	320.865	275.915	314.336	351.591	326.526	254.131	279.068	278.307	37.3058	65.0478	63.7886	39.6446	96.967	44.0579	78.1612	81.4892	149.136	66.0763	420632	#87CEEB,black	chr2
576	LSS	0.393152	0.000317154	0.00284861	2.35593	1.00909	1.89231	2.0933	2.69037	1.6035	2.4645	2.68017	1.67471	3.34888	2.00435	2.13661	0.957107	0.698759	1.51023	1.17143	0.621756	0.931186	0.682051	0.899237	0.709053	1.54157	2.82518	3.25901	5.58292	2.10983	4.66619	5.62561	2.21036	9.12889	3.08303	3.51273	0.903264	0.597208	1.87829	1.24023	0.519384	0.83206	0.59277	0.818706	0.613976	1.80088	424037	#87CEEB,black	chr7
587	EAF2	0.339918	6.66953e-06	0.00014903	4.88826	3.33152	5.28878	5.14352	5.04135	4.60587	4.87285	4.1462	5.50969	4.91116	4.57118	4.17026	3.01608	2.85171	3.01518	3.77622	3.11394	3.03912	2.76694	4.3354	3.08513	3.48739	39.5774	34.2609	32.7899	24.0702	29.315	17.512	44.8743	28.8454	23.3097	17.62	6.87192	6.05235	7.19635	12.6044	7.4981	6.7762	5.73501	18.5196	7.33225	9.66016	424243	#87CEEB,black	chr7
608	BDH1	2.34562	0.00136949	0.00881778	5.21774	6.44772	5.22648	5.06218	5.09066	5.27771	5.57692	4.90515	5.7171	4.91119	4.82227	5.31231	6.42782	6.28682	6.19743	6.21952	6.47734	6.70949	7.54719	6.6297	5.24972	5.42447	37.9617	32.3223	34.0223	38.9964	48.4747	30.3827	51.992	28.8307	27.966	40.1426	82.7975	75.3012	73.3928	72.9847	86.4716	98.0696	184.119	94.66	36.3529	39.79	424891	#FF6347,black	chr9
916	TSC22D1	0.490066	4.41223e-06	0.000111302	5.66491	4.63595	5.28772	5.58997	5.90147	5.52502	5.5414	5.78061	5.13759	5.56122	5.92915	6.11691	5.049	4.66119	4.51795	3.96888	4.72507	4.47517	4.11437	5.31447	4.50833	4.52958	39.6213	47.0446	60.3863	46.4439	47.2396	56.4951	34.4592	45.8212	61.3382	70.7873	31.2243	23.7245	22.2268	14.5447	24.9623	20.0407	16.1378	37.4477	21.3452	20.94	396005	#87CEEB,black	chr1
1088	MYH1A	0.348498	0.00135157	0.00873753	9.10307	7.5823	9.89198	8.67678	8.73085	9.87749	9.34545	8.61239	9.44005	9.17695	8.31734	7.12961	8.03018	7.6611	7.16524	7.292	7.87235	6.15663	6.13698	7.70152	9.05346	5.20439	987.825	407.166	435.689	968.892	673.411	408.898	698.773	572.837	325.591	144.035	253.315	196.72	144.538	154.573	228.959	66.4336	68.6285	199.936	520.603	33.9914	417309	#87CEEB,black	chr18
1089	MYH1E	5662.1	6.30441e-07	2.80765e-05	0.00164237	12.4688	0	0.00379951	0	0	0	0	0	0.0125736	0	0	12.6433	12.5687	11.9954	13.1553	12.6345	12.8989	12.4549	12.5182	0.0269051	12.4329	0	0	0	0	0	0	0	0	0	0	6222.53	5933.56	4138.89	9055.46	6239.3	7220.02	5553.9	5661.6	0	5248.59	427788	#FF0000,black	chr18
1099	LINGO1	0.499699	0.00180376	0.010722	7.72971	6.72884	6.47224	6.44888	7.52579	8.28397	7.26281	7.86375	8.32016	8.19	7.468	8.10496	6.72094	6.5842	7.15308	7.19338	7.01611	5.97885	6.29753	6.9791	6.52499	6.34227	91.4116	86.1304	188.395	320.337	158.208	242.897	320.972	288.539	180.251	284.061	101.629	92.732	143.305	144.3	126.035	58.6233	76.8283	120.799	89.4027	76.0304	415344	#87CEEB,black	chr10
1132	RHOC	2.55796	0.000326637	0.00291744	2.36257	3.71757	1.90051	2.67326	3.23398	2.12308	2.44638	1.66509	1.26684	3.01978	2.12503	2.0183	3.1843	3.85206	3.40563	2.57173	2.99198	3.1622	4.36457	4.1605	4.06143	4.27745	2.87746	5.36336	8.64446	3.48393	4.63713	2.31355	1.42317	7.04699	3.4599	3.18711	7.86765	13.1489	9.72912	4.9052	6.82098	7.51177	19.4145	16.3488	15.431	17.552	395869	#FF6347,black	chr26
1177	ADAL	0.394573	1.06957e-06	3.98788e-05	5.07928	3.73764	5.80315	4.70581	4.84498	5.1857	5.06481	5.08402	5.06356	4.8935	5.05916	4.76093	3.71591	3.64073	2.99802	3.86325	4.22504	3.42579	3.83932	3.47308	4.12128	3.69729	56.9717	25.0317	28.5057	36.4727	33.6421	34.4467	32.6785	28.4784	33.096	27.0392	11.7892	11.1886	7.1006	13.4493	17.363	9.16607	13.1656	9.72356	16.0924	11.3258	415391	#87CEEB,black	chr10
1213	APEH	0.31604	8.52653e-07	3.47456e-05	4.1518	2.48998	4.66294	4.01436	4.04481	4.35542	4.02903	3.50838	4.69723	3.69201	4.22003	3.81533	2.99502	1.86378	2.62527	1.82213	2.75129	2.23052	3.14405	2.57175	1.71377	2.42415	25.2472	15.1218	15.921	20.0405	15.8694	10.8784	25.113	11.8221	18.0356	13.536	6.76817	2.55776	5.25228	2.51099	5.61383	3.44588	7.75249	4.74791	2.22163	4.106	415926	#87CEEB,black	chr12
1238	SPINK5	2.25854	0.00114836	0.00767689	1.10239	2.27778	0.551724	1.60984	2.33032	0.60739	1.05701	0.566201	0.722705	0.658017	0.791504	0.910761	1.64241	1.02336	2.54252	2.00398	3.00086	2.14023	2.49051	2.67107	1.41693	2.6847	0.50537	2.04628	4.13027	0.555392	1.13635	0.527206	0.658759	0.568712	0.759816	0.927988	2.05905	0.998679	4.88386	2.98963	6.90192	3.23296	4.5774	5.21296	1.6339	5.19966	416235	#FF6347,black	chr13
1261	PGP	0.354607	6.6848e-08	5.64074e-06	6.2382	4.7425	6.09959	5.91014	6.29856	6.49827	6.08301	6.02498	6.67969	6.57831	6.23746	5.66212	4.88254	4.41384	4.1917	4.70836	4.75108	4.66748	4.35836	4.72049	5.09836	5.28487	70.3152	58.9815	79.8566	92.1486	69.2327	67.1397	102.258	93.7573	76.2087	51.4129	27.7016	19.8221	17.5296	24.9536	25.4295	23.0314	19.2946	24.4532	32.6349	36.036	416559	#87CEEB,black	chr14
1408	C1H21orf33	0.394182	4.29481e-09	1.0201e-06	8.05184	6.70878	8.31323	7.63926	7.76895	8.06265	8.246	8.03858	8.26966	7.98532	8.17255	7.86832	7.07277	6.42827	6.02699	6.27063	7.17326	6.60505	7.08768	6.92152	6.55953	6.48585	329.991	197.845	223.169	274.66	313.704	274.334	309.902	250.236	294.368	240.96	129.973	83.1255	65.1203	75.6427	140.652	91.0394	133.588	116.026	91.5916	84.0883	418552	#87CEEB,black	chr1
1438	CRYL1	0.320451	2.63438e-06	7.61005e-05	6.32116	4.67934	6.33112	6.0931	5.43033	6.41513	6.37554	6.8576	6.16366	6.04264	6.76261	6.2696	4.2639	4.53054	4.09269	5.90171	5.34166	4.69964	3.39293	4.30827	4.79318	3.64103	82.7252	67.0915	43.3088	86.9383	85.0139	120.31	71.2116	64.363	110.099	78.8394	17.6878	21.5769	16.3012	58.3581	38.8043	23.5726	9.39178	18.1225	26.2195	10.8362	418953	#87CEEB,black	chr1
1444	RPS3	2.0047	8.1447e-08	6.6964e-06	8.83072	9.83411	8.79873	8.99465	8.95556	8.76829	8.74937	8.66796	9.14168	8.72665	8.87045	8.53779	9.31306	9.97521	9.90745	9.51736	9.57191	10.0437	9.87456	9.8582	10.173	9.89789	462.54	507.774	509.316	448.65	445.21	425.035	568.046	418.975	478.203	383.912	617.805	982.287	972.752	726.513	745.916	997.009	927.829	894.984	1132.26	904.789	419069	#FF6347,black	chr1
1446	STIM1	0.365518	1.43561e-09	5.89121e-07	4.51413	3.06215	4.75105	4.29175	4.63035	4.68749	4.84642	4.49435	4.33164	4.07666	4.36951	4.48968	3.66381	3.12923	3.06435	2.99969	3.07396	2.88221	3.16709	2.96706	2.64891	2.77972	26.9391	18.5383	24.4037	25.5077	28.7388	22.5283	19.275	15.7367	20.1293	22.2082	11.3463	7.55347	7.47824	6.94161	7.26852	5.98025	7.89056	6.55527	5.15877	5.52682	419082	#87CEEB,black	chr1
1459	MAFB	0.46474	0.00394263	0.0196153	3.54107	2.43556	2.61526	4.19592	2.80192	3.50837	2.99517	4.58784	3.86464	3.15247	2.88764	3.42163	2.31175	1.80531	2.97746	2.15608	2.11735	2.96132	2.47521	2.14465	2.20505	2.71899	5.35612	17.2867	6.14989	10.6907	7.23697	23.9968	13.6606	7.82346	6.56002	10.0517	3.84037	2.41955	6.97467	3.42693	3.26392	6.40649	4.50661	3.27963	3.53251	5.28126	419173	#87CEEB,black	chr20
1522	PLEKHM1	0.475375	2.34545e-09	6.94798e-07	2.23979	1.16693	2.41064	2.42835	2.22001	2.38194	2.14421	1.98558	2.26239	2.02962	1.91845	2.49053	1.36125	1.1361	1.36972	1.07213	1.05486	1.15486	1.21264	0.896992	0.848779	1.44079	4.4731	4.37267	3.75331	4.32939	3.53918	3.09809	3.8238	3.05717	2.84663	4.763	1.51748	1.1607	1.61088	1.09141	1.04944	1.13791	1.29964	0.816311	0.777655	1.61293	419939	#87CEEB,black	chr27
1553	FBXO32	0.287628	0.000171097	0.00178125	10.0615	8.26375	10.4124	9.28883	9.20323	10.8268	10.4886	10.1877	9.79468	8.85812	9.83132	10.4771	7.89661	7.18896	7.08362	8.58901	9.10673	8.42146	9.80382	7.55239	6.34922	6.79945	1417.51	622.852	604.891	1871.99	1488.63	1220.54	893.787	459.044	931.737	1475.1	230.814	141.528	136.535	381.274	540.048	323.149	883.379	180.192	79.0259	104.733	420343	#87CEEB,black	chr2
1574	HDAC9	2.63899	0.0126367	0.0485263	1.89697	3.29696	2.28825	2.08192	1.99454	1.7261	1.90491	1.38766	1.96881	2.03767	1.46795	1.88108	2.75226	3.04817	2.23779	2.09014	2.41775	2.68961	2.52646	4.39823	3.62075	4.54572	4.0612	3.22386	3.08411	2.40099	2.86832	1.72771	2.94055	3.07427	1.82549	2.80114	5.57929	7.1085	3.77501	3.23033	4.25587	5.14595	4.70834	19.5063	11.1149	21.4251	420599	#FF6347,black	chr2
1652	ACTA1	0.216924	2.5013e-10	3.09508e-07	15.8049	13.6002	15.7925	15.1925	15.5389	16.0394	15.8546	16.0377	16.0977	15.9028	15.6068	15.76	13.9005	12.158	13.8472	13.5706	14.2392	13.2884	12.7583	14.1732	13.8426	12.9624	59076.5	37345.3	48936.4	69454.8	61438.5	70460.9	70648.6	60735.3	51093.5	57472.7	14875.1	4463.27	14942.5	12076.4	18976.8	9457.53	6853.99	17831.3	14420	7575.73	421534	#00BFFF,black	chr3
1791	SLC16A9	0.33915	3.39278e-07	1.89588e-05	8.60155	7.04155	9.02698	8.29508	8.17152	8.34343	8.59224	8.51805	8.68893	8.1101	9.11637	8.77801	6.54636	6.58889	6.93354	6.42669	7.13333	7.57048	7.2565	6.68732	7.70898	6.95114	541.883	312.283	295.336	333.911	399.101	382.913	414.762	272.928	567.19	453.57	89.9215	93.0301	122.943	84.3979	136.778	178.732	150.292	98.4791	204.402	116.471	423667	#87CEEB,black	chr6
1814	GLS	0.363372	5.56436e-07	2.59681e-05	9.29412	7.83364	9.57295	8.21993	8.96818	9.33212	9.32236	9.62897	9.59527	9.33588	9.13998	9.35928	7.98132	7.40323	7.19167	7.81105	8.57494	7.80537	7.11075	8.25778	8.12953	7.31345	791.689	296.378	513.777	663.618	662.725	828.236	778.264	639.661	576.61	679.165	244.842	164.354	147.229	221.939	373.245	210.49	135.751	294.472	273.909	150	424043	#87CEEB,black	chr7
1823	PRKAG3	0.370708	2.93752e-07	1.72829e-05	6.24788	4.81624	6.14036	6.37266	5.78301	6.02949	6.07357	6.54337	6.36109	5.83751	6.32924	6.72489	4.71786	3.88937	3.61386	5.1134	5.00743	4.92822	5.22189	4.58711	5.56434	4.48852	72.3599	81.6522	55.5715	66.3188	68.7769	96.5783	81.7996	55.699	81.2796	108.445	24.6034	13.473	11.4158	33.3672	30.5705	27.7972	35.9304	22.2034	45.4633	20.3119	424208	#87CEEB,black	chr7
1849	cpt2	0.492171	8.24481e-05	0.00103472	5.01144	3.98868	5.53602	4.51285	4.548	4.99564	5.2685	5.00053	5.5109	4.4299	5.22687	4.515	3.74356	3.64975	3.55372	3.71535	4.16525	4.17101	4.33554	3.48624	4.32339	4.36135	47.186	21.7723	23.0219	31.8532	38.8912	32.459	44.9189	20.3747	37.2972	22.6508	12.0365	11.2648	10.9049	12.0409	16.6166	16.0578	18.9831	9.82144	18.6641	18.5467	424649	#87CEEB,black	chr8
1850	DHCR24	0.405396	0.000471589	0.00391217	2.33778	1.03518	2.21582	1.82458	2.95297	2.20217	1.94275	2.42591	1.34026	3.26168	1.84085	2.34952	0.735147	0.535402	1.55608	1.13833	0.612628	1.10841	0.580424	0.684863	0.957234	1.81084	3.78441	2.53516	6.89402	3.70694	2.94937	4.55783	1.54605	8.53452	2.64584	4.22857	0.633174	0.427385	1.97119	1.18945	0.509884	1.06987	0.484766	0.569356	0.915828	2.3762	424661	#87CEEB,black	chr8
1917	mthfd2	2.09467	0.0034265	0.0177832	4.21874	5.28546	3.99404	3.17873	4.66249	3.89348	3.94187	4.13635	4.48738	4.01473	4.23123	4.93968	5.8229	4.67206	4.52185	6.16705	5.90053	5.22918	4.31619	5.31388	4.40209	5.1293	15.5775	8.03132	25.0123	14.3206	14.9281	17.407	21.5938	15.0267	18.2219	30.7486	54.1451	23.9197	22.2855	70.3626	57.6799	34.543	18.7144	37.4534	19.763	32.2939	426126	#FF6347,black	chr22
1942	IDH3B	0.494901	1.56362e-06	5.33377e-05	7.07981	6.06503	7.37799	6.32809	7.16542	7.48599	7.07162	6.73701	7.19831	6.99862	6.96729	7.15231	6.2728	6.22726	5.51507	5.9385	6.21998	6.18919	6.43554	5.65683	5.98916	5.95813	172.054	79.1335	146.509	183.792	138.416	110.684	146.944	125.787	127.087	146.27	74.2328	72.1946	45.3681	59.884	72.1606	68.0085	84.647	47.7031	61.3592	58.0323	426573	#87CEEB,black	chr4
1946	ATP5B	0.333812	3.88184e-08	4.14904e-06	9.78081	8.19791	10.0623	9.08181	9.62634	10.1037	9.77912	9.67971	10.2229	9.47837	9.67801	9.76244	8.58266	8.22197	7.61273	8.26796	8.57064	7.99541	8.11882	8.33917	8.21285	7.7586	1111.84	539.459	811.363	1133.63	909.957	857.972	1203.01	706.163	837.698	898.477	371.973	290.667	197.465	305.005	372.124	240.26	274.04	311.611	290.25	204.581	426673	#87CEEB,black	chr33
2000	AMACR	0.497609	2.07425e-06	6.55278e-05	4.20986	3.20294	4.70309	3.81006	4.06034	4.26102	4.4226	4.0251	4.55681	3.81616	4.10555	4.04952	3.06058	3.22994	2.74337	3.52517	3.28409	3.06332	3.43955	2.875	3.38512	3.23506	26.0115	12.992	16.1142	18.7233	21.1673	15.9964	22.6959	12.9723	16.5943	16.1058	7.12553	8.17509	5.78693	10.4337	8.56831	6.92153	9.74098	6.09032	9.2658	7.961	427429	#87CEEB,black	chrZ
2029	DYRK2	3.1373	0.00106112	0.00729365	3.89163	5.54116	3.42058	3.75015	3.95713	3.62527	3.87748	4.43612	4.01321	4.48122	3.40214	3.45796	4.85306	4.92943	4.34304	5.32411	4.93198	5.20163	5.00384	6.36648	6.20335	6.49678	10.1469	12.4207	14.9612	11.7248	14.2352	21.6548	15.2665	21.146	9.82505	10.3818	27.1377	28.7876	19.5732	38.7796	28.9742	33.8618	30.7569	78.8001	71.4044	84.989	427864	#FF6347,black	chr1
2080	ETFDH	0.435812	5.01014e-08	4.79553e-06	5.53963	4.3414	5.92263	5.20188	5.20975	5.48116	5.64754	5.38057	5.79915	5.19887	5.65895	5.68049	4.27472	4.3979	3.90216	4.23526	4.29271	4.25887	4.886	4.11173	4.33013	4.50976	62.0361	35.7129	37.0097	45.0151	50.9067	42.5711	55.0815	35.4222	50.6876	52.0472	17.8363	19.6003	14.1587	17.6983	18.2382	17.1122	28.2639	15.6936	18.7494	20.6464	428724	#87CEEB,black	chr4
2100	PGAM1	0.294651	4.82377e-09	1.10482e-06	13.1655	11.4026	13.5167	12.4796	13.0246	13.365	13.1881	13.1301	13.5451	12.9868	13.1931	12.9353	11.67	11.5344	11.0335	11.8564	11.64	11.2742	10.8175	11.4067	11.3631	11.1176	12198.6	5695.31	8564.53	10879	9675.67	9389.47	12041.5	8046.4	9588.04	8111.15	3169.01	2896.59	2124.31	3680	3131.04	2340.53	1784.56	2619.67	2584.76	2108.41	428969	#87CEEB,black	chr6
2137	PABPC1	3.22187	6.21517e-09	1.18361e-06	6.59718	8.28508	6.08444	7.03018	6.52316	6.26218	6.22774	6.56625	6.24417	7.25484	6.33997	6.92628	8.5523	8.43605	8.38537	7.79004	8.10261	8.29407	8.01261	8.65549	7.9308	8.44124	69.6398	129.365	93.5418	78.1559	76.7109	98.2601	75.3693	150.416	81.944	124.959	364.271	337.375	338.021	218.724	268.777	295.863	254.534	388.349	238.552	329.105	430997	#FF6347,black	chr2
2164	EPHX2	0.397405	0.000134648	0.00148367	3.2825	1.95118	3.00815	3.55772	2.83983	3.82654	4.00004	3.45285	2.85348	2.48185	2.72308	3.28826	1.70507	1.27104	2.23104	2.71891	2.75085	1.27334	1.65172	2.04039	1.01536	1.71867	7.32679	10.75	6.33182	13.5499	15.4783	10.3836	6.27396	4.54385	5.73973	9.06307	2.18098	1.36363	3.75283	5.54212	5.62236	1.30008	2.1123	2.98626	0.988916	2.14198	421999	#87CEEB,black	chr3
2215	PGM1	0.35798	3.96565e-09	9.78143e-07	12.7354	11.2534	13.1129	12.1962	12.5338	12.8073	12.5082	13.0039	12.7602	12.7408	12.6936	12.7933	11.2162	11.1988	11.197	11.2279	11.4747	11.2891	10.2509	11.3356	11.7778	11.1509	9219.95	4679.54	6094.28	7390.9	6039.42	8603.17	6988.1	6784.68	6781.91	7350.79	2313.46	2295.14	2379.49	2379.96	2791.92	2364.93	1204.61	2493.68	3445.79	2157.58	424691	#87CEEB,black	chr8
2252	FDFT1	0.492546	2.31089e-05	0.000382939	5.50839	4.48672	6.11732	5.26976	5.9561	5.09077	5.42795	5.48863	5.33862	5.60627	5.22659	5.18799	4.98903	4.57138	4.05134	4.93575	4.54218	4.46601	3.83834	4.38961	4.10117	4.56412	71.1383	37.4815	62.7433	34.1141	43.5852	45.9583	39.7582	47.309	37.3103	36.7179	29.9158	22.234	15.8095	29.3885	21.8716	19.9128	13.1532	19.2431	15.8495	21.478	422038	#87CEEB,black	chr3
2286	VAMP1	0.42038	3.47544e-07	1.92138e-05	4.28643	3.0362	4.79463	4.03813	4.11155	4.16449	4.18638	4.47941	4.45309	3.8576	4.60373	3.85903	2.98698	3.26498	3.16851	3.20339	3.0821	3.24877	2.93226	2.75605	3.08608	2.44218	27.7779	15.3888	16.7318	17.4487	17.8246	22.2714	21.0527	13.3796	23.8414	13.9933	6.72087	8.40092	8.11114	8.14715	7.31715	8.01131	6.55534	5.52832	7.34239	4.16568	418273	#87CEEB,black	chr1
2296	SLC27A1	0.477569	3.14361e-05	0.000495331	4.52741	3.46119	3.82919	4.43406	4.47847	4.47624	4.51729	4.7718	3.80714	4.51985	4.81405	5.12709	3.64483	2.97945	4.03028	3.82942	3.70611	3.48484	3.41929	2.84393	3.09926	3.0857	13.7686	20.5636	21.874	21.908	22.6887	27.5196	13.0978	21.7561	27.7523	35.0911	11.1819	6.70784	15.5556	13.1169	11.8181	9.60589	9.58883	5.93456	7.41601	7.06949	426008	#87CEEB,black	chr30
2316	HIST1H101	0.308951	8.84029e-07	3.48327e-05	6.24966	4.5551	6.47997	6.27185	5.95766	6.16664	5.95976	6.69456	5.76731	6.08902	5.73909	6.89026	4.844	4.8628	5.02768	4.50547	4.24543	4.43021	5.11154	4.11885	3.97509	3.77978	91.8102	76.0739	62.8451	73.0253	63.4831	107.342	53.8658	66.5005	53.663	121.722	26.9452	27.4283	32.0707	21.5483	17.6129	19.3837	33.2111	15.7687	14.4356	12.0331	417954	#87CEEB,black	chr1
2322	MYL1	0.349116	1.60903e-09	5.89121e-07	14.2083	12.6901	14.1028	13.7087	14.0773	14.3081	14.2615	14.5158	14.339	14.3436	14.1082	14.1753	12.654	12.2749	12.4121	13.5261	12.6136	12.374	12.0093	12.5701	13.0718	12.783	18313.1	13352.7	17766.9	20917	20362.6	24536	20877.5	20610.1	18080.8	19159.7	6268.79	4840.14	5525.3	11709.9	6149.32	5017.55	4077.83	5869.04	8451	6689.83	396470	#87CEEB,black	chr7
2350	ERBB2	0.484168	0.000339217	0.0030172	3.43667	2.39025	3.5562	3.31016	3.22515	3.92569	3.56884	3.85754	3.36831	2.82177	2.91031	3.42916	3.68763	2.65563	1.43623	2.20571	1.35039	1.69885	2.28964	2.24642	1.95877	2.72282	11.1782	8.89611	8.58011	14.5987	11.2437	14.0798	9.39386	6.01577	6.67776	10.1054	11.5849	5.16973	1.74101	3.58223	1.50609	2.08287	3.84215	3.59435	2.82148	5.30124	426130	#87CEEB,black	chr27
2402	IL13RA2	0.480034	0.00376973	0.0190507	2.31897	1.26018	1.26048	2.65058	2.96482	2.04784	1.99488	1.26855	2.53266	2.95981	2.92153	0.800952	1.44476	0.96701	1.48473	1.92651	0.909854	0.537365	1.01021	1.63135	0.999169	1.1598	1.46962	5.26734	6.96138	3.23154	3.09604	1.49539	4.81785	6.73268	6.70488	0.786931	1.66621	0.921598	1.82824	2.78051	0.853371	0.398969	0.998516	2.01663	0.971818	1.14982	422219	#87CEEB,black	chr4
2406	CX3CL1	2.0661	0.00581462	0.0265782	2.92267	3.96958	2.49189	3.65339	1.67622	2.70825	2.41449	3.33054	3.69518	2.68526	2.57833	2.83535	3.83398	3.25486	5.12912	3.6258	3.4066	3.89155	3.39398	4.05907	3.66224	4.33825	4.84583	11.5527	2.28265	5.72967	4.52021	9.50352	12.0412	5.37914	5.1089	6.37858	12.9079	8.33974	34.4193	11.262	9.4214	13.1059	9.40922	15.1469	11.4472	18.3135	415651	#FF6347,black	chr11
2413	SLC26A5	0.454085	8.84003e-07	3.48327e-05	7.56649	6.42752	7.21275	6.87162	7.3949	7.69857	7.73769	7.74867	7.82289	7.46118	7.74963	7.69862	6.17541	5.92417	5.62092	6.61458	6.48014	6.32257	6.54617	6.23851	7.22432	6.5353	153.365	115.797	171.961	213.161	220.235	224.18	227.099	173.706	219.306	214.085	69.3122	58.3164	48.8999	96.28	86.6136	74.6782	91.4692	71.8898	145.806	87.0702	417715	#87CEEB,black	chr1
2436	llph	2.05278	0.0102116	0.041135	2.88809	3.92566	1.56378	3.50664	2.76262	2.3741	2.98046	2.93246	2.75378	3.46821	2.66961	3.00635	3.52254	3.75406	3.35543	3.34941	3.77009	3.58945	3.05054	3.73536	4.59179	5.13567	2.07354	10.3386	5.96556	4.33943	7.16551	6.97486	5.79249	9.97932	5.5069	7.30427	10.2051	12.2082	9.36697	9.1237	12.412	10.4361	7.2033	11.8979	22.7246	32.6201	771027	#FF6347,black	chr1
2444	COL1A2	0.277492	0.000516069	0.00420528	5.98325	4.13377	5.46679	6.75377	6.67512	5.58057	5.59132	4.74122	6.9114	5.68299	5.74804	4.90558	3.24187	2.94662	4.52141	4.31194	4.34813	4.4984	3.69228	4.54191	4.03483	4.31951	44.9899	106.646	103.927	48.31	48.9427	26.9985	120.236	49.9439	53.9915	30.0263	8.19957	6.52767	22.2834	18.7181	18.9892	20.3796	11.7893	21.4934	15.09	17.9607	396243	#87CEEB,black	chr2
2524	ENS-1	2.02147	0.0122675	0.0475646	2.00704	3.02245	1.95154	2.73256	1.13325	2.05249	1.24448	2.73924	0.81573	0.691258	1.51598	3.0105	0.275983	2.56515	3.32639	2.2886	3.38163	2.3718	2.80872	3.87265	3.6742	3.20006	3.00592	5.63169	1.24646	3.26093	1.44535	5.94435	0.771169	0.603329	1.91978	7.29737	0.187545	4.80156	9.14513	3.85517	9.26452	3.93341	5.94443	13.2461	11.5782	7.80726	769415	#FF6347,black	chr2
2525	ERNI	2.10372	0.00930623	0.0382815	1.74693	2.81987	1.85575	2.34763	0.91505	2.09642	1.33872	2.45174	0.584711	0.426182	1.4554	2.35253	0.345152	2.03103	3.21044	2.07672	3.09741	1.97384	2.86717	3.7938	3.32165	3.02279	2.74396	4.07888	0.928578	3.38801	1.6077	4.68397	0.508312	0.335273	1.79755	4.25768	0.246262	3.00782	8.35784	3.19281	7.43255	2.7486	6.23445	12.504	8.85476	6.79991	769673	#FF6347,black	chr5
2559	HIST1H111R	0.379535	5.39542e-07	2.54418e-05	5.84939	4.4517	5.82049	5.7294	5.63991	5.71173	5.15114	6.36131	6.23388	6.15062	5.50056	5.79159	4.41051	4.26983	4.85886	4.78683	4.09138	4.41347	4.68753	4.29252	4.4089	4.06005	57.7536	51.9196	50.2163	52.9987	35.8178	84.968	74.8053	69.4517	45.3261	56.3095	19.6927	17.8462	28.4165	26.4063	15.7291	19.1563	24.4996	17.9201	19.8556	14.8363	427896	#87CEEB,black	chr1
2609	TRIM7.1	2.78317	0.000384684	0.00334733	2.91475	4.39148	3.24592	2.98809	2.31626	2.57863	1.63289	3.33784	3.22011	4.15928	1.2908	2.06675	3.61323	3.45633	3.41773	4.2653	4.64928	4.40629	4.84842	4.94685	4.00861	5.11694	8.85789	6.9142	4.11714	5.1561	2.21463	9.56811	8.38514	16.7251	1.50418	3.33725	10.9236	9.73522	9.82829	18.1011	23.6688	19.1434	27.5335	28.8784	14.8209	32.127	417040	#FF6347,black	chr16
2631	NOX4	2.09728	0.000253693	0.00238553	2.61962	3.68814	2.26447	2.93384	2.46586	3.02955	2.40678	3.00694	3.14325	1.97021	2.32542	2.07575	2.94113	3.06669	3.95942	3.30973	4.09988	4.33093	4.05053	3.71169	3.59021	3.06651	3.98964	6.62309	4.6686	7.39846	4.48589	7.38717	7.89506	2.88628	4.12447	3.35785	6.48881	7.20171	14.7462	8.85073	15.8691	18.1798	15.4178	11.6994	10.8469	6.99076	419012	#FF6347,black	chr1
2660	SOBP	2.56605	3.08869e-07	1.80071e-05	1.99188	3.35143	1.92908	1.74238	1.90787	1.46201	2.17262	1.64953	1.72082	2.21421	2.08713	2.65142	3.20642	3.16572	2.47705	3.15517	3.5685	3.62834	3.2343	3.41205	3.76596	3.5231	2.94867	2.33797	2.84705	1.83274	3.65733	2.27216	2.3185	3.6045	3.34019	5.47985	8.01636	7.79602	4.63638	7.85289	10.6787	10.8029	8.32592	9.33259	12.397	10.0074	421775	#FF6347,black	chr3
2726	RPL37	2.30539	1.69619e-09	5.89121e-07	8.57488	9.77989	8.57474	8.5697	8.9301	8.58943	8.47774	8.43364	8.85777	8.24993	8.73758	8.1373	9.3323	9.87073	9.97298	9.60579	9.55029	9.78226	9.84617	9.72243	10.026	9.94815	395.882	377.966	500.388	396.221	368.634	361.168	466.395	300.796	436.04	290.614	626.119	913.599	1018	772.501	734.812	831.591	909.727	814.511	1022.51	936.921	427186	#FF6347,black	chrZ
2739	SLC11A2	0.329295	0.000160087	0.00170256	3.74568	2.14313	3.53147	3.40169	4.38082	2.1964	2.94526	3.6452	3.84942	4.38554	3.50479	4.30099	3.37672	2.1514	1.358	2.06933	2.07632	2.1931	1.8908	2.01476	1.42207	1.7496	10.9804	9.54394	20.3262	3.71701	6.95961	12.0324	13.5077	19.7487	10.5908	19.3104	9.13617	3.34654	1.59682	3.16831	3.14379	3.34033	2.67165	2.90983	1.6336	2.20282	751817	#87CEEB,black	chr33
2750	PNPLA4	0.46554	0.00141203	0.00903584	2.63165	1.52863	3.43899	2.01607	2.02132	2.38838	1.78191	2.91218	2.96113	3.35923	2.20133	2.06126	1.0204	1.12306	1.9376	1.56822	1.80776	1.69394	1.33939	1.55581	1.52186	1.46989	10.1736	3.03629	3.15075	4.36512	2.54159	6.80129	6.8318	9.196	3.68678	3.29323	0.984888	1.13782	2.87384	1.94786	2.44816	2.0923	1.50883	1.85723	1.82882	1.65637	418653	#87CEEB,black	chr1
2769	CDK5	0.43958	2.62361e-08	3.11578e-06	4.09666	2.91086	3.71214	4.15827	4.30426	4.44235	3.80842	4.20496	4.1398	4.00828	4.12119	3.91202	3.3193	2.73627	2.90144	2.91311	2.96933	2.77245	3.44404	2.02052	2.57829	2.99636	12.6006	16.8129	19.2537	21.3503	13.4851	18.2345	16.7475	14.9655	16.7796	14.5454	8.72749	5.51573	6.57099	6.48022	6.69313	5.47629	9.77609	2.92009	4.86675	6.59648	100190948	#87CEEB,black	chr2
2772	SOCS1	2.22894	0.00652227	0.0289864	1.76804	2.9244	1.19678	2.94618	0.463888	1.2954	1.55544	2.43301	1.57574	2.18724	1.36024	0.835278	2.44993	2.00106	3.83749	1.42468	2.41061	3.24301	2.17991	3.40604	2.91763	3.58454	1.3718	6.69074	0.408269	1.51972	2.03195	4.61398	1.99991	3.5212	1.61958	0.836404	4.34007	2.92426	13.4488	1.66788	4.23422	8.05569	3.49088	9.30994	6.44326	10.5219	416630	#FF6347,black	chr14
2853	PAK1	2.16953	0.00790637	0.0335328	2.50529	3.62267	1.98066	3.16366	3.54199	1.51772	2.46453	2.33902	2.45122	2.32988	2.14532	1.94779	2.99993	2.78026	3.68053	4.20303	2.31149	3.18938	3.02952	3.39132	4.26528	4.6493	3.0984	7.93998	10.9347	1.94762	4.70789	4.28293	4.50659	3.98732	3.52277	2.98725	6.80274	5.72439	11.9787	17.3031	3.87788	7.6755	7.08739	9.16903	17.9285	23.0275	419083	#FF6347,black	chr1
2884	PAQR7	0.492563	0.0009313	0.00657756	3.64027	2.61865	4.23447	2.86656	3.44284	3.43434	4.26967	3.5216	3.66972	3.54059	3.03535	3.76071	2.01357	1.40851	2.42733	1.25473	3.56264	2.67478	3.15978	3.17459	2.92377	1.68011	18.4863	6.27579	10.1452	10.112	18.8995	10.9691	11.8101	10.5473	7.37661	12.9802	2.93437	1.59674	4.44895	1.36992	10.6202	5.0637	7.85155	7.74588	6.46088	2.05128	425505	#87CEEB,black	chr23
2915	CKMT2	0.246875	1.06653e-08	1.47664e-06	11.1204	9.10225	11.43	10.2497	10.979	11.3707	11.1777	10.8983	11.1627	11.2324	11.4205	10.9328	9.04625	8.3245	8.45759	10.142	9.59062	9.1319	8.10818	9.30058	9.03668	8.64937	2870.86	1213.32	2073.65	2729.75	2400.73	1998.14	2308.61	2384.19	2805.54	2023.57	513.305	312.141	355.462	1120.72	755.65	529.399	272.017	607.712	514.536	380.182	396508	#00BFFF,black	chrZ
2917	MB	0.092626	0.0122788	0.0475795	8.07036	4.63792	7.94912	9.96701	8.41377	7.66696	5.47768	7.09752	7.059	7.64282	8.3078	6.00267	2.83093	2.829	3.28181	6.87399	4.71291	2.31208	3.65387	3.40339	5.27368	3.87666	256.145	997.272	349.448	208.527	45.2089	142.414	133.334	197.146	323.371	65.4086	5.91818	5.93808	8.86388	115.444	24.7328	3.68943	11.4521	9.2076	36.9704	12.9347	418056	#1E90FF,black	chr1
2946	RPL29	2.07207	1.34523e-06	4.74008e-05	8.34265	9.39373	8.22994	8.11006	8.65825	8.46178	8.30976	8.40623	8.73418	7.85282	8.43409	7.98719	8.51097	9.53184	9.40277	9.33405	9.11831	9.65335	9.42077	9.25924	9.76048	9.59373	311.51	274.571	414.274	362.58	328.003	354.343	428.02	228.177	353.126	261.795	353.896	722.139	685.312	639.712	544.417	760.458	677.161	590.565	850.468	732.646	770249	#FF6347,black	chr12
2955	CARNS1	0.305388	1.09414e-05	0.000219251	5.62098	3.9097	5.85617	4.58839	4.95548	6.19061	5.63159	5.99846	5.65766	5.18815	5.23104	6.08914	4.83698	3.41796	2.83288	4.1444	4.48338	4.07352	3.35946	4.10502	3.6491	2.80561	59.1949	22.9955	30.87	74.2115	50.3323	65.8276	49.8425	35.1533	37.4258	69.3956	26.8234	9.4398	6.22593	16.5569	20.9588	14.9266	9.15459	15.6171	11.3153	5.63213	100359387	#87CEEB,black	chr5
3009	CNP1	0.303147	1.11922e-05	0.000221782	2.09389	0.371976	2.31615	1.73256	1.01135	2.77349	2.22999	2.60794	1.49373	1.71009	2.29394	1.90825	0.0123031	0.0104661	0.58082	0.694636	0.00841203	1.22192	0.525989	0.0157464	0.00828809	0.0231035	4.11296	2.31732	1.05276	5.97259	3.8048	5.28126	1.83034	2.25284	3.98055	2.843	0	0	0.508178	0.611189	0	1.24757	0.43105	0	0	0	100499455	#87CEEB,black	chr1
3013	SQLE	0.454004	0.00515406	0.0239862	2.35101	1.21178	1.63866	2.53383	2.84203	1.91708	1.91975	2.65718	1.2946	3.34697	1.90866	2.2302	0.932718	0.422575	1.46131	1.00552	0.873231	0.878004	0.495587	1.04056	0.63349	2.69245	2.21043	4.78003	6.31329	2.86551	2.88869	5.52453	1.46693	9.11449	2.82222	3.81642	0.870943	0.32061	1.78273	0.996865	0.807011	0.765319	0.400102	1.00418	0.531712	5.22718	420335	#87CEEB,black	chr2
3081	PEBP1	0.448327	4.36043e-08	4.43864e-06	7.45442	6.29704	7.89205	7.14792	7.25387	7.56346	7.48087	7.50974	7.69277	7.14676	7.31104	7.36167	6.50419	6.04249	6.03949	6.25519	6.72088	6.12164	6.52709	6.24025	6.47448	5.79743	246.15	140.452	155.852	194.011	184.157	189.81	207.426	139.494	161.557	169.287	87.3159	63.3889	65.6929	74.8287	102.529	64.8381	90.2553	71.9798	86.296	51.7985	416990	#87CEEB,black	chr15
3108	MYLPF	0.302076	3.26312e-09	8.37055e-07	14.8137	13.0867	15.0204	14.4341	14.6337	15.0959	14.6135	14.9622	14.8998	14.767	14.5502	14.9989	14.1603	12.6508	12.7564	13.4279	13.0788	12.6761	12.7162	13.3363	12.9514	12.0094	34593.4	22077.1	26129.1	36113.4	25990.9	33434.4	30796.7	27639.5	24562.5	33910.4	17811.3	6280.82	7015.02	10939.5	8489.87	6186.38	6656.79	9982.7	7774.12	3912.87	776775	#87CEEB,black	chrUn_NW_020110167v1
3166	TEAD1	2.03154	6.22821e-07	2.79311e-05	5.58495	6.60752	5.61884	5.30068	5.48718	5.65532	5.34167	5.81568	5.58885	5.75457	5.46501	5.72857	6.38669	6.72579	5.76599	6.73148	6.28192	6.57062	6.79994	6.85706	6.72641	6.89277	50.1372	38.3124	45.0995	50.962	41.0401	57.9732	47.4865	52.5262	44.2202	53.9016	80.4312	102.435	54.1703	104.501	75.381	88.9465	109.27	110.976	102.978	111.924	403089	#FF6347,black	chr5
3170	pak7	0.432505	0.00822681	0.0346412	2.32693	1.11771	3.2945	1.41511	2.5679	2.45239	1.77873	0.484575	0.835561	2.39114	3.23913	2.31889	0.622773	0.643945	0.847228	1.54888	1.67311	0.378201	0.565982	1.23737	0.622449	2.00238	9.08578	1.66157	5.0485	4.59711	2.52588	0.442566	0.794063	4.21277	8.59696	4.11959	0.511511	0.537948	0.817009	1.90992	2.14446	0.256686	0.469977	1.29684	0.520332	2.85583	416734	#87CEEB,black	chr3
3183	CFAP36	2.07657	0.00038038	0.0033191	1.86215	2.91635	1.72456	1.71968	2.12869	2.19242	1.69793	2.6746	1.44106	1.69148	1.23296	1.5301	3.68739	3.19252	2.27573	2.8665	2.78719	2.75777	3.41089	2.4843	2.37069	2.64692	2.42093	2.28624	3.47691	3.69176	2.3471	5.63541	1.73259	2.20598	1.39836	1.97666	11.6097	7.97193	3.8995	6.24942	5.79697	5.45921	9.54692	4.43323	4.09202	5.00016	421209	#FF6347,black	chr3
3256	CTNNA3	0.412495	6.73312e-06	0.000149897	3.87116	2.59361	4.36332	3.9638	3.99715	3.60025	3.60474	3.20065	4.44086	3.82072	3.66413	3.60448	2.26041	1.39342	2.87829	2.63256	2.82106	1.93453	2.90411	2.44374	2.90706	3.01292	20.3175	14.5673	15.3638	11.4699	11.5704	8.59451	20.8598	13.0213	11.9495	11.5553	3.66747	1.56896	6.44835	5.15881	5.94391	2.62314	6.41204	4.26198	6.37279	6.69348	423648	#87CEEB,black	chr6
3265	JMJD1C	2.01008	9.17843e-07	3.56735e-05	4.74596	5.75322	4.31317	4.85203	4.8747	4.81685	4.59642	4.89434	4.3667	5.02024	4.71787	4.84413	5.73208	6.00926	5.3257	5.44647	5.36204	6.01849	5.48816	5.99154	5.768	6.11148	19.688	27.8063	29.1446	28.0532	24.0741	30.1299	19.7835	31.177	25.9369	28.7334	50.7494	61.9691	39.6518	42.2965	39.3787	60.4033	43.4226	60.4889	52.5212	64.758	423655	#FF6347,black	chr6
3268	SLC38A4	4.57954	0.00195435	0.0114042	1.08141	3.27661	0.659671	0.656267	1.99402	1.18814	0.954544	0.506891	0.917221	0.901193	1.78708	0.235256	2.7796	3.0469	1.28076	4.2595	3.33065	2.73464	2.75791	2.88029	2.51039	4.56393	0.632108	0.572686	3.07958	1.33992	0.998434	0.473749	0.900326	0.854123	2.52277	0.206583	5.71082	7.107	1.45898	18.0461	8.90897	5.35195	5.70443	6.15085	4.60917	21.748	417809	#FF4500,black	chr1
3366	PDK4	0.17908	0.000433585	0.00370744	9.64709	7.16577	10.2861	9.33423	9.73754	10.2554	10.588	9.43039	8.85786	6.88001	9.21333	9.3294	9.60044	6.69367	8.04889	6.64237	6.76228	5.01176	3.25018	4.49424	3.8584	1.98729	1298.49	642.797	876.433	1259.39	1594.79	721.63	466.42	115.767	606.743	665.235	754.243	100.111	267.519	98.1678	105.527	29.4905	8.41333	20.7493	13.2354	2.7618	420570	#00BFFF,black	chr2
3367	PDP1	0.193029	0.000481784	0.00397131	8.6021	6.229	9.97589	8.23499	8.37392	8.3841	7.9013	8.24746	8.72138	8.64956	8.57708	7.35052	6.68401	6.65354	6.20821	6.91922	7.00642	6.11128	4.72	5.56162	5.40811	5.24337	1046.87	299.503	339.953	343.474	246.851	317.251	424.215	397.141	389.977	168.016	99.0269	97.3417	73.9705	119.149	125.177	64.3504	25.0742	44.5826	40.678	34.9495	428372	#00BFFF,black	chr2
3513	RPL9	2.10846	9.2075e-09	1.3732e-06	9.49907	10.5753	9.41317	9.60305	9.73639	9.40799	9.58176	9.30428	9.75331	9.27261	9.5974	9.20357	10.2627	10.5484	10.488	10.4527	10.1854	10.7346	10.6324	10.6165	10.928	10.7477	708.675	774.656	875.793	699.563	793.541	661.219	868.499	612.158	792.149	609.641	1194.18	1461.87	1455.22	1390.27	1141.75	1609.95	1569.58	1514.49	1911.62	1631.45	425468	#FF6347,black	chr4
3518	NME5	0.418348	2.56691e-06	7.56401e-05	2.163	0.905773	2.25334	2.36971	1.84267	2.12257	2.83157	1.52005	2.17183	1.94439	2.00916	2.18271	1.29719	0.278417	1.3354	0.654118	0.849596	1.20665	0.445685	0.892747	0.62691	1.067	3.90365	4.15902	2.65785	3.45014	6.29415	1.96523	3.5295	2.82525	3.09334	3.65337	1.41004	0.19773	1.54854	0.566207	0.779195	1.21903	0.353325	0.812692	0.526002	1.02097	426732	#87CEEB,black	chr13
3539	GJB2	0.263486	0.00126175	0.00828211	5.30193	3.37773	5.58478	4.17956	4.32111	5.68612	5.50858	5.57408	5.61214	3.82957	6.39553	4.03763	0.0342552	3.54902	0	5.06135	3.28842	3.46287	3.69792	3.75744	2.87604	1.12779	48.8461	17.0744	19.5305	52.0009	46.1104	48.7722	48.2572	13.0967	85.056	15.9962	0	10.4364	0	32.1582	8.58899	9.42946	11.8421	12.0617	6.20577	1.07422	428083	#87CEEB,black	chr1
3597	SIRT5	0.294512	1.73477e-06	5.7943e-05	5.52912	3.76552	6.0675	5.58759	5.86224	5.07406	5.9081	5.34925	5.7561	4.47345	5.16308	5.38753	4.38646	3.91915	4.20119	3.66382	4.19597	3.04676	2.37166	3.94705	2.69327	3.9288	68.6684	46.9671	58.7172	33.7025	61.1562	41.6237	53.4302	21.0274	35.6551	42.2958	19.3575	13.781	17.647	11.5822	16.9916	6.80877	4.1196	13.8936	5.34717	13.4657	420834	#87CEEB,black	chr2
3658	IMMP2L	0.448483	0.000983496	0.00685561	3.03428	1.87741	3.64503	3.32102	2.05192	3.03599	3.2846	2.70019	2.3285	2.00717	3.87291	2.83478	2.12423	1.65784	2.17466	1.62827	0.981647	1.93643	2.05048	2.05338	1.86151	1.96002	11.9175	8.9725	3.24674	7.41349	9.03665	5.75813	4.05496	2.9899	13.9258	6.3469	3.25745	2.0918	3.5691	2.07179	0.94356	2.64647	3.10459	3.0262	2.57588	2.71987	417780	#87CEEB,black	chr1
3662	PCGF5	2.15529	2.69146e-06	7.73511e-05	4.35238	5.46026	4.20155	4.66453	4.44176	4.05318	4.4389	3.98269	4.42987	4.84026	4.10277	4.11227	5.31357	5.63703	5.71171	5.27728	5.41163	4.88214	5.16268	5.8947	5.10056	5.85427	18.1426	24.2959	21.3285	16.1148	21.4752	15.5538	20.712	27.405	16.5877	16.906	37.7245	47.6572	52.1096	37.5081	40.8008	26.9223	34.4532	56.5205	32.6989	54.0471	423796	#FF6347,black	chr6
3668	HIST1H110	0.360336	1.92897e-05	0.000336154	5.04546	3.57287	5.51154	5.12224	4.31459	5.27278	4.8449	5.40808	3.73201	5.40452	4.71042	5.25595	2.67533	3.10074	4.52125	3.75341	3.39427	3.88345	3.63093	3.37707	3.54587	2.97324	46.3651	33.7435	19.434	38.797	28.7456	43.3516	12.3848	41.0141	25.7772	38.496	5.21336	7.3809	22.2705	12.3901	9.32059	12.973	11.26	9.03324	10.4681	6.45597	417948	#87CEEB,black	chr1
3676	MPST	0.474438	9.60808e-07	3.68962e-05	4.83252	3.75681	5.33346	4.62467	4.84791	4.81932	5.10933	4.66004	5.05989	4.39197	4.82588	4.34986	3.93194	3.50796	3.91933	3.71871	3.83415	3.87011	4.02499	3.34516	3.78502	3.47692	40.8613	23.6085	28.5579	28.0674	34.7139	25.4214	32.5905	19.8217	28.0025	20.0883	13.8607	10.118	14.3346	12.0722	13.0041	12.8479	15.1133	8.81491	12.5386	9.58074	418048	#87CEEB,black	chr1
3683	LRRC20	0.396798	3.59012e-08	3.95377e-06	5.52481	4.19129	5.39924	4.98503	5.74815	5.69831	5.61911	5.49299	5.93147	5.18068	5.61585	5.33383	4.61427	4.52089	3.965	4.51067	4.249	4.04397	4.25383	3.76245	3.88574	3.7953	42.8675	30.5892	54.1864	52.4798	49.8905	46.0932	60.4667	34.9663	49.1642	40.7217	22.8404	21.4358	14.8329	21.6324	17.6644	14.6032	17.8791	12.1014	13.5117	12.183	769461	#87CEEB,black	chr6
3700	CA3	0.430216	0.00751642	0.0320924	1.48152	0.264658	0.935912	2.59348	0.576474	2.1063	0.257673	1.921	1.03002	0.457822	0.869244	1.98333	0.00796569	0.00677701	1.20445	0.00212146	0.225432	0.215013	0.00307987	0.010193	0.430621	0.0149489	0.95531	5.02715	0.511577	3.37954	0.212913	2.88615	1.05039	0.368019	0.84997	3.03187	0	0	1.32236	0	0.160984	0.13764	0	0	0.336634	0	420208	#87CEEB,black	chr2
3701	RMDN1	0.402671	4.3479e-06	0.00011021	4.75521	3.44288	5.15948	4.45638	4.9515	4.71326	4.89646	4.36451	4.02496	4.6603	4.98538	4.98028	3.46624	3.0854	2.98478	4.3526	2.89962	3.05444	3.27897	2.40394	3.39879	4.28858	36.0968	20.8992	30.7477	26.0016	29.8096	20.5263	15.3957	24.0814	31.3826	31.616	9.75931	7.29423	7.02522	19.2886	6.32457	6.86081	8.60617	4.10862	9.35807	17.602	420213	#87CEEB,black	chr2
3711	RFTN2	2.18928	0.0094061	0.0385194	2.31036	3.44081	1.69709	3.18268	1.96075	2.48741	2.16599	2.14659	2.43383	2.23914	1.73599	2.43477	3.29175	2.14616	2.99186	2.80398	2.50315	2.95825	4.63449	4.00935	3.29548	3.92883	2.36496	8.05915	2.99259	4.76617	3.63916	3.62023	4.43981	3.684	2.40452	4.58175	8.56121	3.33272	7.0531	5.93828	4.57373	6.3964	23.6243	14.6346	8.66138	13.5793	424062	#FF6347,black	chr7
3716	PPP1R7	2.0676	0.000260187	0.00242408	3.75435	4.80231	3.57361	3.58663	3.76483	3.00804	3.50338	4.17315	3.72503	3.45871	3.60351	4.56307	5.22173	5.03643	3.12671	4.2135	4.58912	5.06383	5.06292	4.66741	5.22547	4.79878	11.3823	10.9832	12.9624	7.29438	10.7499	17.8632	12.3196	9.90148	11.439	23.4409	35.368	31.1048	7.85509	17.4222	22.643	30.735	32.0952	23.5754	35.7709	25.5021	424844	#FF6347,black	chr9
3744	TM6SF1	2.05579	0.000107376	0.00124521	4.60943	5.64913	5.19105	4.05815	4.03076	4.05898	5.09088	4.50201	4.84988	4.88882	3.86237	4.81537	5.62104	5.85723	4.80093	5.42054	5.524	5.70771	6.33965	5.92379	5.53906	5.22769	36.9899	15.6147	15.7998	16.1867	34.3092	22.7218	28.0491	28.3758	13.8918	28.1438	46.919	55.6739	27.2579	41.5265	44.1816	48.5029	79.1687	57.6749	44.6682	34.6193	415462	#FF6347,black	chr10
3759	TM4SF1	2.06036	0.00940591	0.0385194	1.9927	3.0356	1.03747	2.22159	2.02852	1.58024	2.20613	2.39738	2.91697	1.82972	1.55628	1.05684	3.24924	3.95339	2.79074	2.05444	2.69447	2.74677	2.35947	2.80409	4.00868	2.17857	1.12484	3.65352	3.17901	2.07212	3.76155	4.48306	6.59972	2.52787	2.00253	1.14431	8.29662	14.2088	6.00109	3.12752	5.3711	5.40313	4.08521	5.78032	14.8644	3.32858	425046	#FF6347,black	chr9
3776	GATAD1	2.24247	3.48589e-05	0.000536091	3.81122	4.97631	3.46642	3.56398	3.44088	3.80195	3.76293	4.38199	4.02374	3.61114	3.67145	4.09056	4.11588	4.83232	4.74132	5.01727	4.79109	4.64661	5.2955	5.40242	4.69066	5.63524	10.4998	10.7963	10.1588	13.3739	13.0656	20.8031	15.3836	11.1161	12.0402	16.6268	15.8811	26.8608	26.1034	31.1618	26.1943	22.7405	37.8833	39.9163	24.3712	46.3498	420551	#FF6347,black	chr2
3876	CDIP1	0.409589	5.8206e-08	5.11336e-06	5.56935	4.2816	5.67555	5.23972	5.67345	5.91804	5.60143	5.80681	5.40707	5.09337	5.59195	5.49515	4.9866	4.26	3.28587	4.50681	4.53652	4.02508	4.48588	4.15782	4.21459	3.68086	52.1225	36.6887	51.4072	61.2763	49.2755	57.5295	41.7381	32.8533	48.3435	45.6572	29.8645	17.7212	8.89039	21.5716	21.7823	14.3983	21.1742	16.236	17.2287	11.1752	416662	#87CEEB,black	chr14
3933	C11H19orf12	0.49522	3.24871e-05	0.000508216	5.31675	4.30289	5.94163	4.86987	5.07158	5.26107	5.19786	5.29863	5.57565	4.99793	5.14246	5.48737	4.06977	3.21524	4.22687	4.41191	5.08815	4.46332	4.54714	3.70435	4.4907	4.02813	62.8519	28.1659	33.5345	38.5008	37.0076	40.1555	47.032	30.6875	35.1351	45.395	15.3422	8.07098	17.9818	20.1353	32.4039	19.8816	22.1377	11.5852	21.0783	14.4987	415757	#87CEEB,black	chr11
3946	TMEM41A	0.494305	2.34251e-06	7.11967e-05	5.42872	4.41219	5.13459	5.03413	5.47998	5.02175	5.80876	5.69473	5.52208	5.82317	5.16087	5.30473	4.72994	4.46996	4.50643	4.28638	4.59551	4.11842	4.65599	4.53398	4.18533	3.79258	35.5222	31.6829	44.8309	32.4721	57.0337	53.1532	45.283	55.1497	35.6028	39.8895	24.8323	20.657	22.0399	18.3731	22.7346	15.4309	23.9505	21.378	16.863	12.1581	424875	#87CEEB,black	chr9
3964	LOC100858447	0.375922	0.0129867	0.0494504	2.46253	1.05103	3.46518	2.34027	2.61365	3.08911	3.50445	1.15952	2.33724	0.743125	0.903558	1.13734	0.373757	0.986518	0	0.00435623	2.2735	1.50915	0.333212	1.93851	0.399592	0.429243	10.3556	4.05412	5.24565	7.69816	10.6365	1.31412	4.08148	0.663484	0.903624	1.25911	0.27371	0.947326	0	0	3.7675	1.72771	0.251648	2.73201	0.30375	0.302946	100858447	#87CEEB,black	chr9
3974	RPL22L1	2.47775	1.05467e-05	0.000215402	7.4586	8.76763	6.98672	7.54419	7.66544	6.74183	7.59757	7.03585	8.56653	7.26698	7.22028	7.00342	8.23689	8.74364	8.73459	7.56502	8.78497	9.07341	8.91046	8.99616	9.06813	8.97802	131.019	185.163	207.674	109.375	199.817	136.45	380.945	151.693	151.677	131.887	292.506	417.759	430.887	186.987	431.914	508.466	475.129	491.998	525.946	477.831	100858296	#FF6347,black	chr9
3987	CD24	0.224471	9.75998e-07	3.72564e-05	3.91757	1.76217	4.01548	3.05206	2.97732	4.10346	3.07581	4.34125	4.041	4.17453	4.25811	4.26513	1.85427	1.32994	1.76252	1.49782	1.78288	2.17836	0.36672	2.30242	2.4737	0.871564	15.7472	7.27429	7.07556	16.6541	7.71362	20.0927	15.5679	16.9232	18.5273	18.8173	2.52292	1.45926	2.43769	1.80475	2.38054	3.29479	0.278172	3.77282	4.4598	0.745664	100859742	#00BFFF,black	chr3
4027	HPGD	0.378582	0.0113114	0.0445579	3.28017	1.87885	3.20214	4.40569	4.41368	3.19368	3.28377	1.75357	2.21839	1.99171	3.13792	2.52146	1.17535	2.36085	2.81503	2.60258	1.75064	1.88084	1.30994	0.527383	1.41903	1.39462	8.52068	20.1517	20.783	8.39054	9.04028	2.51521	3.68447	2.94654	7.98047	4.92068	1.2043	4.03215	6.12191	5.03524	2.30902	2.50372	1.45603	0.401266	1.63026	1.51071	422567	#87CEEB,black	chr4
4037	TET2	4.4253	0.000660187	0.00505828	3.45595	5.60172	2.16978	3.24626	4.54963	2.24071	2.32955	2.7221	3.5779	4.57562	2.95794	3.6345	5.42447	6.52521	5.81475	5.28409	5.04801	3.14566	4.81448	6.52914	4.70911	6.06006	3.68781	8.46407	23.0577	3.87718	4.21569	5.91624	11.0304	22.6443	6.95774	11.8611	40.8269	89.0971	56.0361	37.6916	31.487	7.36383	26.8501	88.3386	24.6892	62.5158	422540	#FF4500,black	chr4
4040	FAM179A	0.439983	6.7191e-05	0.000892124	1.90371	0.719229	2.44915	1.09882	1.86479	1.84501	1.79209	1.2883	2.30179	2.18457	1.85639	1.83867	0.157835	0.0682573	0.59809	0.8312	0.748671	0.754309	0.177635	0.676049	1.8977	0.24371	4.60296	1.13815	2.70902	2.66643	2.54734	1.51888	3.95437	3.52049	2.67794	2.66085	0.102644	0.0395869	0.526193	0.771034	0.660963	0.630241	0.12574	0.564335	2.68117	0.155884	421296	#87CEEB,black	chr3
4162	APOH	2.09955	0.00228124	0.0129237	0.186847	1.25693	0	0.000599918	0.829599	0.392907	0	0	0	0.136117	0.114746	0.151026	0.410825	0.361352	1.29338	1.0351	2.14165	1.09918	0.909137	1.94717	0.446038	1.64751	0	0	0.801043	0.329363	0	0	0	0.0962558	0.0898587	0.122137	0.314946	0.273157	1.46841	1.04181	3.3715	1.08345	0.868218	2.78832	0.351996	2.05151	417431	#FF6347,black	chr18
4222	HIST1H2A4L3	0.48095	0.00375129	0.0190072	5.61654	4.5605	5.63373	5.48319	4.62488	6.08567	4.84505	6.5684	5.09304	6.20752	5.10295	5.2329	3.69806	4.95434	5.27827	4.7592	4.37602	4.96397	4.18617	4.18952	3.95605	4.46918	50.6156	43.6173	24.3517	68.9544	28.7806	98.2028	33.3805	72.2896	34.1687	37.914	11.6249	29.3004	38.3349	25.887	19.3811	28.5438	17.0128	16.6173	14.2356	20.041	417955	#87CEEB,black	chr1
4235	PDXK	5.27216	0.00561041	0.0257549	0.189501	2.5879	0	0.00147514	0	0.0862268	0	0	0	1.22717	0	0	3.53147	4.01155	2.75502	1.72455	0.0105766	0.253294	2.84833	1.45399	1.44627	2.90868	0	0	0.00403396	0.077591	0	0	0	1.32614	0	0	10.3529	14.8869	5.81716	2.28684	0	0.156016	6.14822	1.6688	1.68772	6.24295	418549	#FF4500,black	chr1
4310	PAIP1	0.359036	0.0106135	0.0423548	3.30164	1.82384	4.57285	2.71089	2.68292	3.52179	4.17857	2.99519	3.11141	2.64317	3.06671	0	0.846189	2.37763	2.03286	2.19836	0.0191939	0.0484166	2.60351	0.0300152	3.03684	1.24663	23.5623	5.53245	5.57695	10.7832	17.6418	7.29613	7.69701	5.20021	7.5487	0	0.755961	4.09103	3.14298	3.55999	0.00213158	0.000518146	5.02174	0	7.0786	1.26654	427195	#87CEEB,black	chrZ
4330	RPL17	2.01104	2.84742e-09	7.93934e-07	8.884	9.89194	8.8568	8.90096	9.10639	8.87422	8.89558	8.76214	9.14175	8.60114	8.97497	8.62768	9.78928	10.0275	10.048	9.64584	9.55081	10.0368	9.90771	9.67707	10.1272	9.98681	481.578	475.782	565.558	482.906	492.802	453.774	568.075	383.981	514.209	408.657	859.827	1018.6	1072.39	794.276	735.071	992.232	949.417	789.261	1096.89	962.376	426845	#FF6347,black	chrZ
4361	C5H11orf74	0.444998	0.00107317	0.00733715	3.19889	2.03076	3.78496	3.32077	2.9078	2.67956	2.63098	2.44173	4.17405	3.14174	3.352	2.43888	1.12593	2.06692	2.26714	2.00231	2.23838	2.06016	2.18698	1.99011	2.18285	1.89298	13.2434	8.97014	6.68378	5.57972	5.39244	4.65844	17.159	7.76162	9.41408	4.59154	1.13035	3.1039	3.87286	2.98049	3.64112	2.96867	3.51102	2.85022	3.46682	2.54668	423166	#87CEEB,black	chr5
4409	SLC8A3	2.1402	7.76517e-06	0.000166549	3.52321	4.62096	3.05755	3.12475	4.10227	3.30281	3.39467	3.81609	2.86687	3.61589	3.9657	3.4724	4.79739	4.86595	4.74667	3.98439	4.13252	4.79109	4.90239	4.21811	5.00436	4.36327	7.66035	7.70022	16.6315	9.16914	9.89433	13.7268	6.34864	11.1579	14.9808	10.4839	26.1028	27.5327	26.1964	14.7177	16.2286	25.2779	28.6131	16.999	30.5507	18.5974	395759	#FF6347,black	chr5
4436	MCEE	0.342794	4.86121e-06	0.000118087	2.85654	1.31195	3.11674	2.58875	2.30336	3.03973	3.22607	3.12991	3.44703	2.13856	2.40443	2.5518	0.953756	0.662969	1.1013	1.38423	1.89382	0.851554	1.97934	1.01213	1.15545	1.50766	7.949	5.00318	4.04797	7.4233	8.62235	8.07509	9.96764	3.37214	4.39648	5.03144	0.894734	0.555409	1.1699	1.59462	2.65904	0.726934	2.90886	0.960482	1.19412	1.7244	415385	#87CEEB,black	chr10
4498	Apoc3	4.55005	0.00069778	0.00526455	0.706696	2.89258	0.574012	1.36756	0.534413	1.10294	0	0.700231	0.631761	0.00585323	0.90637	0.680544	1.21754	1.33014	3.52224	1.92445	3.953	3.09406	2.86983	3.34881	1.54587	3.27659	0.533318	1.5749	0.477585	1.20144	0	0.683114	0.558025	0	0.909308	0.645795	1.27487	1.46738	10.6072	2.77367	14.2809	7.18648	6.25057	8.92519	1.87641	8.3238	100859721	#FF4500,black	chr24
4508	C2orf88	0.431965	6.97947e-05	0.000915324	4.21352	3.00251	4.95368	4.5286	4.19885	3.56992	4.39143	4.05774	3.96073	4.09626	4.35436	3.38449	3.83699	3.54616	2.9724	2.80582	2.81058	2.91436	2.53014	2.47546	2.67005	2.82156	31.1188	22.0259	17.8337	11.2233	20.6902	16.3804	14.6777	15.9685	19.8994	9.79507	12.9302	10.4278	6.95335	5.94349	5.88974	6.14424	4.71702	4.37372	5.25143	5.72465	100857703	#87CEEB,black	chr7
4515	NRGN	0.108956	1.34518e-08	1.76053e-06	6.21561	3.01743	6.02863	6.07004	6.15457	5.88412	5.85549	6.49149	6.94795	5.68356	6.32749	6.2734	4.25987	2.69532	4.06692	2.72045	2.63994	2.7324	1.52295	3.22849	2.41627	0.607557	66.8692	66.0136	72.1598	59.8509	58.9721	93.0873	123.347	49.9637	81.1594	79.0195	17.639	5.32376	15.9935	5.54175	5.1143	5.27547	1.84267	8.04308	4.23745	0.447519	100859517	#1E90FF,black	chr24
4740	LOC771456	0.317665	0.00298815	0.0159293	5.26691	3.61249	4.9726	4.88187	4.41144	5.89311	3.99695	5.48741	6.4744	4.77794	5.44159	4.51112	3.73356	2.15446	2.98111	2.86174	3.97446	2.07423	1.93104	4.10911	5.23819	3.41246	31.6276	28.4103	20.8564	60.1732	15.5431	45.8767	88.5349	26.2073	43.4429	22.5902	11.9452	3.34715	7.00663	6.2156	14.432	2.97749	2.77227	15.6717	36.0848	9.11157	771456	#87CEEB,black	chr7
4750	PFKL	0.493934	7.67561e-07	3.24665e-05	2.19763	1.18002	2.03084	2.49978	1.9379	2.49329	2.51957	2.2967	2.0911	2.13575	1.94018	1.81874	1.30368	1.04308	1.13457	1.7268	0.835503	0.884622	1.61426	1.12403	0.736599	1.06018	3.20803	4.64549	2.90958	4.75526	4.88362	4.08052	3.28381	3.36719	2.90449	2.62009	1.41942	1.02631	1.21779	2.29221	0.761239	0.775507	2.03774	1.12476	0.645291	1.00921	769850	#87CEEB,black	chr9
4766	TRIM25	2.03538	0.00019745	0.00198783	2.49363	3.51892	2.11072	3.74903	2.64201	2.09674	2.44445	2.35836	1.8272	2.07421	2.11129	2.42865	3.28834	3.49536	4.04415	3.13443	3.27385	4.00086	3.47521	3.17845	3.62645	3.3361	3.4832	12.4149	5.40083	3.4016	4.62755	4.3522	2.5732	3.17739	3.41664	4.56057	8.53494	10.0487	15.6935	7.72428	8.51266	14.2628	10.018	7.7739	11.1527	8.64718	417401	#FF6347,black	chr18
4787	GPCPD1	0.427549	8.89748e-06	0.000184659	7.53689	6.31105	7.15951	6.78567	7.75222	7.93317	7.9262	7.54178	7.38018	7.2621	7.76842	7.46007	6.27666	6.19416	5.72296	6.32281	6.67773	6.46047	7.29702	6.0167	5.53413	5.68915	147.77	109.042	220.557	250.964	251.103	194.1	166.826	151.187	222.191	181.308	74.4262	70.5276	52.5562	78.4675	99.4765	82.2746	154.613	61.4998	44.485	47.9779	421311	#87CEEB,black	chr3
4809	MYH1F	0.287592	0.000141446	0.00154005	7.05132	5.25341	7.60242	6.72281	6.20035	7.30864	7.45083	4.81238	7.59308	6.58405	7.56512	6.81854	4.95758	5.12637	5.85641	1.11673	5.03638	5.42155	3.09014	6.0842	6.17131	4.96496	201.138	104.353	74.569	162.402	180.288	28.4367	193.498	94.1216	192.817	115.846	29.2259	33.1199	57.7408	1.15246	31.2044	39.5255	7.424	64.5104	69.7567	28.6462	768566	#87CEEB,black	chr18
4825	ZFP36L2	0.485255	0.000256516	0.00240854	4.0475	3.00432	3.88442	4.43902	3.63645	3.45837	4.54425	2.96583	4.18508	3.87546	4.6394	4.04742	3.53412	2.62738	2.85703	3.42507	3.12047	2.35998	2.53285	3.26765	2.86706	2.99024	14.3216	20.6401	11.7571	10.3119	23.1003	7.16487	17.313	13.5607	24.4527	16.0719	10.292	5.0416	6.34164	9.66811	7.54373	3.86269	4.72825	8.31706	6.16813	6.56437	107052930	#87CEEB,black	chr3
4827	MCL1	0.293492	0.00205861	0.0118936	7.67202	5.90342	8.79196	8.39859	7.93811	6.98285	7.97682	6.34411	6.58789	7.7673	7.19512	6.54267	7.26401	6.78041	6.31102	4.91578	5.87622	4.25921	4.37277	5.43691	5.03129	5.66443	460.12	335.593	251.02	129.414	260.102	84.0842	95.9102	215.007	149.011	95.5417	148.559	106.396	79.5025	28.9641	56.6429	17.0925	19.4962	40.8104	31.0976	47.1456	395674	#87CEEB,black	chr25
4903	.	0.463348	0.00742547	0.0317887	1.97292	0.863091	3.21117	1.63021	2.37736	2.03209	0.737927	2.06742	0.605569	1.71662	1.98401	1.58038	0.409895	0.828677	0.949372	0.993553	0.598181	0.964353	0.576546	1.12844	0.774646	1.20744	8.49576	2.09006	4.29153	3.17602	0.706921	3.32499	0.528527	2.26732	3.01971	2.06339	0.30845	0.749482	0.948839	0.981454	0.496653	0.880932	0.481761	1.13519	0.690691	1.23016	.	#87CEEB,black	chr15
4907	.	2.48478	0.000478062	0.00395079	2.11619	3.42931	1.6313	3.19037	2.1781	1.48084	1.86436	1.8224	2.14931	2.46619	1.57673	1.88322	3.55784	3.94676	3.87315	2.48406	2.58675	2.21037	3.11007	3.73489	3.42294	4.08518	2.21404	8.10779	3.64013	1.87091	2.76378	2.69027	3.46621	4.48307	2.04818	2.80933	10.5043	14.1227	13.8243	4.55817	4.90753	3.39944	7.55486	11.9248	9.55659	15.2614	.	#FF6347,black	chr3
4926	.	0.176959	0.00670059	0.0295333	4.15598	1.65746	3.75145	4.11414	3.75682	3.8115	3.19142	3.98131	5.90059	3.73689	3.91217	2.78009	1.76336	1.45313	1.18449	0.39386	2.12647	0.146148	0.137252	2.42139	1.88118	2.6353	12.9632	16.2772	12.8572	13.4336	8.44531	15.4611	59.109	12.2292	14.3761	6.09869	2.3063	1.67732	1.30299	0.305739	3.2887	0.0606962	0.0908113	4.1806	2.61885	4.91682	.	#00BFFF,black	chr9
4969	.	0.307687	4.71552e-08	4.6524e-06	8.26091	6.56044	7.92508	8.05056	8.36533	8.36167	8.65577	8.15261	8.41362	7.83099	8.46747	8.18013	6.9018	4.58952	6.12402	6.71307	7.00342	6.99655	7.29302	7.24788	4.70704	5.11156	251.936	263.442	337.915	338.146	417.074	296.985	342.528	224.746	361.364	299.334	115.332	22.5133	69.7202	103.151	124.917	119.74	154.174	145.736	24.6353	31.8099	.	#87CEEB,black	chrUn_NW_020110163v1
4987	UCP3	0.432771	0.00140806	0.00902084	10.435	9.22671	10.8786	10.1994	10.9321	10.5401	10.6284	10.6849	10.093	9.31257	10.4695	9.91805	10.2247	10.7136	9.36435	9.05477	9.72082	8.12148	8.30213	7.7038	7.42784	6.72577	1958.65	1171.69	2007.31	1534.49	1640.26	1723.16	1099.3	629.38	1450.74	1000.97	1163.09	1639.41	667.296	526.939	827.116	262.281	311.303	200.241	168.021	99.4687	373896	#87CEEB,black	chr1
5032	RPL6	2.0328	3.81474e-11	8.15465e-08	9.38569	10.4092	9.33034	9.38086	9.55114	9.35948	9.41868	9.22907	9.60338	9.23473	9.58894	9.06813	10.3775	10.5371	10.4631	10.299	10.1132	10.3749	10.426	10.4397	10.6526	10.3449	669.075	663.941	770.135	676.395	708.616	627.58	782.672	596.269	787.508	554.921	1293.17	1450.5	1430.22	1249.63	1085.95	1254.5	1360.24	1339.71	1579.16	1233.77	373957	#FF6347,black	chr15
5041	COL18A1	0.216647	3.20028e-06	8.80832e-05	4.40992	2.20333	4.72178	4.82084	4.04789	4.43077	3.66265	3.73679	5.20131	4.42461	4.51329	3.66908	2.30658	1.54538	1.79444	2.28885	2.56704	2.24404	1.79977	2.6652	1.5081	2.70056	26.3532	27.197	15.9634	21.1763	12.0984	12.9188	36.0336	20.3079	22.3285	12.143	3.81607	1.85259	2.51638	3.85195	4.81903	3.4852	2.44555	5.1308	1.79319	5.18334	373978	#00BFFF,black	chr7
5060	MYOG	2.45538	0.00508646	0.0237232	1.19153	2.48748	0.307584	1.63305	0.941295	0.346448	0.890005	0.959118	2.44537	1.50339	0.948876	0.377537	1.07439	1.09972	2.07583	1.57661	2.26765	2.74731	3.25797	3.43095	2.28201	2.97954	0.269177	2.0954	0.960441	0.296646	0.904098	1.01355	4.47715	1.81617	0.964969	0.329071	1.06245	1.10542	3.26083	1.96586	3.74738	5.44475	8.49456	9.52199	3.79593	6.59762	374004	#FF6347,black	chr26
5099	PFKM	0.475807	9.04222e-08	7.25791e-06	13.0951	12.0236	13.2378	12.5823	13.1927	13.1928	13.29	13.2175	12.9381	12.8186	13.1959	13.1341	12.5461	12.4415	11.5611	11.8949	12.2548	11.7761	12.1657	12.1574	11.5897	11.3571	10053.8	6115.43	9623.08	9654.64	10383.9	9976.28	7905.57	7160.62	9606.73	9309.98	5817.23	5432.67	3062.85	3779.46	4795.19	3314.73	4544.87	4408.49	3024.41	2489.32	374064	#87CEEB,black	chr33
5104	MYH1B	0.357874	1.05927e-06	3.97257e-05	7.43368	5.9512	7.18993	6.75809	7.82152	7.21781	7.34405	7.73552	7.31975	7.90104	7.38451	7.30441	5.13265	6.06549	5.09158	6.44027	6.19803	6.4279	5.65744	4.75091	6.76383	5.64789	150.928	106.959	231.445	152.466	167.401	222.109	159.94	235.994	170.043	162.655	33.1239	64.4253	33.5754	85.2097	71.0528	80.4227	48.9395	24.9843	105.69	46.5992	374069	#87CEEB,black	chr18
5134	SEMA3F	0.399895	6.07622e-06	0.00013818	2.28035	0.958042	1.60084	2.43688	2.40493	2.42077	1.75166	2.2585	2.06965	2.81257	2.54581	2.09289	2.07216	1.16457	0.830061	0.789261	0.724123	0.368772	0.330195	0.577886	0.833779	0.998994	2.12434	4.40465	4.40112	4.47329	2.45839	3.94761	3.22054	5.98344	4.93757	3.37613	3.12232	1.20404	0.795077	0.719489	0.630943	0.249814	0.249459	0.458944	0.759552	0.926496	374109	#87CEEB,black	chr12
5180	GAPDH	0.433812	2.83655e-07	1.70257e-05	15.3098	14.1049	15.319	14.7008	15.3642	15.3327	15.4019	15.218	15.3214	15.5661	15.2951	15.4298	13.8935	13.5804	14.4552	14.1627	14.8564	14.0349	12.9196	14.8008	13.6794	13.5592	42547.8	26559.9	43354.2	42556.5	44889.5	39921.7	41249.8	48092.5	41164.2	45713.7	14803.4	11964.2	22774.2	18205.2	29109.8	15867.9	7665.32	27550.9	12877	11458.1	374193	#87CEEB,black	chr1
5184	SOX18	0.395851	6.43303e-05	0.000861275	2.80899	1.47202	2.64423	2.54032	2.88253	3.11439	1.79957	3.04817	2.56478	2.9929	2.79558	3.23313	2.59433	2.697	1.33353	1.69796	0.863176	0.69904	0.911261	0.548873	0.479607	0.34757	5.45585	4.80495	6.53646	7.87002	2.58752	7.57732	4.9521	6.90703	6.07438	8.66144	4.90751	5.36489	1.54928	2.22483	0.792144	0.555608	0.86481	0.425473	0.375832	0.22879	374200	#87CEEB,black	chr20
5272	ANKRD1	4.45886	0.000106314	0.00123737	9.81668	11.9734	8.89034	9.45566	10.4988	9.0716	9.46483	8.96699	10.5639	11.3978	7.06482	8.24593	12.0147	12.174	12.0402	11.017	11.8015	10.9036	11.9478	12.9276	10.9945	12.5267	492.953	699.327	1486.32	553.872	731.702	523.181	1524.08	2673.9	136.086	313.427	4024.51	4513.08	4269.38	2056.15	3502.03	1810.1	3907.8	7519.74	2001.73	5601.26	378926	#FF4500,black	chr6
5277	SPARC	0.392909	0.000400587	0.00344827	7.13765	5.78992	6.67486	8.02332	7.10509	6.93456	6.65431	6.38702	7.8288	7.30174	7.12552	6.25967	5.77118	5.41624	6.55483	5.91024	5.86464	5.79796	5.52931	5.80069	5.17631	5.63842	105.312	258.503	140.467	125.102	103.406	86.6338	228.024	155.434	141.929	78.3386	52.1329	40.7133	94.3165	58.7031	56.1863	51.6099	44.6962	52.8132	34.4941	46.2933	386571	#87CEEB,black	chr13
5282	CHRNA5	0.46926	7.69515e-07	3.24665e-05	3.73677	2.64522	4.0145	3.33797	4.00676	3.72881	2.92834	3.60616	3.96094	3.58595	3.77735	4.05531	2.57266	2.52859	2.545	2.77491	2.73341	2.84711	2.68503	2.18436	2.72918	2.74564	15.742	9.08792	15.4691	12.6265	6.87098	11.6943	14.675	10.9155	13.0025	16.1453	4.79796	4.64506	4.9123	5.79809	5.53513	5.83266	5.36775	3.39612	5.51767	5.39161	386577	#87CEEB,black	chr10
5298	CCDC80	0.379471	0.00235276	0.0132533	5.841	4.44306	5.65663	6.72187	6.35973	5.85026	5.3956	4.74427	5.95613	5.54627	6.35161	4.17187	3.3884	3.91755	5.83876	5.63413	3.90802	4.55883	3.29306	3.54012	3.54008	3.74317	51.4499	104.292	83.3289	58.4368	42.6096	27.0566	61.5317	45.3375	82.5399	17.6656	9.18392	13.7609	57.0063	48.3124	13.7316	21.2966	8.69712	10.2259	10.4171	11.7097	395074	#87CEEB,black	chr1
5320	crhr2	0.308051	3.99848e-07	2.0963e-05	5.26411	3.56536	5.62749	5.3019	4.95799	5.01389	4.55382	5.42011	5.64598	5.48753	5.03689	5.24562	3.58417	1.65436	4.75969	2.7532	3.83887	2.80144	3.70061	3.92893	3.68413	2.81559	50.3436	38.3505	30.9118	32.2743	23.324	43.7415	49.4263	43.4993	32.5779	38.227	10.6708	2.07368	26.4535	5.69257	13.0469	5.58833	11.866	13.7123	11.6208	5.68108	395105	#87CEEB,black	chr2
5366	SHISA2	2.31146	0.00143887	0.00915423	1.22511	2.43392	0.610739	2.03633	1.33035	1.26495	1.11962	1.22737	1.14831	1.11215	0.999192	0.955402	2.5365	3.58889	2.58539	2.13824	2.25303	2.32217	2.07098	1.98448	1.57132	2.29251	0.570761	3.09384	1.56847	1.46063	1.23368	1.4263	1.2291	1.14757	1.03469	0.990816	4.68491	10.8406	5.06359	3.37796	3.6999	3.79596	3.16801	2.85248	1.9298	3.71249	395162	#FF6347,black	chr1
5376	ST6GALNAC4	0.422092	0.000167671	0.00176275	7.61106	6.36669	8.1983	8.06498	7.67145	8.03098	7.75463	6.80508	7.66155	7.07717	7.40946	6.53632	7.0188	7.18612	5.73988	6.20416	6.20542	6.26966	5.75507	6.09499	6.65921	5.59561	304.603	266.101	208.501	268.642	222.848	116.105	202.966	132.876	173.038	95.1198	125.175	141.276	53.1882	72.1928	71.4201	71.9512	52.4354	64.9851	98.2211	44.9005	395182	#87CEEB,black	chr17
5405	ORM1	3.33837	0.0107852	0.0428536	0.791022	2.53016	0	0.662518	2.78263	0.876225	0	0	0	0.00508537	0	0	0.418581	0.467886	3.68815	1.80761	3.62656	2.06021	2.30143	3.01812	1.80516	2.48722	0	0.579961	6.01917	0.877424	0	0	0	0	0	0	0.313555	0.362273	12.0111	2.48129	11.1948	2.99947	3.89081	6.90183	2.44605	4.39833	395220	#FF6347,black	chr17
5433	IL15	0.41871	3.84242e-06	0.000101192	7.4409	6.18492	7.84652	7.53311	7.07021	7.23491	7.99235	7.39698	6.93826	7.10557	7.51703	7.41298	5.79125	5.77233	6.46036	6.29536	6.79142	6.85032	6.03626	5.66994	5.51737	5.96332	238.469	183.742	137.104	154.299	262.916	175.464	122.547	135.54	186.5	175.448	52.8729	52.3911	88.2804	76.9702	107.718	108.132	63.9367	48.1439	43.9603	58.2369	395258	#87CEEB,black	chr4
5444	PARK7	0.456014	1.08221e-08	1.47664e-06	9.22007	8.08722	9.18825	8.90552	9.15917	9.33936	9.34748	9.30717	9.42469	8.84138	9.47362	9.07547	7.71124	7.89294	7.90542	8.27122	8.61309	8.16043	7.59891	8.07162	8.37332	7.9739	606.168	477.292	586.638	666.961	674.382	662.463	691.364	453.745	726.889	557.708	202.867	231.189	242.1	305.701	383.274	269.514	190.817	258.7	324.523	237.683	395277	#87CEEB,black	chr21
5528	SNCG	0.383174	0.0114371	0.0449699	3.26658	1.88265	4.26163	3.79902	4.27585	3.75908	2.29882	3.05818	2.26512	2.95724	1.13471	1.14157	1.00753	1.10877	2.28006	2.61419	2.37697	1.39734	1.1926	2.20364	1.6061	1.98677	18.8046	12.8897	18.8005	12.8845	4.08032	7.66459	3.8386	6.70922	1.24204	1.2758	0.962927	1.11279	3.91671	5.08405	4.10947	1.50645	1.26432	3.46519	1.99434	2.78509	395392	#87CEEB,black	chr6
5600	GATM	7.23142	8.45179e-05	0.00105041	2.77081	5.62509	0.406034	2.26262	1.98879	4.22611	2.27906	3.77026	3.04737	1.37852	2.66959	1.89286	5.68766	5.84467	5.39086	6.54969	4.00123	4.52398	4.71264	5.36165	5.72457	6.48631	0.377222	3.78583	3.0823	18.2881	4.03616	13.2863	7.32919	1.57721	5.51665	2.84931	49.2097	55.2065	41.5174	92.042	14.7195	20.7844	24.9522	38.752	50.9549	84.397	395504	#FF4500,black	chr10
5611	MAFF	3.67497	0.000551942	0.00439702	4.32239	6.20012	2.73049	4.32815	5.90541	3.50584	3.84399	3.8003	3.87833	5.12773	4.00378	3.00726	6.45473	6.40522	6.238	5.59094	5.88072	4.66105	5.79739	7.10436	5.10227	6.99202	5.91459	19.034	60.5709	10.7189	13.8931	13.5979	13.8165	33.6649	15.4269	7.333	84.403	81.8514	75.5025	46.8552	56.8493	22.928	54.0406	132.006	32.7282	120.082	395519	#FF6347,black	chr1
5704	XPA	2.07637	4.07443e-07	2.0963e-05	5.95635	7.01041	5.7447	5.70943	5.92443	6.06617	6.09794	5.14411	5.81252	6.18918	6.37485	6.1544	7.16654	6.87943	6.55142	7.37436	7.11311	7.1726	7.27395	6.85318	6.65216	6.83908	54.8072	51.1885	61.4215	68.0855	70.0063	36.0435	55.619	71.3421	83.9562	72.7566	138.81	114.043	94.0906	163.731	134.893	135.501	152.155	110.648	97.7486	107.757	395659	#FF6347,black	chrZ
5746	barx2	0.396102	0.00671963	0.0295765	1.65224	0.316184	1.86803	1.32423	2.74399	1.06749	0.937122	0.482572	1.93135	0.586246	2.64598	0.674699	0.511037	0.571953	0.191369	0.00243951	0.00626487	0.198403	0.464604	0.447409	0.0061726	0.58071	2.73809	1.50012	5.80286	1.13386	0.955082	0.430399	2.83084	0.494584	5.34278	0.627011	0.405581	0.468715	0.148061	0	0	0.123403	0.372767	0.340612	0	0.456324	395714	#87CEEB,black	chr24
5771	TNNT3	0.401853	9.45801e-10	4.66571e-07	15.0646	13.7493	15.2418	14.6006	15.1443	15.1405	15.1272	15.0639	15.2106	14.9992	15.1807	14.819	13.7833	13.2007	13.4204	14.3144	13.9928	13.6293	13.3003	13.8292	14.1125	13.493	40332.8	24777.1	37225.5	37248	37108	35875.6	38199.1	32465.4	38026.4	29935.6	13714.2	9195.48	11115.3	20223.5	15997.1	11979.3	9979.87	14048.2	17386	10944.3	395761	#87CEEB,black	chr5
5778	GJB6	0.419959	0.0070244	0.0306237	3.8283	2.57662	4.02722	3.17056	3.11472	4.08556	4.09604	3.95582	4.1697	2.51476	4.86746	2.47951	0.145344	3.01545	0	3.8685	1.54506	3.66227	2.49422	2.73887	2.01434	1.54975	15.8931	7.98238	7.88423	16.4443	16.6558	15.169	17.115	4.66868	28.7853	4.76463	0.0830363	6.91344	0	13.5116	1.86624	11.0411	4.57823	5.45943	2.96927	1.78634	395771	#87CEEB,black	chr1
5793	TCF15	0.455252	0.00146113	0.00926826	3.7747	2.63943	3.65598	3.53942	3.59911	4.53959	3.28182	3.83401	3.78399	3.47971	3.54571	4.05857	3.17139	4.26695	2.58846	2.64661	1.82599	1.76903	1.97187	2.02347	1.22491	2.16719	12.0669	10.5998	11.4217	22.8826	9.05211	13.8617	12.8666	10.0689	10.9288	16.1857	7.78521	17.8638	5.09317	5.21932	2.48248	2.23108	2.8833	2.93145	1.29687	3.27589	395788	#87CEEB,black	chr20
5829	PGK1	0.468767	5.79006e-06	0.000133334	11.9739	10.8808	11.6993	11.1077	11.5465	12.3561	12.0637	12.181	12.1571	12.292	11.9517	11.9624	10.7453	10.6895	10.9047	10.834	11.0875	11.1114	10.0304	11.0487	11.4635	10.4189	3460.35	2199.97	3073.59	5405.59	4437.79	4862.79	4600.43	4970.52	4054.71	4132.17	1668.91	1612.17	1942.79	1811.12	2134.44	2090.69	1033.76	2043.8	2771.09	1298.66	395833	#87CEEB,black	chr4
5904	VTN	2.37546	0.000742498	0.00548576	0.438457	1.68667	0.398778	0.81252	1.31878	0.44112	0.114397	0.252442	0.249379	0.00302623	0.0961513	0.12592	1.13141	0.722466	2.2522	1.23855	2.47848	1.36894	1.40071	1.56284	1.25946	2.34543	0.344671	0.753661	1.53653	0.378827	0.096861	0.21576	0.192494	0	0.0777115	0.105478	1.1552	0.628737	3.80314	1.34929	4.5129	1.49754	1.62344	1.89222	1.36759	3.93114	395935	#FF6347,black	chr19
5950	RPS4X	2.02976	8.06277e-10	4.66571e-07	9.17611	10.1974	9.16523	9.32707	9.31512	9.16367	9.09904	8.9015	9.47526	9.03845	9.28313	8.87848	9.96106	10.2055	10.3175	9.97703	9.95221	10.2676	10.1803	10.2313	10.4854	10.3002	596.61	639.608	653.757	590.419	567.595	499.901	716.079	520.294	636.896	486.44	968.664	1152.49	1292.85	999.492	971.191	1164.54	1147.11	1159.41	1406.26	1196.13	396001	#FF6347,black	chr4
5953	TSC22D1	0.361699	0.00182907	0.0108209	5.90378	4.43664	4.26351	6.21273	6.69659	5.40183	6.00733	5.90659	4.93725	6.68734	6.16703	4.88084	5.26326	3.81239	4.77882	3.46279	5.24948	2.33803	2.59068	5.5056	3.39469	4.36108	18.989	72.9813	105.501	42.5682	65.6221	61.7474	29.8632	101.207	72.514	29.4996	36.3838	12.7224	26.8298	9.94452	36.3465	3.77348	4.95876	42.893	9.32201	18.5154	396005	#87CEEB,black	chr1
5961	ENO3	0.223681	8.42662e-11	1.351e-07	11.7052	9.54467	11.8109	11.3611	11.3224	11.9686	11.4581	12.0099	11.8506	11.8841	11.5395	11.6483	9.94635	9.35439	9.25864	9.67251	10.0076	9.48694	8.49772	9.88894	9.59226	9.15552	3738.81	2622.55	2631.33	4131.94	2916.03	4318.73	3719.65	3746.28	3046.82	3323.31	958.799	638.402	620.083	809.104	1009.19	677.388	356.646	914.223	756.715	540.38	396016	#00BFFF,black	chrUn_NW_020110161v1
5967	DKK3	2.44937	0.0028861	0.0155403	4.86757	6.15999	5.56634	5.61889	4.02106	3.1115	4.63777	5.08647	3.70584	4.92955	3.87651	5.74005	5.32223	6.13658	5.90815	5.87552	5.07118	6.38238	6.78473	4.48038	6.91566	6.85273	48.2904	48.016	15.691	7.91798	24.8091	34.5724	12.1472	29.2141	14.0411	54.3192	37.9356	67.765	59.8727	57.2907	31.9982	77.9935	108.129	20.5482	117.586	108.91	396023	#FF6347,black	chr5
5975	TNNC1	0.408231	3.4562e-05	0.000533439	14.0991	12.8066	14.6882	14.1055	13.6745	14.083	13.4648	13.813	14.7769	14.2043	13.8222	13.7633	13.1662	12.8002	12.9935	11.5358	12.9977	12.6844	12.317	12.5595	13.3983	12.8719	27477.9	17580.5	13439.2	17894.9	11721.9	15074.2	28281.7	18713	14829.8	14400.6	8941.12	6966.46	8267.98	2946.35	8025.75	6222.06	5047.78	5826.05	10597.2	7115.06	396032	#87CEEB,black	chr12
5978	CTNNA2	0.492383	4.03901e-06	0.000104867	2.01331	0.991167	2.46087	2.04954	1.64309	2.01709	1.53956	2.17847	2.03662	1.7595	2.4224	1.70998	1.24123	0.855816	1.05394	1.05446	1.3522	0.350769	1.21283	1.21517	0.64016	0.608473	4.65655	3.13228	2.18415	3.13478	1.98187	3.6734	3.12392	2.36548	4.4468	2.35292	1.31948	0.781964	1.096	1.06661	1.51989	0.237165	1.30098	1.26597	0.54045	0.476647	396035	#87CEEB,black	chr4
5992	BFSP1	0.434114	0.00643117	0.0287609	2.5955	1.39164	1.57373	1.70508	2.32998	0.689362	2.49273	3.22858	3.59516	2.94015	2.49561	2.84005	1.34127	0.769825	1.32821	0.505788	2.42732	1.73583	0.630667	2.36107	0.495811	0.33637	2.07428	2.25365	4.13766	0.650061	4.7891	8.70174	11.1502	6.62504	4.74402	6.35415	1.47889	0.675399	1.53886	0.41264	4.30096	2.18557	0.536357	3.99829	0.392044	0.221514	396056	#87CEEB,black	chr3
5996	AGTR1	0.486359	0.00677309	0.0297506	4.71598	3.67607	4.34785	5.28421	5.60521	5.08965	5.0076	3.65755	3.74191	3.44056	4.83302	4.53782	3.66318	4.11324	4.81615	3.12315	3.78566	3.72419	3.11088	2.78995	3.39811	2.97437	20.1554	37.8733	48.9292	34.0435	32.2771	12.201	12.4759	9.7655	28.1418	23.0133	11.3341	15.9225	27.5406	7.65026	12.5423	11.5168	7.54908	5.67734	9.35275	6.46508	396065	#87CEEB,black	chr9
5999	GLRX	0.29049	1.47287e-05	0.000267777	6.64605	4.86262	7.42586	6.80678	6.22362	5.94413	6.41285	6.65758	6.95789	6.61783	6.31746	6.53723	4.20891	3.83876	4.38415	6.46415	4.59869	4.07248	4.49815	4.07794	5.43052	4.66079	177.801	110.669	75.7823	62.4672	87.2891	104.65	124.225	96.3821	80.6252	95.1278	16.9867	12.9729	20.1744	86.657	22.7767	14.8982	21.3588	15.2968	41.3409	23.012	396069	#87CEEB,black	chrZ
6027	RET	0.440567	0.00324278	0.0170598	1.93453	0.751962	2.16581	2.95552	2.26431	1.16602	1.86921	0.565598	1.84334	1.92876	2.37657	0.276097	0.879439	0.656217	1.25765	1.31009	1.0602	0.328355	0.419625	0.321965	0.31754	0.464643	3.60731	6.74453	3.8915	1.29033	2.74278	0.521632	2.60622	2.78548	4.27318	0.232709	0.80771	0.553825	1.41326	1.46752	1.05975	0.220502	0.329814	0.227802	0.234462	0.340917	396107	#87CEEB,black	chr6
6116	LPL	0.317092	4.03966e-05	0.000603877	4.80601	3.14898	5.05475	4.93345	5.09667	4.49736	5.14556	3.95336	3.7852	5.14088	5.39307	4.10106	3.30984	4.44309	3.02864	3.79183	2.47372	2.6251	2.49652	2.34913	2.54845	2.74658	33.4988	29.4831	34.1024	22.251	35.6044	15.1952	12.8858	34.001	41.9449	16.7452	8.65322	20.2769	7.27257	12.753	4.45139	4.83447	4.58372	3.91827	4.74295	5.3741	396219	#87CEEB,black	chrZ
6118	LDHA	0.365816	7.53801e-09	1.30652e-06	14.568	13.1172	14.7148	14.2014	14.3932	14.7996	14.2978	14.7161	14.9891	14.4875	14.5384	14.3428	13.0939	12.8989	13.2653	13.1596	13.4045	13.1437	11.8177	13.1968	13.4687	13.1744	27988.8	18787.8	22116.5	29408.6	20881.8	28190.4	32762.9	22771.4	24362.3	21518.6	8504.47	7459.68	9982.61	9082.32	10639.8	8555.31	3570.54	9062.44	11127.4	8775.13	396221	#87CEEB,black	chr5
6121	LOC396224	0.493011	5.40945e-06	0.00012801	5.71943	4.69912	5.47396	5.5415	5.71021	5.92607	5.65144	5.92963	5.68601	5.80104	5.6506	5.75554	5.84334	5.05676	4.29165	4.72232	4.56648	4.10795	4.37085	4.65496	4.31583	4.03094	45.2165	45.4572	52.7718	61.6408	51.0637	62.7513	50.8559	54.2894	50.4	54.8949	54.9025	31.5281	18.8564	25.2076	22.2576	15.3046	19.4728	23.3296	18.5522	14.5198	396224	#87CEEB,black	chr25
6149	TUBB	0.478665	2.28758e-05	0.000381045	4.52605	3.46313	4.13412	4.79592	4.73813	4.48989	4.14465	3.99134	4.96929	4.73964	4.41558	4.51889	4.54046	3.26839	3.23235	3.19795	3.17834	3.36038	2.97635	3.34973	3.29594	3.53515	17.2378	26.7118	26.3791	22.1256	17.3035	15.6209	30.5416	25.5024	20.819	22.6898	21.6806	8.41889	8.52558	8.11142	7.88819	8.72719	6.78842	8.85163	8.64632	10.027	396254	#87CEEB,black	chr16
6168	TTR	2.32954	0.00623976	0.0281206	0.229814	1.44986	0	0.889225	0.809539	0	0	0.163955	0	0.00237703	0	0	0.332101	0.148585	1.31526	1.09998	2.67363	1.85407	1.08426	1.58738	0.668999	1.85119	0	0.849648	0.777822	0	0	0.138338	0	0	0	0	0.2449	0.100256	1.50744	1.13511	5.31892	2.50737	1.10824	1.94774	0.575541	2.50812	396277	#FF6347,black	chr2
6213	COL3A1	0.30227	0.00403919	0.0199736	7.01909	5.293	6.24391	8.35169	7.53028	6.60097	6.39737	5.7536	7.7012	6.60452	6.77752	5.88961	4.9515	4.10683	6.12031	5.26409	5.35153	5.61956	4.82819	5.56266	5.14043	5.12746	77.8603	324.835	188.922	99.0668	86.3693	55.4989	208.633	95.4813	111.293	60.3886	29.0988	15.8263	69.5288	37.1485	39.0693	45.4928	27.1061	44.6291	33.6232	32.184	396340	#87CEEB,black	chr7
6216	SDC3	0.495539	2.57484e-06	7.56401e-05	2.33721	1.32428	2.28899	1.98217	2.40584	2.38076	2.17016	2.04924	2.00494	2.35609	2.83679	2.64834	1.82412	1.62274	1.61498	1.43303	1.09599	1.17713	1.22362	0.717526	0.717318	1.3975	4.03627	2.94305	4.40905	4.32888	3.62528	3.28716	3.0364	4.08696	6.26728	5.43274	2.46762	2.02512	2.09575	1.68513	1.10771	1.16828	1.31663	0.604019	0.622734	1.53281	396343	#87CEEB,black	chr23
6224	MYLK2	0.460149	2.41313e-06	7.26546e-05	8.32254	7.20271	8.5759	8.4046	8.62552	8.16806	8.21886	8.49141	7.99193	7.87898	8.44723	8.23591	7.95981	7.89167	6.71819	7.62006	7.3685	6.80116	6.55965	6.59714	6.94441	6.5479	396.119	336.991	404.908	295.572	307.868	375.873	255.466	232.379	356.328	311.189	241.226	231.003	105.757	194.3	161.176	104.436	92.3329	92.452	119.901	87.8224	396356	#87CEEB,black	chr20
6227	INHBA	2.11538	4.39059e-05	0.000640766	1.00237	2.08329	0.675872	1.11774	0.559291	1.06855	0.890191	1.71942	0.84481	0.895172	0.568752	1.26833	1.39374	1.66353	2.68036	2.00989	2.33708	2.51932	2.17349	2.0193	1.65876	1.86223	0.640063	1.16612	0.49931	1.14279	0.899829	2.40326	0.80505	0.848961	0.505498	1.46931	1.57718	2.11609	5.47011	3.00703	3.98813	4.52047	3.47809	2.95552	2.11648	2.50615	396361	#FF6347,black	chr2
6232	TPM1	0.412987	9.93475e-08	7.86562e-06	11.8423	10.5665	11.7116	11.1381	11.7356	11.9821	11.6717	11.8355	12.0018	12.2714	11.7125	12.0828	10.8997	10.311	10.6144	10.7609	10.6583	10.5153	9.91893	10.5855	10.9407	10.143	3489.93	2246.85	3504.24	4170.86	3381.5	3826.98	4130.64	4900.1	3435.02	4491.63	1857.53	1239.95	1588.52	1721.52	1584.94	1382.75	956.815	1482.29	1928.47	1072.44	396366	#87CEEB,black	chr10
6247	TNNI2	0.444505	6.32119e-09	1.18361e-06	15.1144	13.9447	15.3213	14.6184	15.2138	15.3653	14.9784	15.0871	15.2438	15.0493	15.2185	14.8958	13.6584	13.5651	13.6872	14.3312	14.2016	13.8347	13.7457	14.0433	14.309	13.8193	42616.3	25086.1	39062.7	43529.1	33470.6	36458.9	39089.2	33614.8	39035.3	31572.5	12577.3	11838.6	13373.4	20460.4	18488.5	13812.3	13589.8	16295.7	19923.1	13721.6	396386	#87CEEB,black	chr5
6278	TPI1	0.384163	1.03053e-08	1.46862e-06	13.6057	12.2255	13.7232	12.989	13.5921	13.8786	13.5985	13.7618	13.8801	13.5074	13.6571	13.2373	12.1105	11.962	11.9869	12.7274	12.5026	12.3267	11.7097	12.4296	12.2524	11.948	14075.9	8107.48	12692.9	15531.4	12860.3	14548.8	15189.3	11543.2	13225.9	10000.5	4300.82	3896.12	4114.72	6731.18	5693.76	4855.51	3313.12	5324.33	4788.35	3749.95	396435	#87CEEB,black	chr1
6281	TGFB3	3.13045	9.85661e-06	0.000203249	4.98041	6.62678	3.85971	5.3272	5.14872	4.99613	4.05517	5.82847	4.60284	5.47389	3.93564	5.17541	6.02843	6.81711	6.2978	6.71358	6.74384	6.56651	6.26698	7.36008	5.79599	6.99727	14.1184	39.0421	35.4609	31.9091	16.2424	58.4904	23.4812	43.0628	14.6715	36.4215	62.5239	109.205	78.753	103.203	104.22	88.7073	75.2099	157.733	53.552	120.435	396438	#FF6347,black	chr5
6294	PKM	0.358049	1.40181e-09	5.89121e-07	12.7515	11.2697	12.8311	12.1308	12.5762	12.8817	12.586	12.8637	12.8871	12.8942	12.8365	12.8586	11.5287	11.3414	11.1713	11.3438	11.5712	10.8876	10.1174	11.5582	11.7503	10.754	7583.88	4471.97	6276.16	7781.67	6374.04	7806.37	7630.98	7546.03	7487.85	7691.54	2873.1	2533.75	2337.36	2579.09	2985.13	1790.09	1098.1	2909.86	3380.69	1638.4	396456	#87CEEB,black	chr10
6316	GLUL	0.147857	2.69326e-07	1.66076e-05	9.36899	6.61126	10.1685	9.28703	9.28285	9.64609	8.84206	9.10412	9.11052	9.32257	8.71068	9.62799	6.56863	7.88304	5.74859	7.31886	4.98051	6.40705	7.51448	3.56086	6.58563	4.7075	1196.75	622.076	639.224	825.171	474.778	575.348	555.878	633.784	427.947	818.384	91.3334	229.604	53.5188	157.497	29.9782	79.219	179.914	10.3872	93.2763	23.7941	396489	#00BFFF,black	chr8
6318	LGALS1	2.49741	0.0026061	0.0143458	4.66647	5.9869	3.23399	5.25589	5.47898	4.94621	3.66689	3.28863	4.95603	5.47166	4.66233	2.94328	5.62572	5.74647	6.67495	4.55255	4.95889	6.41346	5.42765	6.60962	5.40919	6.7276	8.79962	37.1121	44.8196	30.78	12.1735	9.24238	30.2683	42.9997	24.9223	6.97158	47.0635	51.4729	102.554	22.2969	29.5288	79.7414	41.5956	93.3847	40.7289	99.804	396491	#FF6347,black	chr1
6329	S100A10	2.24251	4.23884e-05	0.000624912	7.78773	8.95285	7.19425	8.06751	7.95726	7.56391	7.6706	7.79731	7.75903	8.26096	7.91908	7.37224	9.01183	9.4893	9.32245	8.22526	8.37129	8.06125	8.92987	8.91658	9.17691	9.30594	151.443	266.563	254.455	194.129	210.249	231.993	217.237	303.119	246.812	170.593	501.232	701.155	648.133	296.085	323.98	251.551	481.571	465.519	567.205	600.016	396506	#FF6347,black	chr25
6343	GOT2	0.425626	1.74541e-09	5.89121e-07	8.68833	7.45599	8.79611	8.13864	8.63796	8.86813	8.85892	8.57856	8.86925	8.58917	8.6323	8.77173	7.69082	7.28531	6.77168	7.67782	7.57165	7.52712	7.40974	7.66766	7.69873	6.94668	461.629	280.087	408.443	480.811	480.343	399.373	470.115	380.812	405.25	451.611	200.011	151.38	109.791	202.275	185.695	173.402	167.247	195.282	202.945	116.105	396533	#87CEEB,black	chr11
6377	GJA4	0.498116	0.00137948	0.00886436	2.68229	1.67685	3.14741	2.01432	1.48049	2.71101	3.0725	1.91115	2.18286	3.3021	2.88671	2.99556	2.28386	1.90685	1.54897	1.93917	1.90585	1.97333	1.05761	1.85194	0.692788	0.687481	8.13955	3.03126	1.85476	5.70959	7.65209	2.90781	3.56811	8.79865	6.53406	7.19666	3.76256	2.67855	1.9598	2.81191	2.6899	2.75108	1.06371	2.50681	0.593706	0.548495	404529	#87CEEB,black	chr23
6384	ADIPOQ	0.433803	0.000615232	0.00479403	4.75748	3.55259	4.79066	5.66432	4.75688	4.54981	4.59044	4.42537	5.10072	4.13193	4.79416	4.04131	4.47359	4.18382	3.59673	4.26876	3.63431	3.39757	2.86525	2.45138	2.45913	2.12466	27.7414	49.5924	26.7467	23.1143	23.9301	21.4542	33.5525	16.3874	27.3675	16.0289	20.6447	16.772	11.2625	18.1425	11.1927	8.97589	6.21022	4.27931	4.39772	3.13882	404536	#87CEEB,black	chr9
6390	PIT54	4.63579	0.00157143	0.00972742	0.81358	3.0264	0.366045	0.906752	2.64067	0.817283	0.0954543	0.338212	0	0.00621164	0	0.10682	1.18356	1.20613	3.75291	2.63808	4.11051	2.37399	2.83598	3.42217	1.94879	3.70202	0.32591	0.870896	5.37546	0.805758	0.0916246	0.305949	0	0	0	0.0997498	1.22072	1.26328	12.6219	5.18875	16.0385	3.95401	6.08061	9.43569	2.80194	11.52	395364	#FF4500,black	chr31
6391	USP15	0.431751	0.000183891	0.00187487	4.08156	2.86983	3.73212	4.02931	3.92022	3.07769	4.10845	3.85968	3.91503	4.27318	4.24345	4.95324	3.36049	3.04369	2.48317	3.55329	3.26051	2.74066	2.98411	2.08787	2.72251	1.15038	12.7888	15.2896	14.525	7.6917	16.8254	14.1476	14.1877	18.1853	18.349	30.9507	9.01021	7.06552	4.66645	10.6602	8.41576	5.33542	6.83321	3.1078	5.48431	1.11188	395644	#87CEEB,black	chr1
[truncated: 6 more columns]

## Sheet: GO classfication
Biological process	cellular process (GO:0009987)	87	0.435	0.341
Biological process	localization (GO:0051179)	10	0.05	0.039
Biological process	reproduction (GO:0000003)	2	0.01	0.008
Biological process	biological regulation (GO:0065007)	38	0.19	0.149
Biological process	response to stimulus (GO:0050896)	16	0.08	0.063
Biological process	developmental process (GO:0032502)	10	0.05	0.039
Biological process	multicellular organismal process (GO:0032501)	26	0.13	0.102
Biological process	biological adhesion (GO:0022610)	3	0.015	0.012
Biological process	metabolic process (GO:0008152)	57	0.285	0.224
Biological process	cell proliferation (GO:0008283)	3	0.015	0.012
Biological process	immune system process (GO:0002376)	3	0.015	0.012
Cellular component	supramolecular complex (GO:0099080)	5	0.025	0.032
Cellular component	cell junction (GO:0030054)	5	0.025	0.032
Cellular component	membrane (GO:0016020)	11	0.055	0.071
Cellular component	protein-containing complex (GO:0032991)	16	0.08	0.104
Cellular component	organelle (GO:0043226)	34	0.17	0.221
Cellular component	extracellular region (GO:0005576)	14	0.07	0.091
Cellular component	cell (GO:0005623)	69	0.345	0.448
Molecular function	translation regulator activity (GO:0045182)	1	0.005	0.005
Molecular function	transcription regulator activity (GO:0140110)	9	0.045	0.047
Molecular function	molecular transducer activity (GO:0060089)	15	0.075	0.079
Molecular function	binding (GO:0005488)	58	0.29	0.305
Molecular function	structural molecule activity (GO:0005198)	17	0.085	0.089
Molecular function	molecular function regulator (GO:0098772)	12	0.06	0.063
Molecular function	catalytic activity (GO:0003824)	66	0.33	0.347
Molecular function	transporter activity (GO:0005215)	12	0.06	0.063

## Sheet: KEGG mapping
KEGG Mapper Search Result
Pathway (92)
Brite (33)
Module (17)
Sort by the pathway list
Hide matched objects
gga01100 Metabolic pathways - Gallus gallus (chicken) (38)
ncbi-geneid:100359387 gga:100359387 CARNS1; carnosine synthase 1
ncbi-geneid:374064 gga:374064 PFKM; ATP-dependent 6-phosphofructokinase, muscle type
ncbi-geneid:374193 gga:374193 GAPDH; glyceraldehyde-3-phosphate dehydrogenase
ncbi-geneid:395182 gga:395182 ST6GALNAC4; alpha-N-acetyl-neuraminyl-2,3-beta-galactosyl-1, 3-N-acetyl-galactosaminide alpha-2,6-sialyltransferase precursor
ncbi-geneid:395315 gga:395315 GART; trifunctional purine biosynthetic protein adenosine-3
ncbi-geneid:395504 gga:395504 GATM; glycine amidinotransferase, mitochondrial
ncbi-geneid:395833 gga:395833 PGK1; phosphoglycerate kinase
ncbi-geneid:396221 gga:396221 LDHA; L-lactate dehydrogenase A chain
ncbi-geneid:396435 gga:396435 TPI1; triosephosphate isomerase
ncbi-geneid:396456 gga:396456 PKM; pyruvate kinase PKM
ncbi-geneid:396489 gga:396489 GLUL; glutamine synthetase
ncbi-geneid:396508 gga:396508 CKMT2; creatine kinase S-type, mitochondrial
ncbi-geneid:396533 gga:396533 GOT2; aspartate aminotransferase, mitochondrial precursor
ncbi-geneid:414139 gga:414139 AMY1A; amylase, alpha 1A hepatic precursor
ncbi-geneid:415385 gga:415385 MCEE; methylmalonyl-CoA epimerase, mitochondrial isoform 1
ncbi-geneid:415783 gga:415783 GPI; glucose-6-phosphate isomerase
ncbi-geneid:416559 gga:416559 PGP; glycerol-3-phosphate phosphatase
ncbi-geneid:418048 gga:418048 MPST; 3-mercaptopyruvate sulfurtransferase
ncbi-geneid:418549 gga:418549 PDXK; pyridoxal kinase isoform 1
ncbi-geneid:418857 gga:418857 SUCLA2; succinate--CoA ligase [ADP-forming] subunit beta, mitochondrial
ncbi-geneid:418953 gga:418953 CRYL1; lambda-crystallin homolog
ncbi-geneid:420208 gga:420208 CA3A; carbonic anhydrase 3A
ncbi-geneid:420335 gga:420335 SQLE; squalene monooxygenase
ncbi-geneid:420632 gga:420632 HIBADH; 3-hydroxyisobutyrate dehydrogenase, mitochondrial
ncbi-geneid:421999 gga:421999 EPHX2; bifunctional epoxide hydrolase 2
ncbi-geneid:422038 gga:422038 FDFT1; squalene synthase
ncbi-geneid:424037 gga:424037 LSS; lanosterol synthase
ncbi-geneid:424043 gga:424043 GLS; glutaminase kidney isoform, mitochondrial precursor
ncbi-geneid:424661 gga:424661 DHCR24; delta(24)-sterol reductase
ncbi-geneid:424691 gga:424691 PGM1; phosphoglucomutase-1
ncbi-geneid:424891 gga:424891 BDH1A; D-beta-hydroxybutyrate dehydrogenase, mitochondrial precursor
ncbi-geneid:426126 gga:426126 MTHFD2; bifunctional methylenetetrahydrofolate dehydrogenase/cyclohydrolase, mitochondrial
ncbi-geneid:426573 gga:426573 IDH3B; isocitrate dehydrogenase [NAD] subunit beta, mitochondrial
ncbi-geneid:426673 gga:426673 ATP5F1B; ATP synthase subunit beta, mitochondrial precursor
ncbi-geneid:427429 gga:427429 AMACR; alpha-methylacyl-CoA racemase
ncbi-geneid:428969 gga:428969 PGAM1; phosphoglycerate mutase 1
ncbi-geneid:769850 gga:769850 PFKL; ATP-dependent 6-phosphofructokinase, liver type
ncbi-geneid:771456 gga:771456 carnosine N-methyltransferase 2
gga01200 Carbon metabolism - Gallus gallus (chicken) (13)
ncbi-geneid:374064 gga:374064 PFKM; ATP-dependent 6-phosphofructokinase, muscle type
ncbi-geneid:374193 gga:374193 GAPDH; glyceraldehyde-3-phosphate dehydrogenase
ncbi-geneid:395833 gga:395833 PGK1; phosphoglycerate kinase
ncbi-geneid:396435 gga:396435 TPI1; triosephosphate isomerase
ncbi-geneid:396456 gga:396456 PKM; pyruvate kinase PKM
ncbi-geneid:396533 gga:396533 GOT2; aspartate aminotransferase, mitochondrial precursor
ncbi-geneid:415385 gga:415385 MCEE; methylmalonyl-CoA epimerase, mitochondrial isoform 1
ncbi-geneid:415783 gga:415783 GPI; glucose-6-phosphate isomerase
ncbi-geneid:416559 gga:416559 PGP; glycerol-3-phosphate phosphatase
ncbi-geneid:418857 gga:418857 SUCLA2; succinate--CoA ligase [ADP-forming] subunit beta, mitochondrial
ncbi-geneid:426573 gga:426573 IDH3B; isocitrate dehydrogenase [NAD] subunit beta, mitochondrial
ncbi-geneid:428969 gga:428969 PGAM1; phosphoglycerate mutase 1
ncbi-geneid:769850 gga:769850 PFKL; ATP-dependent 6-phosphofructokinase, liver type
gga00010 Glycolysis / Gluconeogenesis - Gallus gallus (chicken) (10)
ncbi-geneid:374064 gga:374064 PFKM; ATP-dependent 6-phosphofructokinase, muscle type
ncbi-geneid:374193 gga:374193 GAPDH; glyceraldehyde-3-phosphate dehydrogenase
ncbi-geneid:395833 gga:395833 PGK1; phosphoglycerate kinase
ncbi-geneid:396221 gga:396221 LDHA; L-lactate dehydrogenase A chain
ncbi-geneid:396435 gga:396435 TPI1; triosephosphate isomerase
ncbi-geneid:396456 gga:396456 PKM; pyruvate kinase PKM
ncbi-geneid:415783 gga:415783 GPI; glucose-6-phosphate isomerase
ncbi-geneid:424691 gga:424691 PGM1; phosphoglucomutase-1
ncbi-geneid:428969 gga:428969 PGAM1; phosphoglycerate mutase 1
ncbi-geneid:769850 gga:769850 PFKL; ATP-dependent 6-phosphofructokinase, liver type
gga01230 Biosynthesis of amino acids - Gallus gallus (chicken) (10)
ncbi-geneid:374064 gga:374064 PFKM; ATP-dependent 6-phosphofructokinase, muscle type
ncbi-geneid:374193 gga:374193 GAPDH; glyceraldehyde-3-phosphate dehydrogenase
ncbi-geneid:395833 gga:395833 PGK1; phosphoglycerate kinase
ncbi-geneid:396435 gga:396435 TPI1; triosephosphate isomerase
ncbi-geneid:396456 gga:396456 PKM; pyruvate kinase PKM
ncbi-geneid:396489 gga:396489 GLUL; glutamine synthetase
ncbi-geneid:396533 gga:396533 GOT2; aspartate aminotransferase, mitochondrial precursor
ncbi-geneid:426573 gga:426573 IDH3B; isocitrate dehydrogenase [NAD] subunit beta, mitochondrial
ncbi-geneid:428969 gga:428969 PGAM1; phosphoglycerate mutase 1
ncbi-geneid:769850 gga:769850 PFKL; ATP-dependent 6-phosphofructokinase, liver type
gga03010 Ribosome - Gallus gallus (chicken) (8)
ncbi-geneid:100858296 gga:100858296 RPL22L1; 60S ribosomal protein L22-like 1
ncbi-geneid:373957 gga:373957 RPL6; 60S ribosomal protein L6
ncbi-geneid:396001 gga:396001 RPS4X; 40S ribosomal protein S4
ncbi-geneid:419069 gga:419069 RPS3; 40S ribosomal protein S3
ncbi-geneid:425468 gga:425468 RPL9; 60S ribosomal protein L9
ncbi-geneid:426845 gga:426845 RPL17; ribosomal protein 17-like
ncbi-geneid:427186 gga:427186 RPL37; 60S ribosomal protein L37
ncbi-geneid:770249 gga:770249 RPL29; 60S ribosomal protein L29
gga04510 Focal adhesion - Gallus gallus (chicken) (7)
ncbi-geneid:395935 gga:395935 VTN; vitronectin precursor
ncbi-geneid:396243 gga:396243 COL1A2; collagen alpha-2(I) chain precursor
ncbi-geneid:396356 gga:396356 MYLK2; myosin light chain kinase 2, skeletal/cardiac muscle
ncbi-geneid:416734 gga:416734 PAK5; serine/threonine-protein kinase PAK 5
ncbi-geneid:419083 gga:419083 PAK1; serine/threonine-protein kinase PAK 1
ncbi-geneid:426130 gga:426130 ERBB2; receptor tyrosine-protein kinase erbB-2 precursor
ncbi-geneid:776775 gga:776775 MYLPF; myosin regulatory light chain 2, skeletal muscle isoform
gga04020 Calcium signaling pathway - Gallus gallus (chicken) (6)
ncbi-geneid:395759 gga:395759 SLC8A3; sodium/calcium exchanger 3 precursor
ncbi-geneid:396032 gga:396032 TNNC1; troponin C, slow skeletal and cardiac muscles
ncbi-geneid:396065 gga:396065 AGTR1; type-1 angiotensin II receptor
ncbi-geneid:396356 gga:396356 MYLK2; myosin light chain kinase 2, skeletal/cardiac muscle
ncbi-geneid:419082 gga:419082 STIM1; stromal interaction molecule 1
ncbi-geneid:426130 gga:426130 ERBB2; receptor tyrosine-protein kinase erbB-2 precursor
gga04530 Tight junction - Gallus gallus (chicken) (6)
ncbi-geneid:374069 gga:374069 MYH1B; myosin, heavy chain 1B, skeletal muscle
ncbi-geneid:417309 gga:417309 MYH1A; myosin, heavy chain 1A, skeletal muscle
ncbi-geneid:424208 gga:424208 PRKAG3; 5'-AMP-activated protein kinase subunit gamma-3
ncbi-geneid:426130 gga:426130 ERBB2; receptor tyrosine-protein kinase erbB-2 precursor
ncbi-geneid:427788 gga:427788 MYH1E; myosin, heavy chain 1E, skeletal muscle
ncbi-geneid:768566 gga:768566 MYH1F; myosin, heavy chain 1F, skeletal muscle
gga03320 PPAR signaling pathway - Gallus gallus (chicken) (6)
ncbi-geneid:100859721 gga:100859721 APOC3; apolipoprotein C-III precursor
ncbi-geneid:396219 gga:396219 LPL; lipoprotein lipase precursor
ncbi-geneid:404536 gga:404536 ADIPOQ; adiponectin precursor
ncbi-geneid:420197 gga:420197 FABP5; fatty acid binding protein 5
ncbi-geneid:424649 gga:424649 CPT2; carnitine O-palmitoyltransferase 2, mitochondrial precursor
ncbi-geneid:426008 gga:426008 SLC27A1; long-chain fatty acid transport protein 1
gga04060 Cytokine-cytokine receptor interaction - Gallus gallus (chicken) (5)
ncbi-geneid:395258 gga:395258 IL15; interleukin-15
ncbi-geneid:396361 gga:396361 INHBA; inhibin beta A chain precursor
ncbi-geneid:396438 gga:396438 TGFB3; transforming growth factor beta-3 proprotein preproprotein
ncbi-geneid:415651 gga:415651 CX3CL1; fractalkine precursor
ncbi-geneid:422219 gga:422219 IL13RA2; interleukin-13 receptor subunit alpha-2 precursor
gga04933 AGE-RAGE signaling pathway in diabetic complications - Gallus gallus (chicken) (5)
ncbi-geneid:396065 gga:396065 AGTR1; type-1 angiotensin II receptor
ncbi-geneid:396243 gga:396243 COL1A2; collagen alpha-2(I) chain precursor
ncbi-geneid:396340 gga:396340 COL3A1; collagen alpha-1(III) chain precursor
ncbi-geneid:396438 gga:396438 TGFB3; transforming growth factor beta-3 proprotein preproprotein
ncbi-geneid:419012 gga:419012 NOX4; NADPH oxidase 4
gga00330 Arginine and proline metabolism - Gallus gallus (chicken) (4)
ncbi-geneid:100359387 gga:100359387 CARNS1; carnosine synthase 1
ncbi-geneid:395504 gga:395504 GATM; glycine amidinotransferase, mitochondrial
ncbi-geneid:396508 gga:396508 CKMT2; creatine kinase S-type, mitochondrial
ncbi-geneid:396533 gga:396533 GOT2; aspartate aminotransferase, mitochondrial precursor
gga00030 Pentose phosphate pathway - Gallus gallus (chicken) (4)
ncbi-geneid:374064 gga:374064 PFKM; ATP-dependent 6-phosphofructokinase, muscle type
ncbi-geneid:415783 gga:415783 GPI; glucose-6-phosphate isomerase
ncbi-geneid:424691 gga:424691 PGM1; phosphoglucomutase-1
ncbi-geneid:769850 gga:769850 PFKL; ATP-dependent 6-phosphofructokinase, liver type
gga04371 Apelin signaling pathway - Gallus gallus (chicken) (4)
ncbi-geneid:395759 gga:395759 SLC8A3; sodium/calcium exchanger 3 precursor
ncbi-geneid:396065 gga:396065 AGTR1; type-1 angiotensin II receptor
ncbi-geneid:396356 gga:396356 MYLK2; myosin light chain kinase 2, skeletal/cardiac muscle
ncbi-geneid:424208 gga:424208 PRKAG3; 5'-AMP-activated protein kinase subunit gamma-3
gga04810 Regulation of actin cytoskeleton - Gallus gallus (chicken) (4)
ncbi-geneid:396356 gga:396356 MYLK2; myosin light chain kinase 2, skeletal/cardiac muscle
ncbi-geneid:416734 gga:416734 PAK5; serine/threonine-protein kinase PAK 5
ncbi-geneid:419083 gga:419083 PAK1; serine/threonine-protein kinase PAK 1
ncbi-geneid:776775 gga:776775 MYLPF; myosin regulatory light chain 2, skeletal muscle isoform
gga04261 Adrenergic signaling in cardiomyocytes - Gallus gallus (chicken) (4)
ncbi-geneid:395759 gga:395759 SLC8A3; sodium/calcium exchanger 3 precursor
ncbi-geneid:396032 gga:396032 TNNC1; troponin C, slow skeletal and cardiac muscles
ncbi-geneid:396065 gga:396065 AGTR1; type-1 angiotensin II receptor
ncbi-geneid:396366 gga:396366 TPM1; tropomyosin alpha-1 chain
gga00100 Steroid biosynthesis - Gallus gallus (chicken) (4)
ncbi-geneid:420335 gga:420335 SQLE; squalene monooxygenase
ncbi-geneid:422038 gga:422038 FDFT1; squalene synthase
ncbi-geneid:424037 gga:424037 LSS; lanosterol synthase
ncbi-geneid:424661 gga:424661 DHCR24; delta(24)-sterol reductase
gga00270 Cysteine and methionine metabolism - Gallus gallus (chicken) (3)
ncbi-geneid:396221 gga:396221 LDHA; L-lactate dehydrogenase A chain
ncbi-geneid:396533 gga:396533 GOT2; aspartate aminotransferase, mitochondrial precursor
ncbi-geneid:418048 gga:418048 MPST; 3-mercaptopyruvate sulfurtransferase
gga04520 Adherens junction - Gallus gallus (chicken) (3)
ncbi-geneid:396035 gga:396035 CTNNA2; catenin alpha-2
ncbi-geneid:423648 gga:423648 CTNNA3; catenin alpha-3
ncbi-geneid:426130 gga:426130 ERBB2; receptor tyrosine-protein kinase erbB-2 precursor
gga04068 FoxO signaling pathway - Gallus gallus (chicken) (3)
ncbi-geneid:396438 gga:396438 TGFB3; transforming growth factor beta-3 proprotein preproprotein
ncbi-geneid:420343 gga:420343 FBXO32; F-box only protein 32
ncbi-geneid:424208 gga:424208 PRKAG3; 5'-AMP-activated protein kinase subunit gamma-3
gga00250 Alanine, aspartate and glutamate metabolism - Gallus gallus (chicken) (3)
ncbi-geneid:396489 gga:396489 GLUL; glutamine synthetase
ncbi-geneid:396533 gga:396533 GOT2; aspartate aminotransferase, mitochondrial precursor
ncbi-geneid:424043 gga:424043 GLS; glutaminase kidney isoform, mitochondrial precursor
gga00640 Propanoate metabolism - Gallus gallus (chicken) (3)
ncbi-geneid:396221 gga:396221 LDHA; L-lactate dehydrogenase A chain
ncbi-geneid:415385 gga:415385 MCEE; methylmalonyl-CoA epimerase, mitochondrial isoform 1
ncbi-geneid:418857 gga:418857 SUCLA2; succinate--CoA ligase [ADP-forming] subunit beta, mitochondrial
gga00220 Arginine biosynthesis - Gallus gallus (chicken) (3)
ncbi-geneid:396489 gga:396489 GLUL; glutamine synthetase
ncbi-geneid:396533 gga:396533 GOT2; aspartate aminotransferase, mitochondrial precursor
ncbi-geneid:424043 gga:424043 GLS; glutaminase kidney isoform, mitochondrial precursor
gga04010 MAPK signaling pathway - Gallus gallus (chicken) (3)
ncbi-geneid:396438 gga:396438 TGFB3; transforming growth factor beta-3 proprotein preproprotein
ncbi-geneid:419083 gga:419083 PAK1; serine/threonine-protein kinase PAK 1
ncbi-geneid:426130 gga:426130 ERBB2; receptor tyrosine-protein kinase erbB-2 precursor
gga00630 Glyoxylate and dicarboxylate metabolism - Gallus gallus (chicken) (3)
ncbi-geneid:396489 gga:396489 GLUL; glutamine synthetase
ncbi-geneid:415385 gga:415385 MCEE; methylmalonyl-CoA epimerase, mitochondrial isoform 1
ncbi-geneid:416559 gga:416559 PGP; glycerol-3-phosphate phosphatase
gga03018 RNA degradation - Gallus gallus (chicken) (3)
ncbi-geneid:374064 gga:374064 PFKM; ATP-dependent 6-phosphofructokinase, muscle type
ncbi-geneid:430997 gga:430997 PABPC1; polyadenylate-binding protein 1
ncbi-geneid:769850 gga:769850 PFKL; ATP-dependent 6-phosphofructokinase, liver type
gga00052 Galactose metabolism - Gallus gallus (chicken) (3)
ncbi-geneid:374064 gga:374064 PFKM; ATP-dependent 6-phosphofructokinase, muscle type
ncbi-geneid:424691 gga:424691 PGM1; phosphoglucomutase-1
ncbi-geneid:769850 gga:769850 PFKL; ATP-dependent 6-phosphofructokinase, liver type
gga04260 Cardiac muscle contraction - Gallus gallus (chicken) (3)
ncbi-geneid:395759 gga:395759 SLC8A3; sodium/calcium exchanger 3 precursor
ncbi-geneid:396032 gga:396032 TNNC1; troponin C, slow skeletal and cardiac muscles
ncbi-geneid:396366 gga:396366 TPM1; tropomyosin alpha-1 chain
gga04012 ErbB signaling pathway - Gallus gallus (chicken) (3)
ncbi-geneid:416734 gga:416734 PAK5; serine/threonine-protein kinase PAK 5
ncbi-geneid:419083 gga:419083 PAK1; serine/threonine-protein kinase PAK 1
ncbi-geneid:426130 gga:426130 ERBB2; receptor tyrosine-protein kinase erbB-2 precursor
gga00051 Fructose and mannose metabolism - Gallus gallus (chicken) (3)
ncbi-geneid:374064 gga:374064 PFKM; ATP-dependent 6-phosphofructokinase, muscle type
ncbi-geneid:396435 gga:396435 TPI1; triosephosphate isomerase
ncbi-geneid:769850 gga:769850 PFKL; ATP-dependent 6-phosphofructokinase, liver type
gga04270 Vascular smooth muscle contraction - Gallus gallus (chicken) (3)
ncbi-geneid:100499455 gga:100499455 CNP1; C-type natriuretic peptide 1 precursor
ncbi-geneid:396065 gga:396065 AGTR1; type-1 angiotensin II receptor
ncbi-geneid:396356 gga:396356 MYLK2; myosin light chain kinase 2, skeletal/cardiac muscle
gga00230 Purine metabolism - Gallus gallus (chicken) (3)
ncbi-geneid:395315 gga:395315 GART; trifunctional purine biosynthetic protein adenosine-3
ncbi-geneid:396456 gga:396456 PKM; pyruvate kinase PKM
ncbi-geneid:424691 gga:424691 PGM1; phosphoglucomutase-1
gga04080 Neuroactive ligand-receptor interaction - Gallus gallus (chicken) (3)
ncbi-geneid:386577 gga:386577 CHRNA5; neuronal acetylcholine receptor subunit alpha-5 precursor
ncbi-geneid:395105 gga:395105 CRHR2; corticotropin-releasing factor receptor 2
ncbi-geneid:396065 gga:396065 AGTR1; type-1 angiotensin II receptor
gga00500 Starch and sucrose metabolism - Gallus gallus (chicken) (3)
ncbi-geneid:414139 gga:414139 AMY1A; amylase, alpha 1A hepatic precursor
ncbi-geneid:415783 gga:415783 GPI; glucose-6-phosphate isomerase
ncbi-geneid:424691 gga:424691 PGM1; phosphoglucomutase-1
gga00520 Amino sugar and nucleotide sugar metabolism - Gallus gallus (chicken) (2)
ncbi-geneid:415783 gga:415783 GPI; glucose-6-phosphate isomerase
ncbi-geneid:424691 gga:424691 PGM1; phosphoglucomutase-1
gga03013 RNA transport - Gallus gallus (chicken) (2)
ncbi-geneid:427195 gga:427195 PAIP1; polyadenylate-binding protein-interacting protein 1 isoform 1
ncbi-geneid:430997 gga:430997 PABPC1; polyadenylate-binding protein 1
gga04146 Peroxisome - Gallus gallus (chicken) (2)
ncbi-geneid:421999 gga:421999 EPHX2; bifunctional epoxide hydrolase 2
ncbi-geneid:427429 gga:427429 AMACR; alpha-methylacyl-CoA racemase
gga00260 Glycine, serine and threonine metabolism - Gallus gallus (chicken) (2)
ncbi-geneid:395504 gga:395504 GATM; glycine amidinotransferase, mitochondrial
ncbi-geneid:428969 gga:428969 PGAM1; phosphoglycerate mutase 1
gga04218 Cellular senescence - Gallus gallus (chicken) (2)
ncbi-geneid:107052930 gga:107052930 ZFP36L2; mRNA decay activator protein ZFP36L2
ncbi-geneid:396438 gga:396438 TGFB3; transforming growth factor beta-3 proprotein preproprotein
gga04350 TGF-beta signaling pathway - Gallus gallus (chicken) (2)
ncbi-geneid:396361 gga:396361 INHBA; inhibin beta A chain precursor
ncbi-geneid:396438 gga:396438 TGFB3; transforming growth factor beta-3 proprotein preproprotein
gga00620 Pyruvate metabolism - Gallus gallus (chicken) (2)
ncbi-geneid:396221 gga:396221 LDHA; L-lactate dehydrogenase A chain
ncbi-geneid:396456 gga:396456 PKM; pyruvate kinase PKM
gga04512 ECM-receptor interaction - Gallus gallus (chicken) (2)
ncbi-geneid:395935 gga:395935 VTN; vitronectin precursor
ncbi-geneid:396243 gga:396243 COL1A2; collagen alpha-2(I) chain precursor
gga04920 Adipocytokine signaling pathway - Gallus gallus (chicken) (2)
ncbi-geneid:404536 gga:404536 ADIPOQ; adiponectin precursor
ncbi-geneid:424208 gga:424208 PRKAG3; 5'-AMP-activated protein kinase subunit gamma-3
gga00910 Nitrogen metabolism - Gallus gallus (chicken) (2)
ncbi-geneid:396489 gga:396489 GLUL; glutamine synthetase
ncbi-geneid:420208 gga:420208 CA3A; carbonic anhydrase 3A
gga00280 Valine, leucine and isoleucine degradation - Gallus gallus (chicken) (2)
ncbi-geneid:415385 gga:415385 MCEE; methylmalonyl-CoA epimerase, mitochondrial isoform 1
ncbi-geneid:420632 gga:420632 HIBADH; 3-hydroxyisobutyrate dehydrogenase, mitochondrial
gga04217 Necroptosis - Gallus gallus (chicken) (2)
ncbi-geneid:396489 gga:396489 GLUL; glutamine synthetase
ncbi-geneid:417955 gga:417955 HIST1H2A4L3; histone H2A-III
gga04910 Insulin signaling pathway - Gallus gallus (chicken) (2)
ncbi-geneid:416630 gga:416630 SOCS1; suppressor of cytokine signaling 1
ncbi-geneid:424208 gga:424208 PRKAG3; 5'-AMP-activated protein kinase subunit gamma-3
gga00340 Histidine metabolism - Gallus gallus (chicken) (2)
ncbi-geneid:100359387 gga:100359387 CARNS1; carnosine synthase 1
ncbi-geneid:771456 gga:771456 carnosine N-methyltransferase 2
gga00020 Citrate cycle (TCA cycle) - Gallus gallus (chicken) (2)
ncbi-geneid:418857 gga:418857 SUCLA2; succinate--CoA ligase [ADP-forming] subunit beta, mitochondrial
ncbi-geneid:426573 gga:426573 IDH3B; isocitrate dehydrogenase [NAD] subunit beta, mitochondrial
gga04210 Apoptosis - Gallus gallus (chicken) (2)
ncbi-geneid:395674 gga:395674 MCL1; induced myeloid leukemia cell differentiation protein Mcl-1 isoform 1
ncbi-geneid:396224 gga:396224 lamin-A
gga01210 2-Oxocarboxylic acid metabolism - Gallus gallus (chicken) (2)
ncbi-geneid:396533 gga:396533 GOT2; aspartate aminotransferase, mitochondrial precursor
ncbi-geneid:426573 gga:426573 IDH3B; isocitrate dehydrogenase [NAD] subunit beta, mitochondrial
gga00670 One carbon pool by folate - Gallus gallus (chicken) (2)
ncbi-geneid:395315 gga:395315 GART; trifunctional purine biosynthetic protein adenosine-3
ncbi-geneid:426126 gga:426126 MTHFD2; bifunctional methylenetetrahydrofolate dehydrogenase/cyclohydrolase, mitochondrial
gga00400 Phenylalanine, tyrosine and tryptophan biosynthesis - Gallus gallus (chicken) (1)
ncbi-geneid:396533 gga:396533 GOT2; aspartate aminotransferase, mitochondrial precursor
gga04672 Intestinal immune network for IgA production - Gallus gallus (chicken) (1)
ncbi-geneid:395258 gga:395258 IL15; interleukin-15
gga04540 Gap junction - Gallus gallus (chicken) (1)
ncbi-geneid:396254 gga:396254 TUBB; tubulin beta-7 chain
gga04622 RIG-I-like receptor signaling pathway - Gallus gallus (chicken) (1)
ncbi-geneid:417401 gga:417401 TRIM25; E3 ubiquitin/ISG15 ligase TRIM25
gga00471 D-Glutamine and D-glutamate metabolism - Gallus gallus (chicken) (1)
ncbi-geneid:424043 gga:424043 GLS; glutaminase kidney isoform, mitochondrial precursor
gga04110 Cell cycle - Gallus gallus (chicken) (1)
ncbi-geneid:396438 gga:396438 TGFB3; transforming growth factor beta-3 proprotein preproprotein
gga05164 Influenza A - Gallus gallus (chicken) (1)
ncbi-geneid:417401 gga:417401 TRIM25; E3 ubiquitin/ISG15 ligase TRIM25
gga00040 Pentose and glucuronate interconversions - Gallus gallus (chicken) (1)
ncbi-geneid:418953 gga:418953 CRYL1; lambda-crystallin homolog
gga00410 beta-Alanine metabolism - Gallus gallus (chicken) (1)
ncbi-geneid:100359387 gga:100359387 CARNS1; carnosine synthase 1
gga03060 Protein export - Gallus gallus (chicken) (1)
ncbi-geneid:417780 gga:417780 IMMP2L; mitochondrial inner membrane protease subunit 2
gga04330 Notch signaling pathway - Gallus gallus (chicken) (1)
ncbi-geneid:395128 gga:395128 HES4; transcription factor HES-4 isoform 1
gga00650 Butanoate metabolism - Gallus gallus (chicken) (1)
ncbi-geneid:424891 gga:424891 BDH1A; D-beta-hydroxybutyrate dehydrogenase, mitochondrial precursor
gga00564 Glycerophospholipid metabolism - Gallus gallus (chicken) (1)
ncbi-geneid:421311 gga:421311 GPCPD1; glycerophosphocholine phosphodiesterase GPCPD1
gga00604 Glycosphingolipid biosynthesis - ganglio series - Gallus gallus (chicken) (1)
ncbi-geneid:395182 gga:395182 ST6GALNAC4; alpha-N-acetyl-neuraminyl-2,3-beta-galactosyl-1, 3-N-acetyl-galactosaminide alpha-2,6-sialyltransferase precursor
gga04122 Sulfur relay system - Gallus gallus (chicken) (1)
ncbi-geneid:418048 gga:418048 MPST; 3-mercaptopyruvate sulfurtransferase
gga00120 Primary bile acid biosynthesis - Gallus gallus (chicken) (1)
ncbi-geneid:427429 gga:427429 AMACR; alpha-methylacyl-CoA racemase
gga00350 Tyrosine metabolism - Gallus gallus (chicken) (1)
ncbi-geneid:396533 gga:396533 GOT2; aspartate aminotransferase, mitochondrial precursor
gga00830 Retinol metabolism - Gallus gallus (chicken) (1)
ncbi-geneid:418653 gga:418653 PNPLA4; patatin-like phospholipase domain-containing protein 4
gga04130 SNARE interactions in vesicular transport - Gallus gallus (chicken) (1)
ncbi-geneid:418273 gga:418273 VAMP1; vesicle-associated membrane protein 1
gga00750 Vitamin B6 metabolism - Gallus gallus (chicken) (1)
ncbi-geneid:418549 gga:418549 PDXK; pyridoxal kinase isoform 1
gga00920 Sulfur metabolism - Gallus gallus (chicken) (1)
ncbi-geneid:418048 gga:418048 MPST; 3-mercaptopyruvate sulfurtransferase
gga00561 Glycerolipid metabolism - Gallus gallus (chicken) (1)
ncbi-geneid:396219 gga:396219 LPL; lipoprotein lipase precursor
gga04120 Ubiquitin mediated proteolysis - Gallus gallus (chicken) (1)
ncbi-geneid:416630 gga:416630 SOCS1; suppressor of cytokine signaling 1
gga00190 Oxidative phosphorylation - Gallus gallus (chicken) (1)
ncbi-geneid:426673 gga:426673 ATP5F1B; ATP synthase subunit beta, mitochondrial precursor
gga00562 Inositol phosphate metabolism - Gallus gallus (chicken) (1)
ncbi-geneid:396435 gga:396435 TPI1; triosephosphate isomerase
gga00072 Synthesis and degradation of ketone bodies - Gallus gallus (chicken) (1)
ncbi-geneid:424891 gga:424891 BDH1A; D-beta-hydroxybutyrate dehydrogenase, mitochondrial precursor
gga04137 Mitophagy - animal - Gallus gallus (chicken) (1)
ncbi-geneid:395644 gga:395644 USP15; ubiquitin carboxyl-terminal hydrolase 15 isoform 1
gga03040 Spliceosome - Gallus gallus (chicken) (1)
ncbi-geneid:420402 gga:420402 CCDC12; coiled-coil domain-containing protein 12
gga04625 C-type lectin receptor signaling pathway - Gallus gallus (chicken) (1)
ncbi-geneid:419083 gga:419083 PAK1; serine/threonine-protein kinase PAK 1
gga04142 Lysosome - Gallus gallus (chicken) (1)
ncbi-geneid:751817 gga:751817 SLC11A2; natural resistance-associated macrophage protein 2 isoform 2
gga03015 mRNA surveillance pathway - Gallus gallus (chicken) (1)
ncbi-geneid:430997 gga:430997 PABPC1; polyadenylate-binding protein 1
gga04216 Ferroptosis - Gallus gallus (chicken) (1)
ncbi-geneid:751817 gga:751817 SLC11A2; natural resistance-associated macrophage protein 2 isoform 2
gga04145 Phagosome - Gallus gallus (chicken) (1)
ncbi-geneid:396254 gga:396254 TUBB; tubulin beta-7 chain
gga03460 Fanconi anemia pathway - Gallus gallus (chicken) (1)
ncbi-geneid:395128 gga:395128 HES4; transcription factor HES-4 isoform 1
gga01212 Fatty acid metabolism - Gallus gallus (chicken) (1)
ncbi-geneid:424649 gga:424649 CPT2; carnitine O-palmitoyltransferase 2, mitochondrial precursor
gga00590 Arachidonic acid metabolism - Gallus gallus (chicken) (1)
ncbi-geneid:421999 gga:421999 EPHX2; bifunctional epoxide hydrolase 2
gga04514 Cell adhesion molecules (CAMs) - Gallus gallus (chicken) (1)
ncbi-geneid:396343 gga:396343 SDC3; syndecan-3 precursor
gga00071 Fatty acid degradation - Gallus gallus (chicken) (1)
ncbi-geneid:424649 gga:424649 CPT2; carnitine O-palmitoyltransferase 2, mitochondrial precursor
gga03420 Nucleotide excision repair - Gallus gallus (chicken) (1)
ncbi-geneid:395659 gga:395659 XPA; DNA repair protein complementing XP-A cells homolog
gga00360 Phenylalanine metabolism - Gallus gallus (chicken) (1)
ncbi-geneid:396533 gga:396533 GOT2; aspartate aminotransferase, mitochondrial precursor

## Sheet: KEGG classfication
	Pathway ID	KEGG pathway	Number of genes
Cellular Processes	gga04510	Focal adhesion	7
Cellular Processes	gga04530	Tight junction	6
Environmental Information Processing	gga04020	Calcium signaling pathway	6
Environmental Information Processing	gga04060	Cytokine-cytokine receptor interaction	5
Genetic Information Processing	gga03010	Ribosome	8
Human Diseases	gga04933	AGE-RAGE signaling pathway in diabetic complications	5
Metabolism	gga01100	Metabolic pathways	38
Metabolism	gga01200	Carbon metabolism	13
Metabolism	gga00010	Glycolysis / Gluconeogenesis	10
Metabolism	gga01230	Biosynthesis of amino acids	10
Organismal Systems	gga03320	PPAR signaling pathway	6

## Sheet: DAVID 전체
Category	Term	Count	%	PValue	-log10(p-value)	Genes	List Total	Pop Hits	Pop Total	Fold Enrichment	Bonferroni	Benjamini	FDR
UP_KEYWORDS	Glycolysis	9	4.63918	1.08347e-10	9.96518	PKM, GPI, TPI1, PFKL, PGAM1, ENO3, PFKM, PGK1, GAPDH	181	18	11626	32.116	1.67939e-08	1.67939e-08	1.30118e-07
GOTERM_BP_DIRECT	GO:0006096~glycolytic process	9	4.63918	4.25073e-10	9.37154	PKM, GPI, TPI1, PFKL, PGAM1, ENO3, PFKM, PGK1, GAPDH	147	20	8994	27.5327	3.12429e-07	3.12429e-07	6.45222e-07
UP_KEYWORDS	Muscle protein	10	5.15464	3.58474e-09	8.44554	TNNT3, MYH1E, ACTA1, TNNC1, MYL1, MYLPF, TPM1, MYH1B, MB, TNNI2	181	37	11626	17.36	5.55635e-07	2.77817e-07	4.30505e-06
KEGG_PATHWAY	gga01130:Biosynthesis of antibiotics	20	10.3093	6.49007e-09	8.18775	LDHA, PFKL, PGAM1, IDH3B, LSS, PFKM, FDFT1, GART, PKM, GOT2, GPI, NME5, TPI1, PGP, SQLE, PGM1, ENO3, SUCLA2, PGK1, GAPDH	95	182	4324	5.00174	5.77616e-07	5.77616e-07	7.04517e-06
KEGG_PATHWAY	gga00010:Glycolysis / Gluconeogenesis	11	5.6701	8.90715e-08	7.05026	PKM, GPI, LDHA, TPI1, PFKL, PGM1, PGAM1, ENO3, PFKM, PGK1, GAPDH	95	51	4324	9.81713	7.92734e-06	3.96368e-06	9.66898e-05
KEGG_PATHWAY	gga01200:Carbon metabolism	14	7.21649	9.61381e-08	7.0171	PKM, GOT2, GPI, PGP, TPI1, PFKL, MCEE, PGAM1, ENO3, IDH3B, PFKM, PGK1, SUCLA2, GAPDH	95	96	4324	6.63772	8.55625e-06	2.85209e-06	0.000104361
UP_KEYWORDS	Acetylation	14	7.21649	2.08467e-07	6.68096	TNNT3, MYH1E, HIST1H110, ACTA1, HIST1H101, TNNC1, LGALS1, PGAM1, ENO3, HIST1H2A4L3, LOC396224, TPM1, PARK7, TNNI2	181	138	11626	6.51629	3.23118e-05	1.07707e-05	0.000250355
KEGG_PATHWAY	gga01230:Biosynthesis of amino acids	11	5.6701	2.70368e-07	6.56805	PKM, GOT2, GLUL, TPI1, PFKL, PGAM1, ENO3, IDH3B, PFKM, PGK1, GAPDH	95	57	4324	8.78375	2.40624e-05	6.01567e-06	0.000293492
GOTERM_BP_DIRECT	GO:0006094~gluconeogenesis	7	3.60825	2.2669e-06	5.64457	GOT2, GPI, TPI1, PGAM1, ENO3, PGK1, GAPDH	147	25	8994	17.1314	0.00166479	0.000832741	0.0034409
UP_KEYWORDS	Methylation	8	4.12371	6.19664e-05	4.20784	MYH1E, ACTA1, MYL1, HIST1H2A4L3, MYLPF, RHOC, LOC396224, MYH1B	181	65	11626	7.90548	0.00955911	0.00239839	0.0743924
UP_KEYWORDS	Transit peptide	8	4.12371	8.29884e-05	4.08098	GOT2, MTHFD2, GATM, CKMT2, ATP5B, SIRT5, IDH3B, BDH1	181	68	11626	7.55671	0.0127813	0.00256944	0.0996183
UP_KEYWORDS	Allosteric enzyme	4	2.06186	0.00019304	3.71435	PKM, PFKL, PFKM, BDH1	181	8	11626	32.116	0.0294807	0.00497492	0.231582
UP_KEYWORDS	NAD	7	3.60825	0.000289132	3.5389	MTHFD2, LDHA, SIRT5, IDH3B, GAPDH, BDH1, HIBADH	181	59	11626	7.62075	0.0438323	0.00638268	0.346678
UP_KEYWORDS	Myosin	6	3.09278	0.000356875	3.44748	MYH1E, MYH1F, MYL1, MYLPF, MYH1B, MYH1A	181	40	11626	9.63481	0.0538229	0.00689184	0.427744
GOTERM_CC_DIRECT	GO:0016459~myosin complex	6	3.09278	0.000535808	3.27099	MYH1E, MYH1F, MYL1, MYLPF, MYH1B, MYH1A	163	42	10057	8.8142	0.0747701	0.0747701	0.63424
UP_SEQ_FEATURE	chain:Myosin heavy chain, skeletal muscle, adult	4	2.06186	0.000686986	3.16305	MYH1E, MYH1F, MYH1B, MYH1A	74	6	2162	19.4775	0.146789	0.146789	0.877783
UP_SEQ_FEATURE	chain:Myosin-3	4	2.06186	0.000686986	3.16305	MYH1E, MYH1F, MYH1B, MYH1A	74	6	2162	19.4775	0.146789	0.146789	0.877783
GOTERM_CC_DIRECT	GO:0005739~mitochondrion	22	11.3402	0.000755636	3.12169	MAFF, GATM, TNNC1, RMDN1, AMACR, IDH3B, CHCHD2, SIRT5, C1H21ORF33, HIBADH, PARK7, PKM, GOT2, PAK7, MTHFD2, GLUL, C11H19ORF12, MCEE, CKMT2, VAMP1, SUCLA2, GLRX	163	609	10057	2.22888	0.103815	0.0533296	0.893384
UP_KEYWORDS	Magnesium	9	4.63918	0.0010692	2.97094	PKM, PDP1, MTHFD2, PGP, PFKL, ENO3, IDH3B, DYRK2, PFKM	181	133	11626	4.34653	0.152797	0.0182552	1.27651
INTERPRO	IPR004009:Myosin, N-terminal, SH3-like	4	2.06186	0.00115441	2.93764	MYH1E, MYH1F, MYH1B, MYH1A	173	14	11164	18.4377	0.425605	0.425605	1.64021
UP_KEYWORDS	Mitochondrion	10	5.15464	0.00135881	2.86684	GOT2, MTHFD2, GLUL, GATM, CKMT2, ATP5B, SIRT5, IDH3B, BDH1, PARK7	181	171	11626	3.75626	0.19003	0.0208553	1.61969
INTERPRO	IPR027401:Myosin-like IQ motif-containing domain	4	2.06186	0.00142676	2.84565	MYH1E, MYH1F, MYH1B, MYH1A	173	15	11164	17.2085	0.496077	0.290125	2.0235
INTERPRO	IPR002928:Myosin tail	4	2.06186	0.00173623	2.76039	MYH1E, MYH1F, MYH1B, MYH1A	173	16	11164	16.1329	0.565742	0.242733	2.45736
KEGG_PATHWAY	gga01100:Metabolic pathways	37	19.0722	0.00185242	2.73226	LDHA, ATP5B, PGAM1, LSS, HIBADH, FDFT1, GOT2, PKM, MTHFD2, PGP, TPI1, CRYL1, ST6GALNAC4, MCEE, CKMT2, ENO3, SUCLA2, BDH1, GAPDH, DHCR24, PDXK, GATM, PFKL, AMACR, EPHX2, IDH3B, PFKM, GART, GPI, NME5, GLUL, SQLE, GLS, PGM1, PGK1, AMY1A, MPST	95	1059	4324	1.59026	0.152122	0.0324649	1.9926
GOTERM_CC_DIRECT	GO:0005759~mitochondrial matrix	6	3.09278	0.0020079	2.69726	GOT2, MCL1, GLS, SIRT5, BDH1, RPS3	163	56	10057	6.61065	0.252812	0.0925765	2.35785
GOTERM_BP_DIRECT	GO:0002181~cytoplasmic translation	4	2.06186	0.00200957	2.6969	RPL6, RPL9, RPL22L1, RPL29	147	16	8994	15.2959	0.772025	0.389111	3.00726
UP_KEYWORDS	Motor protein	6	3.09278	0.00214314	2.66895	MYH1E, MYH1F, MYL1, MYLPF, MYH1B, MYH1A	181	59	11626	6.53207	0.282902	0.0297788	2.54362
UP_KEYWORDS	Nucleotide-binding	24	12.3711	0.00274515	2.56143	PFKL, ACTA1, ERBB2, ATP5B, MYLK2, PFKM, CDK5, MYH1B, MYH1A, CARNS1, GART, PKM, PAK7, MYH1E, GLUL, TUBB, MYH1F, CKMT2, RHOC, PAK1, DYRK2, SUCLA2, PGK1, NKIRAS2	181	796	11626	1.93664	0.346938	0.034884	3.24739
GOTERM_MF_DIRECT	GO:0003735~structural constituent of ribosome	9	4.63918	0.00316351	2.49983	RPL17, UCP3, RPL6, RPL9, RPL37, RPL22L1, RPS4X, RPS3, RPL29	154	137	8532	3.63959	0.598495	0.598495	4.12044
UP_KEYWORDS	ATP-binding	20	10.3093	0.00367533	2.4347	PFKL, ACTA1, ERBB2, ATP5B, MYLK2, PFKM, CDK5, MYH1B, MYH1A, CARNS1, GART, PKM, PAK7, MYH1E, GLUL, MYH1F, CKMT2, DYRK2, PAK1, PGK1	181	624	11626	2.05872	0.434885	0.0429522	4.32563
GOTERM_BP_DIRECT	GO:0003009~skeletal muscle contraction	3	1.54639	0.00376135	2.42466	TNNT3, TNNC1, TNNI2	147	6	8994	30.5918	0.937326	0.499652	5.55963
INTERPRO	IPR005819:Histone H5	3	1.54639	0.00471017	2.32696	HIST1H110, HIST1H101, HIST1H111R	173	7	11164	27.6565	0.896297	0.432523	6.53642
GOTERM_CC_DIRECT	GO:0005861~troponin complex	3	1.54639	0.00513531	2.28943	TNNT3, TNNC1, TNNI2	163	7	10057	26.4426	0.525996	0.170253	5.9291
KEGG_PATHWAY	gga00100:Steroid biosynthesis	4	2.06186	0.00542405	2.26568	SQLE, LSS, FDFT1, DHCR24	95	17	4324	10.7096	0.38372	0.0775072	5.73309
GOTERM_BP_DIRECT	GO:0006006~glucose metabolic process	4	2.06186	0.00584902	2.23292	PGM1, GAPDH, ADIPOQ, FABP5	147	23	8994	10.6406	0.986589	0.577823	8.51942
UP_KEYWORDS	Cytoplasm	21	10.8247	0.00614808	2.21126	LDHA, PFKL, ACTA1, BFSP1, SIRT5, PFKM, TPM1, PARK7, MYH1B, CTNNA2, TSC22D1, MYH1E, GLUL, TUBB, ENO3, PABPC1, DYRK2, PGK1, GAPDH, NKIRAS2, GLRX	181	703	11626	1.91874	0.615532	0.0659993	7.13863
UP_SEQ_FEATURE	domain:IQ	4	2.06186	0.00652629	2.18533	MYH1E, MYH1F, MYH1B, MYH1A	74	12	2162	9.73874	0.779645	0.53058	8.05707
UP_SEQ_FEATURE	region of interest:Actin-binding	4	2.06186	0.00652629	2.18533	MYH1E, MYH1F, MYH1B, MYH1A	74	12	2162	9.73874	0.779645	0.53058	8.05707
GOTERM_CC_DIRECT	GO:0022625~cytosolic large ribosomal subunit	5	2.57732	0.00675481	2.17039	RPL6, RPL9, RPL37, RPL22L1, RPL29	163	47	10057	6.56376	0.625727	0.178443	7.73104
GOTERM_CC_DIRECT	GO:0005743~mitochondrial inner membrane	8	4.12371	0.00688158	2.16231	GOT2, GATM, CKMT2, ATP5B, PDK4, SIRT5, BDH1, RPS3	163	138	10057	3.57678	0.632591	0.153699	7.87075
SMART	SM00242:MYSc	4	2.06186	0.00819493	2.08645	MYH1E, MYH1F, MYH1B, MYH1A	85	30	5997	9.40706	0.519224	0.519224	8.54517
KEGG_PATHWAY	gga03320:PPAR signaling pathway	6	3.09278	0.00865503	2.06273	SLC27A1, LPL, CPT2, APOC3, ADIPOQ, FABP5	95	59	4324	4.62872	0.538674	0.104633	9.00467
GOTERM_MF_DIRECT	GO:0000287~magnesium ion binding	8	4.12371	0.00874589	2.0582	PKM, MTHFD2, PDXK, PGM1, EPHX2, ENO3, IDH3B, DYRK2	154	130	8532	3.40939	0.920333	0.717746	11.0108
SMART	SM00526:H15	3	1.54639	0.00982353	2.00773	HIST1H110, HIST1H101, HIST1H111R	85	11	5997	19.2417	0.584643	0.355518	10.1622
UP_SEQ_FEATURE	binding site:Substrate	6	3.09278	0.0100049	1.99979	PKM, LDHA, TPI1, ENO3, PGK1, BDH1	74	40	2162	4.38243	0.901999	0.538954	12.1028
UP_KEYWORDS	Secreted	14	7.21649	0.0100932	1.99597	COL18A1, LPL, COL3A1, CCDC80, TGFB3, SPARC, SPINK5, ADIPOQ, ORM1, INHBA, TTR, DKK3, CNP1, COL1A2	181	404	11626	2.22586	0.792454	0.0995195	11.4701
UP_SEQ_FEATURE	domain:Myosin head-like	4	2.06186	0.0102858	1.98776	MYH1E, MYH1F, MYH1B, MYH1A	74	14	2162	8.34749	0.908217	0.449585	12.4223
UP_KEYWORDS	Kinase	12	6.18557	0.010598	1.97478	PKM, PRKAG3, PAK7, PFKL, CKMT2, ERBB2, MYLK2, DYRK2, PFKM, PAK1, PGK1, CDK5	181	318	11626	2.42385	0.808229	0.0980677	12.0106
INTERPRO	IPR001609:Myosin head, motor domain	4	2.06186	0.0107517	1.96852	MYH1E, MYH1F, MYH1B, MYH1A	173	30	11164	8.60424	0.994421	0.64575	14.3391
UP_SEQ_FEATURE	DNA-binding region:Basic motif	6	3.09278	0.0111001	1.95467	MAFF, MAFB, HES4, PHTF2, MYOG, TCF15	74	41	2162	4.27554	0.92411	0.402913	13.3422
GOTERM_CC_DIRECT	GO:0005829~cytosol	21	10.8247	0.011302	1.94685	LDHA, PDXK, MCL1, PFKL, EPHX2, PGAM1, SIRT5, PFKM, ANKRD1, PARK7, CTNNA2, GART, PKM, GPI, MTHFD2, TPI1, PGP, PGM1, ENO3, PGK1, GAPDH	163	718	10057	1.80458	0.807588	0.209781	12.6229
KEGG_PATHWAY	gga00030:Pentose phosphate pathway	4	2.06186	0.0113574	1.94472	GPI, PFKL, PGM1, PFKM	95	22	4324	8.2756	0.638173	0.119331	11.6614
INTERPRO	IPR005818:Histone H1/H5	3	1.54639	0.0118466	1.92641	HIST1H110, HIST1H101, HIST1H111R	173	11	11164	17.5996	0.996721	0.614566	15.6866
GOTERM_MF_DIRECT	GO:0003774~motor activity	4	2.06186	0.0120657	1.91845	MYH1E, MYH1F, MYH1B, MYH1A	154	27	8532	8.20779	0.969684	0.688188	14.8883
UP_KEYWORDS	Actin-binding	6	3.09278	0.0134136	1.87246	MYH1E, MYH1F, TPM1, MYH1B, TNNI2, MYH1A	181	91	11626	4.23508	0.876705	0.115849	14.9711
KEGG_PATHWAY	gga03010:Ribosome	8	4.12371	0.0136068	1.86624	RPL17, RPL6, RPL9, RPL37, RPL22L1, RPS4X, RPS3, RPL29	95	118	4324	3.08582	0.704569	0.126703	13.819
UP_SEQ_FEATURE	region of interest:Hinge	4	2.06186	0.0150758	1.82172	MYH1E, MYH1F, MYH1B, MYH1A	74	16	2162	7.30405	0.970074	0.442805	17.7071
GOTERM_MF_DIRECT	GO:0070403~NAD+ binding	3	1.54639	0.0158019	1.80129	CRYL1, SIRT5, HPGD	154	11	8532	15.1098	0.98982	0.682355	19.0648
INTERPRO	IPR011761:ATP-grasp fold	3	1.54639	0.0164651	1.78344	SUCLA2, GART, CARNS1	173	13	11164	14.892	0.999654	0.67968	21.1565
UP_KEYWORDS	Transferase	19	9.79381	0.0167616	1.77568	PRKAG3, PFKL, GATM, ERBB2, MYLK2, PFKM, CDK5, GART, PKM, GOT2, PAK7, ST6GALNAC4, LOC771456, CKMT2, DYRK2, PAK1, PGK1, GAPDH, MPST	181	674	11626	1.8107	0.927202	0.135461	18.3724
GOTERM_MF_DIRECT	GO:0001228~transcriptional activator activity, RNA polymerase II transcription regulatory region sequence-specific binding	5	2.57732	0.0188281	1.72519	MAFF, BARX2, MAFB, MYOG, EAF2	154	57	8532	4.85988	0.995806	0.665405	22.3079
UP_SEQ_FEATURE	sequence variant	6	3.09278	0.0194253	1.71163	MYH1E, MYH1F, BFSP1, TPM1, MYH1B, MYH1A	74	47	2162	3.72973	0.989234	0.476565	22.2495
UP_SEQ_FEATURE	region of interest:Globular	3	1.54639	0.0211588	1.67451	HIST1H110, HIST1H101, HIST1H111R	74	7	2162	12.5212	0.992846	0.460718	23.9946
UP_KEYWORDS	Collagen	4	2.06186	0.0221803	1.65403	COL18A1, COL3A1, COL1A2, ADIPOQ	181	39	11626	6.5879	0.969089	0.167216	23.6139
GOTERM_CC_DIRECT	GO:0070062~extracellular exosome	34	17.5258	0.0227971	1.64212	SNCG, ATP5B, MME, VTN, RPS3, GOT2, PKM, TTR, TPI1, CRYL1, APOH, RHOC, SUCLA2, GAPDH, MB, GLRX, COL18A1, LPL, PDXK, GATM, PFKL, EPHX2, S100A10, PFKM, ADIPOQ, PARK7, GART, GPI, APEH, COL1A2, PEBP1, HPGD, FABP5, MPST	163	1448	10057	1.44874	0.964699	0.341625	23.9494
UP_KEYWORDS	Ribosomal protein	5	2.57732	0.0230869	1.63664	RPL17, RPL6, RPL37, RPS4X, RPS3	181	70	11626	4.588	0.973229	0.165582	24.4601
INTERPRO	IPR016040:NAD(P)-binding domain	7	3.60825	0.0231936	1.63463	MTHFD2, CRYL1, LDHA, GAPDH, HPGD, BDH1, HIBADH	173	143	11164	3.1589	0.999987	0.75537	28.5371
GOTERM_BP_DIRECT	GO:0060048~cardiac muscle contraction	3	1.54639	0.0239288	1.62108	TNNC1, TPM1, TNNI2	147	15	8994	12.2367	1	0.948538	30.7629
UP_KEYWORDS	Phosphoprotein	11	5.6701	0.0242774	1.6148	PKM, TNNT3, MYH1E, GATM, PGAM1, BFSP1, HIST1H2A4L3, MYLPF, DYRK2, LOC396224, PARK7	181	314	11626	2.25017	0.977839	0.1659	25.5583
INTERPRO	IPR013816:ATP-grasp fold, subdomain 2	3	1.54639	0.0245783	1.60945	SUCLA2, GART, CARNS1	173	16	11164	12.0997	0.999994	0.734787	29.974
UP_KEYWORDS	Metal-binding	24	12.3711	0.0269876	1.56884	PDP1, TRIM7.1, PFKL, TNNC1, COL3A1, MYLPF, IDH3B, SOBP, SIRT5, RPL37, TRIM25, SPARC, PFKM, TNNI2, CARNS1, GART, PKM, ZFP36L2, XPA, PGP, COL1A2, ENO3, CA3, MB	181	973	11626	1.58435	0.9856	0.175314	28.0039
GOTERM_BP_DIRECT	GO:0007154~cell communication	3	1.54639	0.0270601	1.56767	SLC8A3, GJB6, GJA4	147	16	8994	11.4719	1	0.943891	34.0588
GOTERM_MF_DIRECT	GO:0019843~rRNA binding	3	1.54639	0.0287887	1.54078	RPL9, RPL37, RPS4X	154	15	8532	11.0805	0.999778	0.75393	32.1533
GOTERM_CC_DIRECT	GO:0000786~nucleosome	4	2.06186	0.0316457	1.49969	HIST1H110, HIST1H101, HIST1H2A4L3, HIST1H111R	163	43	10057	5.73948	0.99056	0.404342	31.734
GOTERM_CC_DIRECT	GO:0005945~6-phosphofructokinase complex	2	1.03093	0.0319585	1.49541	PFKL, PFKM	163	2	10057	61.6994	0.990992	0.3756	31.9953
GOTERM_CC_DIRECT	GO:0030016~myofibril	3	1.54639	0.0333232	1.47725	MYH1E, MYL1, MYH1B	163	18	10057	10.2832	0.992658	0.360293	33.1247
GOTERM_BP_DIRECT	GO:0071363~cellular response to growth factor stimulus	3	1.54639	0.0337825	1.47131	MYOG, SPARC, ANKRD1	147	18	8994	10.1973	1	0.957464	40.6459
GOTERM_BP_DIRECT	GO:0007179~transforming growth factor beta receptor signaling pathway	4	2.06186	0.0362114	1.44115	COL1A2, TGFB3, USP15, HPGD	147	45	8994	5.43855	1	0.950814	42.8708
GOTERM_BP_DIRECT	GO:0006629~lipid metabolic process	4	2.06186	0.0362114	1.44115	LPL, ATP5B, GPCPD1, FABP5	147	45	8994	5.43855	1	0.950814	42.8708
PIR_SUPERFAMILY	PIRSF000533:ATP-dependent phosphofructokinase, eukaryotic type	2	1.03093	0.0364236	1.43862	PFKL, PFKM	22	2	1143	51.9545	0.541215	0.541215	24.9105
GOTERM_CC_DIRECT	GO:0043209~myelin sheath	6	3.09278	0.0368522	1.43354	PKM, GOT2, GPI, ATP5B, PGAM1, SUCLA2	163	114	10057	3.24734	0.99568	0.364733	35.9662
GOTERM_BP_DIRECT	GO:0048469~cell maturation	3	1.54639	0.0373621	1.42757	BFSP1, SOX18, IL15	147	19	8994	9.66058	1	0.939113	43.8974
GOTERM_CC_DIRECT	GO:0005634~nucleus	41	21.134	0.0405994	1.39148	MCL1, ATP5B, CHCHD2, SOBP, ANKRD1, RPS3, TSC22D1, PKM, TPI1, BARX2, RPL6, HIST1H101, CDIP1, PHTF2, MYOG, RHOC, DYRK2, LOC396224, GATAD1, GAPDH, USP15, HIST1H111R, DHCR24, GLRX, TRIM7.1, NOX4, MAFF, MAFB, MYLK2, SIRT5, TEAD1, PARK7, CTNNA2, TNNI2, HIST1H110, HES4, PEBP1, HIST1H2A4L3, FBXO32, JMJD1C, TCF15	163	1905	10057	1.32791	0.997545	0.370159	38.862
KEGG_PATHWAY	gga00220:Arginine biosynthesis	3	1.54639	0.0408546	1.38876	GOT2, GLUL, GLS	95	15	4324	9.10316	0.975582	0.310123	36.4156
UP_KEYWORDS	Repressor	5	2.57732	0.042748	1.36908	TSC22D1, MAFF, MAFB, HES4, HDAC9	181	85	11626	3.77836	0.998854	0.255039	40.8251
GOTERM_MF_DIRECT	GO:0046982~protein heterodimerization activity	5	2.57732	0.0435283	1.36123	TTR, AGTR1, MCL1, HES4, MYOG	154	74	8532	3.74342	0.999997	0.839751	44.623
UP_KEYWORDS	Extracellular matrix	5	2.57732	0.0443123	1.35348	COL18A1, COL3A1, COL1A2, CCDC80, SPARC	181	86	11626	3.73442	0.999111	0.253767	41.976
INTERPRO	IPR000023:Phosphofructokinase domain	2	1.03093	0.0455156	1.34184	PFKL, PFKM	173	3	11164	43.0212	1	0.893118	48.6742
INTERPRO	IPR009161:6-phosphofructokinase, eukaryotic type	2	1.03093	0.0455156	1.34184	PFKL, PFKM	173	3	11164	43.0212	1	0.893118	48.6742
INTERPRO	IPR022953:Phosphofructokinase	2	1.03093	0.0455156	1.34184	PFKL, PFKM	173	3	11164	43.0212	1	0.893118	48.6742
INTERPRO	IPR015912:Phosphofructokinase, conserved site	2	1.03093	0.0455156	1.34184	PFKL, PFKM	173	3	11164	43.0212	1	0.893118	48.6742
UP_KEYWORDS	Ribonucleoprotein	5	2.57732	0.0459083	1.33811	RPL17, RPL6, RPL37, RPS4X, RPS3	181	87	11626	3.6915	0.999314	0.252763	43.1291
GOTERM_BP_DIRECT	GO:0043462~regulation of ATPase activity	2	1.03093	0.0479181	1.3195	TNNT3, TNNC1	147	3	8994	40.7891	1	0.962411	52.5435
GOTERM_BP_DIRECT	GO:0014894~response to denervation involved in regulation of muscle adaptation	2	1.03093	0.0479181	1.3195	MYOG, FBXO32	147	3	8994	40.7891	1	0.962411	52.5435
INTERPRO	IPR000048:IQ motif, EF-hand binding site	4	2.06186	0.0503297	1.29818	MYH1E, MYH1F, MYH1B, MYH1A	173	54	11164	4.78013	1	0.894959	52.2587
INTERPRO	IPR008160:Collagen triple helix repeat	4	2.06186	0.0503297	1.29818	COL18A1, COL3A1, COL1A2, ADIPOQ	173	54	11164	4.78013	1	0.894959	52.2587
UP_KEYWORDS	Manganese	4	2.06186	0.0509546	1.29282	IDH3B, DYRK2, GART, CARNS1	181	54	11626	4.75793	0.999698	0.267857	46.6381
GOTERM_MF_DIRECT	GO:0070061~fructose binding	2	1.03093	0.0528446	1.277	PFKL, PFKM	154	3	8532	36.9351	1	0.858367	51.3729
GOTERM_MF_DIRECT	GO:0003872~6-phosphofructokinase activity	2	1.03093	0.0528446	1.277	PFKL, PFKM	154	3	8532	36.9351	1	0.858367	51.3729
UP_SEQ_FEATURE	transit peptide:Mitochondrion	5	2.57732	0.0547178	1.26187	GOT2, MTHFD2, CKMT2, ATP5B, BDH1	74	43	2162	3.39723	0.999998	0.764091	51.4185
GOTERM_MF_DIRECT	GO:0042803~protein homodimerization activity	6	3.09278	0.0555104	1.25563	GOT2, MCL1, HES4, TNNC1, S100A10, PARK7	154	115	8532	2.89057	1	0.839191	53.1593
KEGG_PATHWAY	gga00330:Arginine and proline metabolism	4	2.06186	0.0585694	1.23233	GOT2, GATM, CKMT2, CARNS1	95	41	4324	4.44056	0.995353	0.386346	48.0645
UP_KEYWORDS	Nucleus	24	12.3711	0.0590435	1.22883	MAFF, MAFB, TEAD1, SIRT5, ANKRD1, PARK7, CTNNA2, TSC22D1, XPA, BARX2, HIST1H110, HES4, HIST1H101, LLPH, PHTF2, HIST1H2A4L3, MYOG, EAF2, DYRK2, LOC396224, HDAC9, GAPDH, TCF15, HIST1H111R	181	1056	11626	1.45982	0.99992	0.294869	51.851
INTERPRO	IPR001033:Alpha-catenin	2	1.03093	0.0602249	1.22022	CTNNA3, CTNNA2	173	4	11164	32.2659	1	0.91664	58.9074
UP_SEQ_FEATURE	domain:Helix-loop-helix motif	4	2.06186	0.0604805	1.21838	HES4, PHTF2, MYOG, TCF15	74	27	2162	4.32833	0.999999	0.763341	55.0841
UP_KEYWORDS	Gluconeogenesis	2	1.03093	0.0605143	1.21814	GPI, TPI1	181	4	11626	32.116	0.999937	0.292172	52.7472
UP_KEYWORDS	rRNA-binding	2	1.03093	0.0605143	1.21814	RPL37, RPS4X	181	4	11626	32.116	0.999937	0.292172	52.7472
GOTERM_BP_DIRECT	GO:0042593~glucose homeostasis	4	2.06186	0.0677622	1.16901	GPI, PDK4, PFKM, ADIPOQ	147	58	8994	4.21956	1	0.986401	65.5299
GOTERM_MF_DIRECT	GO:0051287~NAD binding	3	1.54639	0.0681839	1.16632	IDH3B, GAPDH, HIBADH	154	24	8532	6.92532	1	0.869169	60.8519
UP_KEYWORDS	Mitochondrion inner membrane	4	2.06186	0.0684486	1.16464	GATM, CKMT2, ATP5B, BDH1	181	61	11626	4.21194	0.999983	0.315433	57.3231
UP_KEYWORDS	Chromosome	5	2.57732	0.0715569	1.14535	HIST1H110, HIST1H101, LLPH, HIST1H2A4L3, HIST1H111R	181	101	11626	3.1798	0.99999	0.3186	59.0021
GOTERM_MF_DIRECT	GO:0005524~ATP binding	24	12.3711	0.0716215	1.14496	RET, PDXK, PFKL, ACTA1, ERBB2, ATP5B, PDK4, MYLK2, PFKM, CDK5, MYH1B, MYH1A, CARNS1, GART, PKM, PAK7, MYH1E, GLUL, MYH1F, CKMT2, PAK1, DYRK2, SUCLA2, PGK1	154	935	8532	1.4221	1	0.857116	62.7269
INTERPRO	IPR001978:Troponin	2	1.03093	0.0747089	1.12663	TNNT3, TNNI2	173	5	11164	25.8127	1	0.943129	67.101
GOTERM_BP_DIRECT	GO:0030335~positive regulation of cell migration	5	2.57732	0.0749134	1.12544	COL18A1, RET, SEMA3F, TGFB3, PAK1	147	98	8994	3.12162	1	0.987754	69.3324
GOTERM_BP_DIRECT	GO:0035914~skeletal muscle cell differentiation	3	1.54639	0.0751838	1.12388	MAFF, MYOG, ANKRD1	147	28	8994	6.55539	1	0.983484	69.4682
GOTERM_BP_DIRECT	GO:0055008~cardiac muscle tissue morphogenesis	2	1.03093	0.0785894	1.10464	MYLK2, ANKRD1	147	5	8994	24.4735	1	0.981878	71.131
GOTERM_BP_DIRECT	GO:0070208~protein heterotrimerization	2	1.03093	0.0785894	1.10464	COL1A2, ADIPOQ	147	5	8994	24.4735	1	0.981878	71.131
GOTERM_BP_DIRECT	GO:0055114~oxidation-reduction process	5	2.57732	0.079379	1.10029	MTHFD2, LDHA, GAPDH, BDH1, GLRX	147	100	8994	3.05918	1	0.977615	71.5042
UP_KEYWORDS	Alternative splicing	6	3.09278	0.0799233	1.09733	TSC22D1, TNNT3, MYL1, CCDC80, TPM1, GART	181	148	11626	2.604	0.999998	0.340644	63.2253
UP_KEYWORDS	Ligase	4	2.06186	0.0823911	1.08412	GLUL, SUCLA2, GART, CARNS1	181	66	11626	3.89285	0.999998	0.34064	64.3925
UP_SEQ_FEATURE	nucleotide phosphate-binding region:ATP	9	4.63918	0.086832	1.06132	MYH1E, MYH1F, CKMT2, ATP5B, DYRK2, PGK1, MYH1B, GART, MYH1A	74	137	2162	1.91931	1	0.851555	68.8188
INTERPRO	IPR024874:Transcription factor Maf	2	1.03093	0.088971	1.05075	MAFF, MAFB	173	6	11164	21.5106	1	0.959024	73.6614
GOTERM_CC_DIRECT	GO:0005615~extracellular space	15	7.73196	0.0909361	1.04126	COL18A1, PRKAG3, LPL, TGFB3, SPARC, IL15, SPINK5, ADIPOQ, ORM1, MTHFD2, INHBA, TTR, TPI1, SEMA3F, COL1A2	163	587	10057	1.57665	0.999999	0.627474	67.7559
GOTERM_BP_DIRECT	GO:0031639~plasminogen activation	2	1.03093	0.0935551	1.02893	APOH, DHCR24	147	6	8994	20.3946	1	0.98569	77.4845
GOTERM_BP_DIRECT	GO:0006002~fructose 6-phosphate metabolic process	2	1.03093	0.0935551	1.02893	PFKL, PFKM	147	6	8994	20.3946	1	0.98569	77.4845
GOTERM_BP_DIRECT	GO:2000279~negative regulation of DNA biosynthetic process	2	1.03093	0.0935551	1.02893	ANKRD1, ADIPOQ	147	6	8994	20.3946	1	0.98569	77.4845
UP_KEYWORDS	Oxidoreductase	7	3.60825	0.0938781	1.02744	NOX4, MTHFD2, LDHA, IDH3B, GAPDH, BDH1, HIBADH	181	202	11626	2.22586	1	0.370629	69.3918
UP_KEYWORDS	Polymorphism	3	1.54639	0.0969275	1.01355	BFSP1, TPM1, MYH1B	181	34	11626	5.66753	1	0.371729	70.6062
UP_KEYWORDS	Cytoskeleton	6	3.09278	0.0969928	1.01326	TUBB, ACTA1, BFSP1, GAPDH, TPM1, CTNNA2	181	157	11626	2.45473	1	0.363534	70.6317
UP_SEQ_FEATURE	propeptide:N-terminal propeptide	2	1.03093	0.0979571	1.00896	COL3A1, COL1A2	74	3	2162	19.4775	1	0.862557	73.3562
UP_SEQ_FEATURE	compositionally biased region:Lys-rich	3	1.54639	0.099504	1.00216	LLPH, CCDC80, ANKRD1	74	16	2162	5.47804	1	0.844698	73.9365

## Sheet: DAVID GO
Category	Term	Count	%	PValue	-log10(p-value)	Genes	List Total	Pop Hits	Pop Total	Fold Enrichment	Bonferroni	Benjamini	FDR
GOTERM_BP_DIRECT	GO:0006096~glycolytic process	9	4.63918	4.25073e-10	9.37154	PKM, GPI, TPI1, PFKL, PGAM1, ENO3, PFKM, PGK1, GAPDH	147	20	8994	27.5327	3.12429e-07	3.12429e-07	6.45222e-07
GOTERM_BP_DIRECT	GO:0006094~gluconeogenesis	7	3.60825	2.2669e-06	5.64457	GOT2, GPI, TPI1, PGAM1, ENO3, PGK1, GAPDH	147	25	8994	17.1314	0.00166479	0.000832741	0.0034409
GOTERM_CC_DIRECT	GO:0016459~myosin complex	6	3.09278	0.000535808	3.27099	MYH1E, MYH1F, MYL1, MYLPF, MYH1B, MYH1A	163	42	10057	8.8142	0.0747701	0.0747701	0.63424
GOTERM_CC_DIRECT	GO:0005739~mitochondrion	22	11.3402	0.000755636	3.12169	MAFF, GATM, TNNC1, RMDN1, AMACR, IDH3B, CHCHD2, SIRT5, C1H21ORF33, HIBADH, PARK7, PKM, GOT2, PAK7, MTHFD2, GLUL, C11H19ORF12, MCEE, CKMT2, VAMP1, SUCLA2, GLRX	163	609	10057	2.22888	0.103815	0.0533296	0.893384
GOTERM_CC_DIRECT	GO:0005759~mitochondrial matrix	6	3.09278	0.0020079	2.69726	GOT2, MCL1, GLS, SIRT5, BDH1, RPS3	163	56	10057	6.61065	0.252812	0.0925765	2.35785
GOTERM_BP_DIRECT	GO:0002181~cytoplasmic translation	4	2.06186	0.00200957	2.6969	RPL6, RPL9, RPL22L1, RPL29	147	16	8994	15.2959	0.772025	0.389111	3.00726
GOTERM_MF_DIRECT	GO:0003735~structural constituent of ribosome	9	4.63918	0.00316351	2.49983	RPL17, UCP3, RPL6, RPL9, RPL37, RPL22L1, RPS4X, RPS3, RPL29	154	137	8532	3.63959	0.598495	0.598495	4.12044
GOTERM_BP_DIRECT	GO:0003009~skeletal muscle contraction	3	1.54639	0.00376135	2.42466	TNNT3, TNNC1, TNNI2	147	6	8994	30.5918	0.937326	0.499652	5.55963
GOTERM_CC_DIRECT	GO:0005861~troponin complex	3	1.54639	0.00513531	2.28943	TNNT3, TNNC1, TNNI2	163	7	10057	26.4426	0.525996	0.170253	5.9291
GOTERM_BP_DIRECT	GO:0006006~glucose metabolic process	4	2.06186	0.00584902	2.23292	PGM1, GAPDH, ADIPOQ, FABP5	147	23	8994	10.6406	0.986589	0.577823	8.51942
GOTERM_CC_DIRECT	GO:0022625~cytosolic large ribosomal subunit	5	2.57732	0.00675481	2.17039	RPL6, RPL9, RPL37, RPL22L1, RPL29	163	47	10057	6.56376	0.625727	0.178443	7.73104
GOTERM_CC_DIRECT	GO:0005743~mitochondrial inner membrane	8	4.12371	0.00688158	2.16231	GOT2, GATM, CKMT2, ATP5B, PDK4, SIRT5, BDH1, RPS3	163	138	10057	3.57678	0.632591	0.153699	7.87075
GOTERM_MF_DIRECT	GO:0000287~magnesium ion binding	8	4.12371	0.00874589	2.0582	PKM, MTHFD2, PDXK, PGM1, EPHX2, ENO3, IDH3B, DYRK2	154	130	8532	3.40939	0.920333	0.717746	11.0108
GOTERM_CC_DIRECT	GO:0005829~cytosol	21	10.8247	0.011302	1.94685	LDHA, PDXK, MCL1, PFKL, EPHX2, PGAM1, SIRT5, PFKM, ANKRD1, PARK7, CTNNA2, GART, PKM, GPI, MTHFD2, TPI1, PGP, PGM1, ENO3, PGK1, GAPDH	163	718	10057	1.80458	0.807588	0.209781	12.6229
GOTERM_MF_DIRECT	GO:0003774~motor activity	4	2.06186	0.0120657	1.91845	MYH1E, MYH1F, MYH1B, MYH1A	154	27	8532	8.20779	0.969684	0.688188	14.8883
GOTERM_MF_DIRECT	GO:0070403~NAD+ binding	3	1.54639	0.0158019	1.80129	CRYL1, SIRT5, HPGD	154	11	8532	15.1098	0.98982	0.682355	19.0648
GOTERM_MF_DIRECT	GO:0001228~transcriptional activator activity, RNA polymerase II transcription regulatory region sequence-specific binding	5	2.57732	0.0188281	1.72519	MAFF, BARX2, MAFB, MYOG, EAF2	154	57	8532	4.85988	0.995806	0.665405	22.3079
GOTERM_CC_DIRECT	GO:0070062~extracellular exosome	34	17.5258	0.0227971	1.64212	SNCG, ATP5B, MME, VTN, RPS3, GOT2, PKM, TTR, TPI1, CRYL1, APOH, RHOC, SUCLA2, GAPDH, MB, GLRX, COL18A1, LPL, PDXK, GATM, PFKL, EPHX2, S100A10, PFKM, ADIPOQ, PARK7, GART, GPI, APEH, COL1A2, PEBP1, HPGD, FABP5, MPST	163	1448	10057	1.44874	0.964699	0.341625	23.9494
GOTERM_BP_DIRECT	GO:0060048~cardiac muscle contraction	3	1.54639	0.0239288	1.62108	TNNC1, TPM1, TNNI2	147	15	8994	12.2367	1	0.948538	30.7629
GOTERM_BP_DIRECT	GO:0007154~cell communication	3	1.54639	0.0270601	1.56767	SLC8A3, GJB6, GJA4	147	16	8994	11.4719	1	0.943891	34.0588
GOTERM_MF_DIRECT	GO:0019843~rRNA binding	3	1.54639	0.0287887	1.54078	RPL9, RPL37, RPS4X	154	15	8532	11.0805	0.999778	0.75393	32.1533
GOTERM_CC_DIRECT	GO:0000786~nucleosome	4	2.06186	0.0316457	1.49969	HIST1H110, HIST1H101, HIST1H2A4L3, HIST1H111R	163	43	10057	5.73948	0.99056	0.404342	31.734
GOTERM_CC_DIRECT	GO:0005945~6-phosphofructokinase complex	2	1.03093	0.0319585	1.49541	PFKL, PFKM	163	2	10057	61.6994	0.990992	0.3756	31.9953
GOTERM_CC_DIRECT	GO:0030016~myofibril	3	1.54639	0.0333232	1.47725	MYH1E, MYL1, MYH1B	163	18	10057	10.2832	0.992658	0.360293	33.1247
GOTERM_BP_DIRECT	GO:0071363~cellular response to growth factor stimulus	3	1.54639	0.0337825	1.47131	MYOG, SPARC, ANKRD1	147	18	8994	10.1973	1	0.957464	40.6459
GOTERM_BP_DIRECT	GO:0007179~transforming growth factor beta receptor signaling pathway	4	2.06186	0.0362114	1.44115	COL1A2, TGFB3, USP15, HPGD	147	45	8994	5.43855	1	0.950814	42.8708
GOTERM_BP_DIRECT	GO:0006629~lipid metabolic process	4	2.06186	0.0362114	1.44115	LPL, ATP5B, GPCPD1, FABP5	147	45	8994	5.43855	1	0.950814	42.8708
GOTERM_CC_DIRECT	GO:0043209~myelin sheath	6	3.09278	0.0368522	1.43354	PKM, GOT2, GPI, ATP5B, PGAM1, SUCLA2	163	114	10057	3.24734	0.99568	0.364733	35.9662
GOTERM_BP_DIRECT	GO:0048469~cell maturation	3	1.54639	0.0373621	1.42757	BFSP1, SOX18, IL15	147	19	8994	9.66058	1	0.939113	43.8974
GOTERM_CC_DIRECT	GO:0005634~nucleus	41	21.134	0.0405994	1.39148	MCL1, ATP5B, CHCHD2, SOBP, ANKRD1, RPS3, TSC22D1, PKM, TPI1, BARX2, RPL6, HIST1H101, CDIP1, PHTF2, MYOG, RHOC, DYRK2, LOC396224, GATAD1, GAPDH, USP15, HIST1H111R, DHCR24, GLRX, TRIM7.1, NOX4, MAFF, MAFB, MYLK2, SIRT5, TEAD1, PARK7, CTNNA2, TNNI2, HIST1H110, HES4, PEBP1, HIST1H2A4L3, FBXO32, JMJD1C, TCF15	163	1905	10057	1.32791	0.997545	0.370159	38.862
GOTERM_MF_DIRECT	GO:0046982~protein heterodimerization activity	5	2.57732	0.0435283	1.36123	TTR, AGTR1, MCL1, HES4, MYOG	154	74	8532	3.74342	0.999997	0.839751	44.623
GOTERM_BP_DIRECT	GO:0043462~regulation of ATPase activity	2	1.03093	0.0479181	1.3195	TNNT3, TNNC1	147	3	8994	40.7891	1	0.962411	52.5435
GOTERM_BP_DIRECT	GO:0014894~response to denervation involved in regulation of muscle adaptation	2	1.03093	0.0479181	1.3195	MYOG, FBXO32	147	3	8994	40.7891	1	0.962411	52.5435
GOTERM_MF_DIRECT	GO:0070061~fructose binding	2	1.03093	0.0528446	1.277	PFKL, PFKM	154	3	8532	36.9351	1	0.858367	51.3729
GOTERM_MF_DIRECT	GO:0003872~6-phosphofructokinase activity	2	1.03093	0.0528446	1.277	PFKL, PFKM	154	3	8532	36.9351	1	0.858367	51.3729
GOTERM_MF_DIRECT	GO:0042803~protein homodimerization activity	6	3.09278	0.0555104	1.25563	GOT2, MCL1, HES4, TNNC1, S100A10, PARK7	154	115	8532	2.89057	1	0.839191	53.1593
GOTERM_BP_DIRECT	GO:0042593~glucose homeostasis	4	2.06186	0.0677622	1.16901	GPI, PDK4, PFKM, ADIPOQ	147	58	8994	4.21956	1	0.986401	65.5299
GOTERM_MF_DIRECT	GO:0051287~NAD binding	3	1.54639	0.0681839	1.16632	IDH3B, GAPDH, HIBADH	154	24	8532	6.92532	1	0.869169	60.8519
GOTERM_MF_DIRECT	GO:0005524~ATP binding	24	12.3711	0.0716215	1.14496	RET, PDXK, PFKL, ACTA1, ERBB2, ATP5B, PDK4, MYLK2, PFKM, CDK5, MYH1B, MYH1A, CARNS1, GART, PKM, PAK7, MYH1E, GLUL, MYH1F, CKMT2, PAK1, DYRK2, SUCLA2, PGK1	154	935	8532	1.4221	1	0.857116	62.7269
GOTERM_BP_DIRECT	GO:0030335~positive regulation of cell migration	5	2.57732	0.0749134	1.12544	COL18A1, RET, SEMA3F, TGFB3, PAK1	147	98	8994	3.12162	1	0.987754	69.3324
GOTERM_BP_DIRECT	GO:0035914~skeletal muscle cell differentiation	3	1.54639	0.0751838	1.12388	MAFF, MYOG, ANKRD1	147	28	8994	6.55539	1	0.983484	69.4682
GOTERM_BP_DIRECT	GO:0055008~cardiac muscle tissue morphogenesis	2	1.03093	0.0785894	1.10464	MYLK2, ANKRD1	147	5	8994	24.4735	1	0.981878	71.131
GOTERM_BP_DIRECT	GO:0070208~protein heterotrimerization	2	1.03093	0.0785894	1.10464	COL1A2, ADIPOQ	147	5	8994	24.4735	1	0.981878	71.131
GOTERM_BP_DIRECT	GO:0055114~oxidation-reduction process	5	2.57732	0.079379	1.10029	MTHFD2, LDHA, GAPDH, BDH1, GLRX	147	100	8994	3.05918	1	0.977615	71.5042
GOTERM_CC_DIRECT	GO:0005615~extracellular space	15	7.73196	0.0909361	1.04126	COL18A1, PRKAG3, LPL, TGFB3, SPARC, IL15, SPINK5, ADIPOQ, ORM1, MTHFD2, INHBA, TTR, TPI1, SEMA3F, COL1A2	163	587	10057	1.57665	0.999999	0.627474	67.7559
GOTERM_BP_DIRECT	GO:0031639~plasminogen activation	2	1.03093	0.0935551	1.02893	APOH, DHCR24	147	6	8994	20.3946	1	0.98569	77.4845
GOTERM_BP_DIRECT	GO:0006002~fructose 6-phosphate metabolic process	2	1.03093	0.0935551	1.02893	PFKL, PFKM	147	6	8994	20.3946	1	0.98569	77.4845
GOTERM_BP_DIRECT	GO:2000279~negative regulation of DNA biosynthetic process	2	1.03093	0.0935551	1.02893	ANKRD1, ADIPOQ	147	6	8994	20.3946	1	0.98569	77.4845

## Sheet: DAVID KEGG
Category	Term	Count	%	PValue	-log10(p-value)	Genes	List Total	Pop Hits	Pop Total	Fold Enrichment	Bonferroni	Benjamini	FDR
KEGG_PATHWAY	gga01130:Biosynthesis of antibiotics	20	10.3093	6.49007e-09	8.18775	LDHA, PFKL, PGAM1, IDH3B, LSS, PFKM, FDFT1, GART, PKM, GOT2, GPI, NME5, TPI1, PGP, SQLE, PGM1, ENO3, SUCLA2, PGK1, GAPDH	95	182	4324	5.00174	5.77616e-07	5.77616e-07	7.04517e-06
KEGG_PATHWAY	gga00010:Glycolysis / Gluconeogenesis	11	5.6701	8.90715e-08	7.05026	PKM, GPI, LDHA, TPI1, PFKL, PGM1, PGAM1, ENO3, PFKM, PGK1, GAPDH	95	51	4324	9.81713	7.92734e-06	3.96368e-06	9.66898e-05
KEGG_PATHWAY	gga01200:Carbon metabolism	14	7.21649	9.61381e-08	7.0171	PKM, GOT2, GPI, PGP, TPI1, PFKL, MCEE, PGAM1, ENO3, IDH3B, PFKM, PGK1, SUCLA2, GAPDH	95	96	4324	6.63772	8.55625e-06	2.85209e-06	0.000104361
KEGG_PATHWAY	gga01230:Biosynthesis of amino acids	11	5.6701	2.70368e-07	6.56805	PKM, GOT2, GLUL, TPI1, PFKL, PGAM1, ENO3, IDH3B, PFKM, PGK1, GAPDH	95	57	4324	8.78375	2.40624e-05	6.01567e-06	0.000293492
KEGG_PATHWAY	gga01100:Metabolic pathways	37	19.0722	0.00185242	2.73226	LDHA, ATP5B, PGAM1, LSS, HIBADH, FDFT1, GOT2, PKM, MTHFD2, PGP, TPI1, CRYL1, ST6GALNAC4, MCEE, CKMT2, ENO3, SUCLA2, BDH1, GAPDH, DHCR24, PDXK, GATM, PFKL, AMACR, EPHX2, IDH3B, PFKM, GART, GPI, NME5, GLUL, SQLE, GLS, PGM1, PGK1, AMY1A, MPST	95	1059	4324	1.59026	0.152122	0.0324649	1.9926
KEGG_PATHWAY	gga00100:Steroid biosynthesis	4	2.06186	0.00542405	2.26568	SQLE, LSS, FDFT1, DHCR24	95	17	4324	10.7096	0.38372	0.0775072	5.73309
KEGG_PATHWAY	gga03320:PPAR signaling pathway	6	3.09278	0.00865503	2.06273	SLC27A1, LPL, CPT2, APOC3, ADIPOQ, FABP5	95	59	4324	4.62872	0.538674	0.104633	9.00467
KEGG_PATHWAY	gga00030:Pentose phosphate pathway	4	2.06186	0.0113574	1.94472	GPI, PFKL, PGM1, PFKM	95	22	4324	8.2756	0.638173	0.119331	11.6614
KEGG_PATHWAY	gga03010:Ribosome	8	4.12371	0.0136068	1.86624	RPL17, RPL6, RPL9, RPL37, RPL22L1, RPS4X, RPS3, RPL29	95	118	4324	3.08582	0.704569	0.126703	13.819
KEGG_PATHWAY	gga00220:Arginine biosynthesis	3	1.54639	0.0408546	1.38876	GOT2, GLUL, GLS	95	15	4324	9.10316	0.975582	0.310123	36.4156
KEGG_PATHWAY	gga00330:Arginine and proline metabolism	4	2.06186	0.0585694	1.23233	GOT2, GATM, CKMT2, CARNS1	95	41	4324	4.44056	0.995353	0.386346	48.0645

## Sheet: Top10 enriced KEGG Network
Pathway	Genes	fc	log2fc
Biosynthesis_of_antibiotics	LDHA	0.365816	-1.45081
Biosynthesis_of_antibiotics	PFKL	0.493934	-1.01761
Biosynthesis_of_antibiotics	PGAM1	0.294651	-1.76292
Biosynthesis_of_antibiotics	IDH3B	0.494901	-1.01479
Biosynthesis_of_antibiotics	LSS	0.393152	-1.34684
Biosynthesis_of_antibiotics	PFKM	0.475807	-1.07155
Biosynthesis_of_antibiotics	FDFT1	0.492546	-1.02167
Biosynthesis_of_antibiotics	GART	0.363188	-1.46121
Biosynthesis_of_antibiotics	PKM	0.358049	-1.48177
Biosynthesis_of_antibiotics	GOT2	0.425626	-1.23234
Biosynthesis_of_antibiotics	GPI	0.361173	-1.46924
Biosynthesis_of_antibiotics	NME5	0.418348	-1.25722
Biosynthesis_of_antibiotics	TPI1	0.384163	-1.38021
Biosynthesis_of_antibiotics	PGP	0.354607	-1.49571
Biosynthesis_of_antibiotics	SQLE	0.454004	-1.13922
Biosynthesis_of_antibiotics	PGM1	0.35798	-1.48205
Biosynthesis_of_antibiotics	ENO3	0.223681	-2.16049
Biosynthesis_of_antibiotics	SUCLA2	0.428862	-1.22142
Biosynthesis_of_antibiotics	PGK1	0.468767	-1.09306
Biosynthesis_of_antibiotics	GAPDH	0.433812	-1.20486
Glycolysis_/_Gluconeogenesis	PKM	0.358049	-1.48177
Glycolysis_/_Gluconeogenesis	GPI	0.361173	-1.46924
Glycolysis_/_Gluconeogenesis	LDHA	0.365816	-1.45081
Glycolysis_/_Gluconeogenesis	TPI1	0.384163	-1.38021
Glycolysis_/_Gluconeogenesis	PFKL	0.493934	-1.01761
Glycolysis_/_Gluconeogenesis	PGM1	0.35798	-1.48205
Glycolysis_/_Gluconeogenesis	PGAM1	0.294651	-1.76292
Glycolysis_/_Gluconeogenesis	ENO3	0.223681	-2.16049
Glycolysis_/_Gluconeogenesis	PFKM	0.475807	-1.07155
Glycolysis_/_Gluconeogenesis	PGK1	0.468767	-1.09306
Glycolysis_/_Gluconeogenesis	GAPDH	0.433812	-1.20486
Carbon_metabolism	PKM	0.358049	-1.48177
Carbon_metabolism	GOT2	0.425626	-1.23234
Carbon_metabolism	GPI	0.361173	-1.46924
Carbon_metabolism	PGP	0.354607	-1.49571
Carbon_metabolism	TPI1	0.384163	-1.38021
Carbon_metabolism	PFKL	0.493934	-1.01761
Carbon_metabolism	MCEE	0.342794	-1.54459
Carbon_metabolism	PGAM1	0.294651	-1.76292
Carbon_metabolism	ENO3	0.223681	-2.16049
Carbon_metabolism	IDH3B	0.494901	-1.01479
Carbon_metabolism	PFKM	0.475807	-1.07155
Carbon_metabolism	PGK1	0.468767	-1.09306
Carbon_metabolism	SUCLA2	0.428862	-1.22142
Carbon_metabolism	GAPDH	0.433812	-1.20486
Biosynthesis_of_amino_acids	PKM	0.358049	-1.48177
Biosynthesis_of_amino_acids	GOT2	0.425626	-1.23234
Biosynthesis_of_amino_acids	GLUL	0.147857	-2.75773
Biosynthesis_of_amino_acids	TPI1	0.384163	-1.38021
Biosynthesis_of_amino_acids	PFKL	0.493934	-1.01761
Biosynthesis_of_amino_acids	PGAM1	0.294651	-1.76292
Biosynthesis_of_amino_acids	ENO3	0.223681	-2.16049
Biosynthesis_of_amino_acids	IDH3B	0.494901	-1.01479
Biosynthesis_of_amino_acids	PFKM	0.475807	-1.07155
Biosynthesis_of_amino_acids	PGK1	0.468767	-1.09306
Biosynthesis_of_amino_acids	GAPDH	0.433812	-1.20486
Metabolic_pathways	LDHA	0.365816	-1.45081
Metabolic_pathways	ATP5B	0.333812	-1.58289
Metabolic_pathways	PGAM1	0.294651	-1.76292
Metabolic_pathways	LSS	0.393152	-1.34684
Metabolic_pathways	HIBADH	0.271893	-1.87889
Metabolic_pathways	FDFT1	0.492546	-1.02167
Metabolic_pathways	GOT2	0.425626	-1.23234
Metabolic_pathways	PKM	0.358049	-1.48177
Metabolic_pathways	MTHFD2	2.09467	1.06672
Metabolic_pathways	PGP	0.354607	-1.49571
Metabolic_pathways	TPI1	0.384163	-1.38021
Metabolic_pathways	CRYL1	0.320451	-1.64182
Metabolic_pathways	ST6GALNAC4	0.422092	-1.24437
Metabolic_pathways	MCEE	0.342794	-1.54459
Metabolic_pathways	CKMT2	0.246875	-2.01815
Metabolic_pathways	ENO3	0.223681	-2.16049
Metabolic_pathways	SUCLA2	0.428862	-1.22142
Metabolic_pathways	BDH1	2.34562	1.22997
Metabolic_pathways	GAPDH	0.433812	-1.20486
Metabolic_pathways	DHCR24	0.405396	-1.3026
Metabolic_pathways	PDXK	5.27216	2.39839
Metabolic_pathways	GATM	7.23142	2.85428
Metabolic_pathways	PFKL	0.493934	-1.01761
Metabolic_pathways	AMACR	0.497609	-1.00692
Metabolic_pathways	EPHX2	0.397405	-1.33132
Metabolic_pathways	IDH3B	0.494901	-1.01479
Metabolic_pathways	PFKM	0.475807	-1.07155
Metabolic_pathways	GART	0.363188	-1.46121
Metabolic_pathways	GPI	0.361173	-1.46924
Metabolic_pathways	NME5	0.418348	-1.25722
Metabolic_pathways	GLUL	0.147857	-2.75773
Metabolic_pathways	SQLE	0.454004	-1.13922
Metabolic_pathways	GLS	0.363372	-1.46048
Metabolic_pathways	PGM1	0.35798	-1.48205
Metabolic_pathways	PGK1	0.468767	-1.09306
Metabolic_pathways	AMY1A	0.378394	-1.40204
Metabolic_pathways	MPST	0.474438	-1.07571
Steroid_biosynthesis	SQLE	0.454004	-1.13922
Steroid_biosynthesis	LSS	0.393152	-1.34684
Steroid_biosynthesis	FDFT1	0.492546	-1.02167
Steroid_biosynthesis	DHCR24	0.405396	-1.3026
PPAR_signaling_pathway	SLC27A1	0.477569	-1.06622
PPAR_signaling_pathway	LPL	0.317092	-1.65703
PPAR_signaling_pathway	CPT2	0.492171	-1.02277
PPAR_signaling_pathway	APOC3	4.55005	2.18588
PPAR_signaling_pathway	ADIPOQ	0.433803	-1.20489
PPAR_signaling_pathway	FABP5	0.477873	-1.0653
Pentose_phosphate_pathway	GPI	0.361173	-1.46924
Pentose_phosphate_pathway	PFKL	0.493934	-1.01761
Pentose_phosphate_pathway	PGM1	0.35798	-1.48205
Pentose_phosphate_pathway	PFKM	0.475807	-1.07155
Ribosome	RPL17	2.01104	1.00794
Ribosome	RPL6	2.0328	1.02347
Ribosome	RPL9	2.10846	1.07619
Ribosome	RPL37	2.30539	1.20501
Ribosome	RPL22L1	2.47775	1.30903
Ribosome	RPS4X	2.02976	1.02131
Ribosome	RPS3	2.0047	1.00339
Ribosome	RPL29	2.07207	1.05107
Arginine_biosynthesis	GOT2	0.425626	-1.23234
Arginine_biosynthesis	GLUL	0.147857	-2.75773
Arginine_biosynthesis	GLS	0.363372	-1.46048

## Sheet: Top30 of GO enrichment
No.	Category	GO term	Count	Fold Enrichment	-log10(p-value)	GO ID	%	PValue	Genes	List Total	Pop Hits	Pop Total	Bonferroni	Benjamini	FDR
1	Biological process	glycolytic process	9	27.5327	9.37154	GO:0006096	4.63918	4.25073e-10	PKM, GPI, TPI1, PFKL, PGAM1, ENO3, PFKM, PGK1, GAPDH	147	20	8994	3.12429e-07	3.12429e-07	6.45222e-07
2	Biological process	gluconeogenesis	7	17.1314	5.64457	GO:0006094	3.60825	2.2669e-06	GOT2, GPI, TPI1, PGAM1, ENO3, PGK1, GAPDH	147	25	8994	0.00166479	0.000832741	0.0034409
3	Biological process	cytoplasmic translation	4	15.2959	2.6969	GO:0002181	2.06186	0.00200957	RPL6, RPL9, RPL22L1, RPL29	147	16	8994	0.772025	0.389111	3.00726
4	Biological process	skeletal muscle contraction	3	30.5918	2.42466	GO:0003009	1.54639	0.00376135	TNNT3, TNNC1, TNNI2	147	6	8994	0.937326	0.499652	5.55963
5	Biological process	glucose metabolic process	4	10.6406	2.23292	GO:0006006	2.06186	0.00584902	PGM1, GAPDH, ADIPOQ, FABP5	147	23	8994	0.986589	0.577823	8.51942
6	Biological process	cardiac muscle contraction	3	12.2367	1.62108	GO:0060048	1.54639	0.0239288	TNNC1, TPM1, TNNI2	147	15	8994	1	0.948538	30.7629
7	Biological process	cell communication	3	11.4719	1.56767	GO:0007154	1.54639	0.0270601	SLC8A3, GJB6, GJA4	147	16	8994	1	0.943891	34.0588
8	Biological process	cellular response to growth factor stimulus	3	10.1973	1.47131	GO:0071363	1.54639	0.0337825	MYOG, SPARC, ANKRD1	147	18	8994	1	0.957464	40.6459
9	Biological process	transforming growth factor beta receptor signaling pathway	4	5.43855	1.44115	GO:0007179	2.06186	0.0362114	COL1A2, TGFB3, USP15, HPGD	147	45	8994	1	0.950814	42.8708
10	Biological process	lipid metabolic process	4	5.43855	1.44115	GO:0006629	2.06186	0.0362114	LPL, ATP5B, GPCPD1, FABP5	147	45	8994	1	0.950814	42.8708
11	Biological process	cell maturation	3	9.66058	1.42757	GO:0048469	1.54639	0.0373621	BFSP1, SOX18, IL15	147	19	8994	1	0.939113	43.8974
12	Cellular component	myosin complex	6	8.8142	3.27099	GO:0016459	3.09278	0.000535808	MYH1E, MYH1F, MYL1, MYLPF, MYH1B, MYH1A	163	42	10057	0.0747701	0.0747701	0.63424
13	Cellular component	mitochondrion	22	2.22888	3.12169	GO:0005739	11.3402	0.000755636	MAFF, GATM, TNNC1, RMDN1, AMACR, IDH3B, CHCHD2, SIRT5, C1H21ORF33, HIBADH, PARK7, PKM, GOT2, PAK7, MTHFD2, GLUL, C11H19ORF12, MCEE, CKMT2, VAMP1, SUCLA2, GLRX	163	609	10057	0.103815	0.0533296	0.893384
14	Cellular component	mitochondrial matrix	6	6.61065	2.69726	GO:0005759	3.09278	0.0020079	GOT2, MCL1, GLS, SIRT5, BDH1, RPS3	163	56	10057	0.252812	0.0925765	2.35785
15	Cellular component	troponin complex	3	26.4426	2.28943	GO:0005861	1.54639	0.00513531	TNNT3, TNNC1, TNNI2	163	7	10057	0.525996	0.170253	5.9291
16	Cellular component	cytosolic large ribosomal subunit	5	6.56376	2.17039	GO:0022625	2.57732	0.00675481	RPL6, RPL9, RPL37, RPL22L1, RPL29	163	47	10057	0.625727	0.178443	7.73104
17	Cellular component	mitochondrial inner membrane	8	3.57678	2.16231	GO:0005743	4.12371	0.00688158	GOT2, GATM, CKMT2, ATP5B, PDK4, SIRT5, BDH1, RPS3	163	138	10057	0.632591	0.153699	7.87075
18	Cellular component	cytosol	21	1.80458	1.94685	GO:0005829	10.8247	0.011302	LDHA, PDXK, MCL1, PFKL, EPHX2, PGAM1, SIRT5, PFKM, ANKRD1, PARK7, CTNNA2, GART, PKM, GPI, MTHFD2, TPI1, PGP, PGM1, ENO3, PGK1, GAPDH	163	718	10057	0.807588	0.209781	12.6229
19	Cellular component	extracellular exosome	34	1.44874	1.64212	GO:0070062	17.5258	0.0227971	SNCG, ATP5B, MME, VTN, RPS3, GOT2, PKM, TTR, TPI1, CRYL1, APOH, RHOC, SUCLA2, GAPDH, MB, GLRX, COL18A1, LPL, PDXK, GATM, PFKL, EPHX2, S100A10, PFKM, ADIPOQ, PARK7, GART, GPI, APEH, COL1A2, PEBP1, HPGD, FABP5, MPST	163	1448	10057	0.964699	0.341625	23.9494
20	Cellular component	nucleosome	4	5.73948	1.49969	GO:0000786	2.06186	0.0316457	HIST1H110, HIST1H101, HIST1H2A4L3, HIST1H111R	163	43	10057	0.99056	0.404342	31.734
21	Cellular component	6-phosphofructokinase complex	2	61.6994	1.49541	GO:0005945	1.03093	0.0319585	PFKL, PFKM	163	2	10057	0.990992	0.3756	31.9953
22	Cellular component	myofibril	3	10.2832	1.47725	GO:0030016	1.54639	0.0333232	MYH1E, MYL1, MYH1B	163	18	10057	0.992658	0.360293	33.1247
23	Cellular component	myelin sheath	6	3.24734	1.43354	GO:0043209	3.09278	0.0368522	PKM, GOT2, GPI, ATP5B, PGAM1, SUCLA2	163	114	10057	0.99568	0.364733	35.9662
24	Cellular component	nucleus	41	1.32791	1.39148	GO:0005634	21.134	0.0405994	MCL1, ATP5B, CHCHD2, SOBP, ANKRD1, RPS3, TSC22D1, PKM, TPI1, BARX2, RPL6, HIST1H101, CDIP1, PHTF2, MYOG, RHOC, DYRK2, LOC396224, GATAD1, GAPDH, USP15, HIST1H111R, DHCR24, GLRX, TRIM7.1, NOX4, MAFF, MAFB, MYLK2, SIRT5, TEAD1, PARK7, CTNNA2, TNNI2, HIST1H110, HES4, PEBP1, HIST1H2A4L3, FBXO32, JMJD1C, TCF15	163	1905	10057	0.997545	0.370159	38.862
25	Molecular function	structural constituent of ribosome	9	3.63959	2.49983	GO:0003735	4.63918	0.00316351	RPL17, UCP3, RPL6, RPL9, RPL37, RPL22L1, RPS4X, RPS3, RPL29	154	137	8532	0.598495	0.598495	4.12044
26	Molecular function	magnesium ion binding	8	3.40939	2.0582	GO:0000287	4.12371	0.00874589	PKM, MTHFD2, PDXK, PGM1, EPHX2, ENO3, IDH3B, DYRK2	154	130	8532	0.920333	0.717746	11.0108
27	Molecular function	motor activity	4	8.20779	1.91845	GO:0003774	2.06186	0.0120657	MYH1E, MYH1F, MYH1B, MYH1A	154	27	8532	0.969684	0.688188	14.8883
28	Molecular function	NAD+ binding	3	15.1098	1.80129	GO:0070403	1.54639	0.0158019	CRYL1, SIRT5, HPGD	154	11	8532	0.98982	0.682355	19.0648
29	Molecular function	transcriptional activator activity, RNA polymerase II transcription regulatory region sequence-specific binding	5	4.85988	1.72519	GO:0001228	2.57732	0.0188281	MAFF, BARX2, MAFB, MYOG, EAF2	154	57	8532	0.995806	0.665405	22.3079
30	Molecular function	rRNA binding	3	11.0805	1.54078	GO:0019843	1.54639	0.0287887	RPL9, RPL37, RPS4X	154	15	8532	0.999778	0.75393	32.1533

## Sheet: Pathway enrichment
No.	Category	KEGG pathway	Count	Fold Enrichment	-log10(p-value)	Pathway ID	%	PValue	Genes	List Total	Pop Hits	Pop Total	Bonferroni	Benjamini	FDR
1	KEGG_PATHWAY	Biosynthesis of antibiotics	20	5.00174	8.18775	gga01130	10.3093	6.49007e-09	LDHA, PFKL, PGAM1, IDH3B, LSS, PFKM, FDFT1, GART, PKM, GOT2, GPI, NME5, TPI1, PGP, SQLE, PGM1, ENO3, SUCLA2, PGK1, GAPDH	95	182	4324	5.77616e-07	5.77616e-07	7.04517e-06
2	KEGG_PATHWAY	Glycolysis / Gluconeogenesis	11	9.81713	7.05026	gga00010	5.6701	8.90715e-08	PKM, GPI, LDHA, TPI1, PFKL, PGM1, PGAM1, ENO3, PFKM, PGK1, GAPDH	95	51	4324	7.92734e-06	3.96368e-06	9.66898e-05
3	KEGG_PATHWAY	Carbon metabolism	14	6.63772	7.0171	gga01200	7.21649	9.61381e-08	PKM, GOT2, GPI, PGP, TPI1, PFKL, MCEE, PGAM1, ENO3, IDH3B, PFKM, PGK1, SUCLA2, GAPDH	95	96	4324	8.55625e-06	2.85209e-06	0.000104361
4	KEGG_PATHWAY	Biosynthesis of amino acids	11	8.78375	6.56805	gga01230	5.6701	2.70368e-07	PKM, GOT2, GLUL, TPI1, PFKL, PGAM1, ENO3, IDH3B, PFKM, PGK1, GAPDH	95	57	4324	2.40624e-05	6.01567e-06	0.000293492
5	KEGG_PATHWAY	Metabolic pathways	37	1.59026	2.73226	gga01100	19.0722	0.00185242	LDHA, ATP5B, PGAM1, LSS, HIBADH, FDFT1, GOT2, PKM, MTHFD2, PGP, TPI1, CRYL1, ST6GALNAC4, MCEE, CKMT2, ENO3, SUCLA2, BDH1, GAPDH, DHCR24, PDXK, GATM, PFKL, AMACR, EPHX2, IDH3B, PFKM, GART, GPI, NME5, GLUL, SQLE, GLS, PGM1, PGK1, AMY1A, MPST	95	1059	4324	0.152122	0.0324649	1.9926
6	KEGG_PATHWAY	Steroid biosynthesis	4	10.7096	2.26568	gga00100	2.06186	0.00542405	SQLE, LSS, FDFT1, DHCR24	95	17	4324	0.38372	0.0775072	5.73309
7	KEGG_PATHWAY	PPAR signaling pathway	6	4.62872	2.06273	gga03320	3.09278	0.00865503	SLC27A1, LPL, CPT2, APOC3, ADIPOQ, FABP5	95	59	4324	0.538674	0.104633	9.00467
8	KEGG_PATHWAY	Pentose phosphate pathway	4	8.2756	1.94472	gga00030	2.06186	0.0113574	GPI, PFKL, PGM1, PFKM	95	22	4324	0.638173	0.119331	11.6614
9	KEGG_PATHWAY	Ribosome	8	3.08582	1.86624	gga03010	4.12371	0.0136068	RPL17, RPL6, RPL9, RPL37, RPL22L1, RPS4X, RPS3, RPL29	95	118	4324	0.704569	0.126703	13.819
10	KEGG_PATHWAY	Arginine biosynthesis	3	9.10316	1.38876	gga00220	1.54639	0.0408546	GOT2, GLUL, GLS	95	15	4324	0.975582	0.310123	36.4156
11	KEGG_PATHWAY	Arginine and proline metabolism	4	4.44056	1.23233	gga00330	2.06186	0.0585694	GOT2, GATM, CKMT2, CARNS1	95	41	4324	0.995353	0.386346	48.0645

[truncated: 1 more sheets: Sheet1]
