# Supplementary material for: RNA seq analyses of chicken reveals biological pathways involved in acclimation into different geographical locations
Source: Sci Rep. 2020 Nov 6;10:19288. doi: 10.1038/s41598-020-76234-8 (PMC7648748; doi:10.1038/s41598-020-76234-8)
Supplement: Supplementary file 5 — Supplementary Information. [file 41598_2020_76234_MOESM5_ESM.xlsx]

## Sheet: 2fc fdr0.05
Filter: 167		Fold change	p-value	FDR	Average of normalized data (log2)		Normalized data (log2)																				Raw data (FPKM)																				KEGG input		Annotation
ID	Gene symbol	KYRGYZ /KOREAN	KYRGYZ /KOREAN	KYRGYZ /KOREAN	KOREAN	KYRGYZ	KOREAN1-caecum	KOREAN2-caecum	KOREAN3-caecum	KOREAN4-caecum	KOREAN5-caecum	KOREAN6-caecum	KOREAN7-caecum	KOREAN8-caecum	KOREAN9-caecum	KOREAN10-caecum	KYRGYZ1-caecum	KYRGYZ2-caecum	KYRGYZ3-caecum	KYRGYZ4-caecum	KYRGYZ5-caecum	KYRGYZ6-caecum	KYRGYZ7-caecum	KYRGYZ8-caecum	KYRGYZ9-caecum	KYRGYZ10-caecum	KOREAN1-caecum	KOREAN2-caecum	KOREAN3-caecum	KOREAN4-caecum	KOREAN5-caecum	KOREAN6-caecum	KOREAN7-caecum	KOREAN8-caecum	KOREAN9-caecum	KOREAN10-caecum	KYRGYZ1-caecum	KYRGYZ2-caecum	KYRGYZ3-caecum	KYRGYZ4-caecum	KYRGYZ5-caecum	KYRGYZ6-caecum	KYRGYZ7-caecum	KYRGYZ8-caecum	KYRGYZ9-caecum	KYRGYZ10-caecum	Entrez gene ID	KYRGYZ /KOREAN	chr
2	CYP26A1	0.301644	0.00433414	0.0315851	3.7672	2.03812	1.44528	4.76874	3.62523	3.91223	3.36663	3.94689	4.92719	3.50575	2.16157	2.76215	2.11268	1.78285	2.5123	1.25245	1.33983	1.33893	1.90698	2.82817	2.58839	1.71815	1.74894	26.5523	11.2873	14.2023	9.1145	14.4716	28.8307	10.214	3.40212	5.67357	3.30789	2.49797	4.72743	1.37565	1.5592	1.56072	2.77131	6.15015	4.98349	2.3286	408183	#87CEEB,black	chr6
98	GSTA3	3.85455	0.00391868	0.0295653	6.13561	8.08218	5.57243	6.18262	6.80526	6.3987	6.19445	6.07618	5.51779	5.87318	6.0413	6.24133	8.84066	5.88623	8.62776	7.08897	7.7755	9.22364	6.56193	8.82226	6.23298	7.79069	47.0968	72.5373	110.305	84.3025	70.6469	66.7179	43.7748	56.7766	63.6899	73.2924	455.476	59.237	396.246	134.692	220.876	605.225	94.069	455.048	73.7922	223.312	414896	#FF6347,black	chr3
113	IFI27L2	2.52842	0.00261326	0.0226778	7.0104	8.34864	4.16833	8.24681	6.30868	6.58861	6.89603	7.18743	7.44154	6.08439	8.01997	4.69452	8.53458	7.5547	9.28089	7.98344	8.30683	7.62969	6.94765	8.89499	8.74671	8.1399	17.1728	306.528	77.8908	96.305	115.517	145.293	168.882	65.8846	253.967	24.4283	368.21	190.478	623.706	251.242	319.675	199.833	123.209	478.637	426.138	284.749	403121	#FF6347,black	chr23
117	CCNB2	2.96547	0.000582665	0.00885457	5.10742	6.67568	3.32204	5.67286	5.74471	5.07108	5.04783	4.19539	4.50637	4.43179	6.10987	4.98689	6.94147	4.1787	6.52816	5.99994	6.9211	7.63927	7.03041	6.83374	6.3274	6.31003	9.10733	50.6428	52.367	32.9847	31.366	17.3874	21.2136	20.2756	66.8512	30.1435	121.384	17.4419	91.6836	62.7875	121.702	201.125	130.531	113.915	78.8559	79.3678	415400	#FF6347,black	chr10
218	MCM2	2.16511	0.000851626	0.010923	4.18081	5.29526	3.34578	4.40486	3.96328	4.01538	4.24427	3.51829	3.99544	3.94337	5.13668	4.41421	5.32807	3.58246	5.44174	4.84146	5.73023	6.05427	5.36015	5.54809	5.16699	4.6474	9.27394	20.4396	14.5252	15.3459	17.5507	10.4993	14.5949	14.169	33.5752	19.947	39.0018	11.1956	42.6433	27.5777	52.7321	66.3512	40.3215	46.1286	34.7306	24.3801	416027	#FF6347,black	chr12
285	KPNA2	2.46096	0.00363921	0.0280508	5.19234	6.49157	3.55783	5.41933	5.82427	4.59208	5.36666	4.23336	4.44308	4.40578	6.46894	5.27387	6.65191	3.96745	6.44603	5.84933	6.93767	7.55374	6.68954	6.37868	6.19375	6.10172	10.9021	42.3199	55.3933	23.3831	39.3728	17.8778	20.2606	19.8957	86.0312	36.999	99.1285	14.9296	86.5544	56.4647	123.116	189.486	102.852	82.8284	71.7909	68.5619	417420	#FF6347,black	chr18
348	CKAP2	3.03223	0.000587699	0.00886804	3.60399	5.20437	1.88057	4.52316	3.90783	3.16324	3.58696	2.73993	2.40017	2.64671	4.71602	3.85083	5.38145	2.21631	5.27418	4.73738	5.36022	6.12538	5.67033	5.30249	4.92258	4.66606	2.71985	22.2694	13.9402	8.05476	10.7628	5.70425	4.16265	5.17547	24.8323	13.1758	40.5111	3.72951	37.8565	25.5893	40.5742	69.7436	50.2293	38.7496	29.1633	24.7079	418882	#FF6347,black	chr1
433	RAB5A	0.485331	4.83427e-09	1.03341e-05	6.23228	5.18932	5.68779	6.24852	6.12241	6.34147	6.35773	6.27612	6.31759	6.21574	6.37356	6.26599	4.61095	5.22657	5.2783	5.32837	5.19884	5.06088	4.95219	4.97944	5.70516	5.29367	51.0935	75.9595	68.3401	80.971	79.2615	76.7798	76.9763	72.2777	80.4675	74.5951	23.3307	37.1247	37.9728	39.0475	36.1894	32.8449	30.1483	30.7827	50.8797	38.7311	420649	#87CEEB,black	chr2
509	DCTD	2.59	0.00155145	0.0161054	3.27681	4.64976	2.32557	3.92263	3.3234	3.28235	3.28383	2.81889	2.73867	2.81597	3.91095	3.51727	4.48414	2.22744	4.56578	4.38359	5.03502	5.75761	4.72022	4.82501	4.28881	4.1912	4.06415	14.3438	8.96442	8.83235	8.53678	6.08106	5.52891	5.9453	13.7878	10.2527	21.2879	3.76533	22.7787	19.8079	32.1755	53.8081	25.5138	27.5455	18.4415	17.494	422556	#FF6347,black	chr4
558	NCOA4	0.481764	0.000508969	0.00802571	8.63143	7.57783	7.10159	9.01783	8.68061	8.84004	8.66203	9.31617	8.97739	8.45441	8.08089	8.09436	7.75547	6.66046	7.68341	6.81984	7.44732	7.58599	7.70233	7.54779	8.01675	7.98701	137.818	523.79	407.365	462.316	395.293	638.789	491.594	344.767	264.958	267.385	214.146	102.025	205.44	111.599	175.742	193.845	208.574	187.527	256.527	256.021	423615	#87CEEB,black	chr6
560	DNA2	2.66274	0.00101522	0.0121922	2.27322	3.68613	0.783483	2.25601	2.28849	1.9949	2.31327	1.29325	1.3359	1.80034	3.67853	2.75242	3.78158	1.34231	3.60563	3.4586	4.16054	4.53072	3.87337	3.92132	3.5507	2.75279	0.736158	3.8304	3.86434	3.0256	3.8724	1.4586	1.47437	2.43837	11.6021	5.62871	12.6991	1.57636	11.2195	9.9612	17.082	22.3971	13.7363	14.2516	10.6594	5.81991	423688	#FF6347,black	chr6
597	CDC20	2.57876	0.00102739	0.0122694	4.26713	5.63381	2.89297	4.68812	4.54252	3.97014	4.42839	3.43204	3.52956	3.49557	5.50199	4.31424	6.00246	3.77091	5.61927	4.9702	5.69462	6.56502	5.99418	5.69399	5.16909	5.33293	6.50636	25.0922	22.1952	14.8424	20.0735	9.8321	10.2895	10.1203	43.5346	18.5421	62.8387	12.8985	48.3595	30.2443	51.4283	94.9681	63.128	51.1469	34.7808	39.8194	424563	#FF6347,black	chr8
608	BDH1	2.04817	0.000195812	0.00443724	6.08105	7.11538	6.46933	6.01225	5.93103	5.97586	6.08062	5.72785	6.06704	5.96255	6.30894	6.13995	6.56743	6.35687	6.80722	7.61964	6.9887	7.34085	7.69942	7.599	6.69239	6.73942	88.554	64.3433	59.7227	62.6297	65.2166	52.1913	64.5264	60.4722	76.8822	68.2561	93.4299	82.4651	111.466	195.026	127.6	163.377	208.139	194.326	101.841	107.236	424891	#FF6347,black	chr9
629	CENPL	2.1259	0.00182046	0.0178784	2.54092	3.62899	1.47884	2.40078	2.50271	3.15632	2.42097	2.31058	2.23037	2.45837	3.28109	2.41124	3.92056	1.81475	4.08056	3.14153	3.54711	4.37779	4.02599	3.8883	2.91722	3.03265	1.81378	4.34052	4.64291	8.00431	4.24966	3.97741	3.5956	4.42449	8.56548	4.23224	14.0844	2.57642	15.9828	7.79825	10.8218	20.046	15.3807	13.907	6.51522	7.27988	426563	#FF6347,black	chr8
644	DHFR	2.14832	7.71418e-05	0.00261751	3.24665	4.34986	2.79351	3.52986	3.7981	2.85346	3.20126	3.17122	2.8996	2.56769	3.6976	3.42272	4.28477	3.36344	4.18496	3.99433	4.31655	5.00048	4.77571	4.64822	4.15968	4.14759	6.00417	10.686	12.8479	6.30322	8.00817	8.03951	6.30081	4.84804	11.7569	9.54071	18.4121	9.4719	17.2615	14.8876	19.1617	31.4271	26.551	24.2514	16.778	16.9407	427317	#FF6347,black	chrZ
645	INIP	0.475593	9.23573e-06	0.000713599	4.61537	3.54317	3.74254	4.30631	4.56997	4.2997	4.92133	4.34352	4.96551	4.85929	4.79366	4.90143	3.09516	3.22617	3.38176	3.84704	3.7856	3.6738	2.90572	3.29555	3.97413	3.83546	12.5229	19.018	22.6446	18.9007	28.6831	19.3724	29.5758	27.6354	26.271	28.3802	7.50966	8.52376	9.4663	13.3449	12.9577	11.9344	6.53896	8.88995	14.6309	13.4538	427331	#87CEEB,black	chrZ
666	USF1	0.439319	0.000281845	0.00561326	4.75596	3.5693	4.09118	4.11322	4.15666	4.46129	4.68136	4.45327	5.34397	5.12984	4.95991	5.38091	4.57074	3.85838	3.11223	3.83596	2.87773	2.91633	3.26643	3.44798	3.35864	3.56261	16.2196	16.5119	16.7538	21.2601	24.1297	20.9829	38.7467	33.5411	29.6001	39.9637	22.666	13.7609	7.6829	13.2349	6.43987	6.65194	8.68059	9.99234	9.20183	10.9643	425126	#87CEEB,black	chr25
738	ALDOB	0.262311	0.000500669	0.00794751	8.737	6.80635	3.45205	8.93277	9.58926	8.6343	8.90068	8.98624	9.07325	9.16662	7.73484	8.17005	6.05169	6.01997	6.92823	8.61283	6.65234	6.20514	5.39071	6.27414	6.97908	5.7772	10.0601	493.741	765.628	400.738	466.591	508	525.444	565.485	208.238	281.845	65.0456	65.0896	121.31	389.195	100.866	73.8195	41.2153	76.9773	124.444	54.559	427308	#87CEEB,black	chrZ
760	PTP4A1	0.455419	2.43624e-07	0.000111597	7.34655	6.21182	7.35602	6.8873	7.05288	7.19127	7.46694	7.1732	7.72309	7.47057	7.44918	7.50587	6.07116	6.1556	5.99403	6.75727	5.86394	5.99706	5.91073	6.1046	6.91305	5.88704	164.578	118.843	131.149	146.75	172.107	143.854	205.522	173.845	170.671	177.508	65.9442	71.599	63.0079	106.822	57.9763	63.7669	59.5345	68.3296	118.836	58.9516	421877	#87CEEB,black	chr3
798	NGEF	0.416494	0.00488883	0.0341154	4.19208	2.92845	1.09809	3.41816	3.76727	4.26665	4.44379	4.21576	5.42558	4.18674	4.23784	4.06079	2.3397	3.12846	2.96888	3.01322	3.18095	2.68544	2.98567	3.44224	2.30194	2.8471	1.16083	9.81396	12.5559	18.4439	20.3292	17.644	41.0993	16.9707	17.5586	15.4106	4.04127	7.89653	6.86081	7.0485	8.17695	5.5181	6.96744	9.94635	3.90505	6.28406	424744	#87CEEB,black	chr9
807	PNRC1	0.450253	9.19915e-06	0.000713599	8.2476	7.09641	8.85494	7.78639	8.18459	7.92994	8.18161	8.09313	8.41711	8.29031	8.1531	8.31179	7.38321	8.14011	6.97314	7.04246	6.79908	6.39783	6.67692	6.61192	7.04095	7.07097	466.993	222.505	288.558	245.552	283.058	273.072	333.07	307.597	278.616	311.053	165.216	286.301	125.177	130.387	111.771	84.5097	101.957	97.5482	129.942	135.211	421817	#87CEEB,black	chr3
812	BIRC5	2.94121	8.58071e-05	0.00276301	4.52215	6.07856	2.88061	5.25601	5.12579	4.35028	4.75401	3.82478	3.19182	3.86384	5.41849	4.41041	6.43222	4.03754	5.92062	5.7334	6.31504	6.72347	6.47216	6.23321	5.66438	5.88865	6.44254	37.6802	33.7515	19.6194	25.4059	13.2216	7.9327	13.3531	41.0225	19.8867	84.9887	15.7214	59.8278	52.0291	79.6047	106.124	88.3206	74.7832	49.4353	59.0049	374078	#FF6347,black	chr3
932	KIF20A	2.21349	0.000821967	0.0106706	3.75253	4.89885	3.26291	3.72965	4.18376	3.67682	3.51344	3.12782	3.2164	3.4164	4.7893	3.71899	5.1538	2.74709	4.78281	4.60866	5.18716	5.64446	5.29682	4.89146	4.67011	4.5355	8.69943	12.4252	17.09	11.9255	10.1796	7.77229	8.08965	9.52875	26.1823	11.9389	34.4523	5.83356	26.6403	23.3201	35.8719	49.6872	38.5429	28.8945	24.3214	22.4818	416220	#FF6347,black	chr13
1006	BUB1	2.03355	0.00683401	0.0416917	3.17786	4.20185	1.37779	3.67001	3.55343	2.45515	3.2978	2.20333	2.57397	2.37616	4.55492	3.14625	4.30743	1.71529	4.17927	3.77148	4.47599	4.97392	4.67946	4.25926	4.09996	3.76218	1.62397	11.8768	10.688	4.54087	8.63311	3.62132	4.82649	4.12149	22.1204	7.70309	18.7201	2.33963	17.1891	12.6138	21.5146	30.8318	24.7718	18.2838	16.0578	12.7344	421226	#FF6347,black	chr3
1016	NCOA1	0.493221	8.60133e-05	0.00276301	4.35579	3.3361	3.84142	3.94616	3.6302	3.85991	4.17125	4.57585	4.76073	4.82767	4.54596	4.77444	3.74297	3.40568	3.19518	3.7323	2.86759	3.12553	3.07454	3.23919	3.19823	3.5211	13.4802	14.5942	11.3263	13.6706	16.6496	22.9305	25.5367	27.0203	21.9728	25.9107	12.3338	9.78331	8.19624	12.2487	6.38662	7.8443	7.47426	8.51037	8.12899	10.6227	422016	#87CEEB,black	chr3
1103	CD1B	0.414496	0.00242972	0.0215814	2.97109	1.70053	3.63385	2.18141	3.19013	2.17394	2.26603	2.08982	2.37507	2.93718	3.29199	4.0104	1.83418	1.91261	1.7386	1.35621	1.48648	1.06344	1.43987	1.33184	2.10318	2.27959	11.5216	3.58323	8.09119	3.55436	3.72241	3.27008	4.0887	6.56846	8.65228	14.8845	2.55269	2.82311	2.34905	1.5532	1.83136	1.1132	1.7269	1.53272	3.27616	3.90867	425802	#87CEEB,black	chr16
1173	NPAS2	0.385121	9.70781e-05	0.00299904	5.67845	4.30184	4.12887	5.19841	6.15777	5.97545	6.09071	5.98405	5.35808	6.09494	5.04459	5.63762	4.32647	3.86952	4.80166	4.50958	3.50314	3.13447	3.78296	4.28373	5.06086	4.65226	16.6802	36.1629	70.0664	62.5935	65.7208	62.522	39.1057	66.4067	31.4315	47.9125	18.9772	13.8818	27.0066	21.7041	10.4799	7.90318	12.8499	18.6218	32.1944	24.4683	395433	#87CEEB,black	chr1
1214	TRAIP	2.51468	0.00112098	0.0130945	1.78516	3.11554	0.286299	1.83759	2.13368	1.43165	1.54148	0.687262	1.21207	1.56941	3.06074	2.1494	3.4613	0.794309	3.08889	2.62468	3.50045	3.92618	3.29381	3.40112	2.71732	2.53081	0.227734	2.61189	3.37047	1.72242	1.85786	0.614617	1.27364	1.9321	7.21924	3.36817	9.97437	0.758698	7.53903	5.15012	10.4363	14.377	8.85819	9.63057	5.54494	4.84335	415927	#FF6347,black	chr12
1228	SLC6A6	0.319082	0.000375366	0.00664978	9.05085	7.40285	7.70741	8.75048	9.58159	10.1395	8.55385	9.06482	8.88767	8.99687	8.8349	8.70508	7.08124	6.50916	7.65788	7.09122	7.19179	7.21153	7.13821	7.20577	8.4531	7.60096	210.258	435.026	761.554	1139.38	366.656	536.496	461.882	502.589	447.531	408.831	133.824	91.7678	201.819	134.903	147.054	149.304	140.75	147.737	347.479	195.681	416041	#87CEEB,black	chr12
1262	PLK1	2.68675	0.00104257	0.0123815	3.66821	5.09408	1.93948	3.89781	4.21973	3.10702	3.83095	2.54711	2.89595	2.89021	5.12742	3.492	5.37434	2.29495	5.03596	4.62415	5.18082	5.95421	5.51044	5.18919	4.78673	4.89548	2.87497	14.0853	17.5463	7.70852	12.9313	4.86543	6.27884	6.31073	33.3609	10.0542	40.3076	3.99456	31.9422	23.5823	35.7125	61.8279	44.8544	35.7468	26.4528	29.1369	416575	#FF6347,black	chr14
1268	NMRAL1	2.48329	0.00701549	0.0423469	4.0331	5.34535	4.48503	3.97216	4.0219	4.08714	4.07134	3.73144	3.56636	3.99068	4.25086	3.95501	5.41814	3.9998	5.50427	3.87316	6.02952	6.56683	5.24597	4.24975	4.55825	5.55742	21.6285	14.8846	15.169	16.1794	15.4549	12.3301	10.5825	14.6748	17.7088	14.2358	41.5788	15.2862	44.5762	13.6059	65.117	95.0751	37.1775	18.1639	22.4302	46.6852	416672	#FF6347,black	chr14
1293	BRD2	0.486802	3.43158e-05	0.00153893	6.36624	5.32765	6.06577	6.09859	5.90314	5.9645	6.28858	6.16207	7.0361	6.47997	6.74147	6.48971	5.52631	5.96569	5.19723	5.43805	5.23426	4.98226	5.15364	4.9038	5.04718	5.49564	66.6967	68.3659	58.5622	62.1249	75.5005	70.8684	127.312	87.0049	104.131	87.2734	44.8892	62.6341	35.8434	42.2106	37.1147	31.0506	34.8162	29.1598	31.8786	44.7019	417049	#87CEEB,black	chr16
1371	NFE2L1	0.468479	3.11917e-06	0.000398662	5.984	4.89006	6.55765	5.6957	5.52809	5.77183	5.80245	5.90435	6.36382	6.04827	5.9005	5.95779	4.77443	5.21604	4.70186	5.44727	4.71513	4.37449	4.68208	4.7088	4.93053	5.04438	94.1895	51.4612	44.9284	54.2296	53.6221	59.1103	79.5265	64.2507	57.6949	60.058	26.2506	36.8444	25.1356	42.4887	25.5949	20.0311	24.8295	25.3458	29.3257	32.425	417987	#87CEEB,black	chr27
1445	RRM1	2.47872	0.000524943	0.00821088	4.29147	5.60107	3.70992	4.49681	4.58769	4.32925	4.15525	3.68914	3.60209	3.87943	5.17856	4.47373	5.8908	4.03939	5.56063	4.77536	5.8093	6.48386	5.88978	5.81281	5.22921	5.1873	12.2243	21.8521	22.933	19.3195	16.4382	11.9452	10.8716	13.5102	34.5891	20.827	58.0842	15.7409	46.3934	26.2972	55.7649	89.718	58.6511	55.6231	36.3036	35.9004	419081	#FF6347,black	chr1
1499	CSF3R	0.460758	0.00417025	0.0308464	4.50008	3.38216	5.58201	3.83835	5.18306	4.04079	3.98234	4.06089	4.12465	4.43704	4.29628	4.32516	4.30135	2.75111	3.91821	3.12334	3.39586	2.32201	3.05743	2.56161	3.46071	3.72439	47.3782	13.4727	35.1682	15.6309	14.4803	15.7478	16.0686	20.3697	18.3184	18.7046	18.6357	5.85119	14.1796	7.68641	9.65327	4.06742	7.37463	4.94621	9.95043	12.382	419620	#87CEEB,black	chr23
1511	AHCYL1	0.498717	0.00012076	0.00330209	4.89726	3.89355	3.97803	4.51206	4.32863	4.53548	4.88424	4.90985	5.38508	5.24748	5.30972	5.21369	3.79903	3.98899	3.57479	4.5205	3.84316	3.43865	3.78315	3.85437	3.7891	4.06223	14.9222	22.0895	19.0008	22.4367	27.9198	29.1672	39.8865	36.4711	37.9927	35.4724	12.8607	15.1615	10.9652	21.8782	13.5279	9.99102	12.8503	13.5693	12.7483	15.9162	419803	#87CEEB,black	chr26
1522	PLEKHM1	0.389856	3.22896e-08	4.14147e-05	4.09639	2.7374	4.18005	4.08579	3.56491	3.8738	3.75379	4.21973	4.41813	4.326	4.0424	4.2794	3.34278	3.20852	2.62439	2.86464	2.56152	2.12365	2.40098	2.33209	2.42038	2.98482	17.3052	16.1733	10.7821	13.8087	12.2199	17.6947	19.9369	18.7952	15.2089	18.1001	9.10451	8.4027	5.1909	6.261	4.97325	3.41509	4.31243	4.07078	4.32486	7.01284	419939	#87CEEB,black	chr27
1592	KDSR	0.484916	2.73724e-06	0.000365707	5.97884	4.93465	5.31177	5.95425	5.64944	5.88172	6.12818	6.36233	6.31725	6.28748	5.5399	5.982	4.74232	5.20488	5.0885	5.26766	4.7381	4.64321	4.80616	4.82409	4.92003	4.97162	39.1404	61.7566	48.9589	58.6004	67.461	81.5675	76.9678	76.0198	44.7118	61.0913	25.6507	36.5529	33.168	37.3977	26.0218	24.3367	27.1493	27.5375	29.1058	30.7812	420902	#87CEEB,black	chr2
1609	PCMTD1	0.465124	1.48091e-07	7.91422e-05	6.98983	5.88552	6.98016	7.09039	7.02362	7.10122	7.21104	6.83939	6.8992	6.91824	6.8169	6.96967	5.89533	6.63247	5.9614	6.08222	5.3762	4.65451	5.32126	5.48457	6.55553	5.82894	126.599	136.952	128.498	137.804	143.98	113.932	115.671	118.233	109.758	122.101	58.2634	100.03	61.5757	66.5302	41.0579	24.5391	39.2303	44.1096	92.5337	56.5835	421114	#87CEEB,black	chr2
1620	BCL11A	0.489201	0.000336975	0.00620906	4.53921	3.50771	2.48356	4.13128	4.4264	4.37101	4.92197	4.47457	4.71212	4.64869	5.10846	4.85084	3.52884	2.65404	3.5073	4.08634	3.50628	3.14773	3.32557	3.38272	3.8592	3.62711	4.6504	16.7307	20.4051	19.9081	28.6987	21.3092	24.6506	23.7462	32.9257	27.3691	10.4941	5.40557	10.4177	15.9334	10.5009	7.98238	9.08529	9.50572	13.4341	11.5101	421199	#87CEEB,black	chr3
1639	NEK2	2.27603	0.00158927	0.0164122	3.37734	4.56385	1.96396	3.89389	3.82605	2.85817	3.29173	2.44213	2.54882	2.56348	4.67296	3.48741	4.85738	2.21725	4.39834	4.31907	4.88939	5.2602	4.8674	4.70293	4.54032	3.94125	2.94096	14.041	13.1182	6.32769	8.58948	4.45351	4.72421	4.83041	24.0835	10.0224	27.8695	3.73169	20.1731	18.8979	28.9902	37.8274	28.3608	25.2294	22.1449	14.5525	421376	#FF6347,black	chr3
1764	NUSAP1	2.39624	0.000819493	0.0106706	4.16995	5.43072	2.33895	4.9451	4.91736	3.62328	4.13613	3.25688	3.18163	3.11489	5.37774	3.92029	5.55443	2.55325	5.64981	5.31561	5.66323	6.02576	5.72329	5.53262	5.33518	5.04941	4.11209	30.177	29.0782	11.4564	16.2099	8.59357	7.87102	7.54172	39.8628	13.8728	45.797	4.97494	49.4143	38.6974	50.2964	65.0364	52.1487	45.6272	39.1482	32.5355	423213	#FF6347,black	chr5
1850	DHCR24	2.01103	0.00146334	0.0154858	3.72501	4.73295	2.99158	3.60206	4.49319	3.50134	3.58634	2.58842	2.97465	4.23274	4.56317	3.31671	4.21023	3.57847	4.33179	5.20143	5.01802	5.08013	5.00229	5.24806	3.96578	4.7349	7.03619	11.2884	21.4184	10.4448	10.7602	5.03571	6.68792	17.5436	22.24	8.79066	17.4327	11.1586	19.2196	35.6796	31.7913	33.2786	31.2404	37.274	14.5402	25.9595	424661	#FF6347,black	chr8
1851	JUN	0.492587	9.83654e-07	0.00020915	7.62163	6.60008	7.44661	7.97009	7.35841	7.72145	7.58541	7.92676	7.84466	7.48998	7.45878	7.21078	7.18064	7.07885	6.67458	6.10893	6.48213	6.02271	6.4664	6.34543	6.4921	6.70746	175.313	252.843	162.318	212.37	186.913	243.218	223.667	176.207	171.81	144.479	143.444	136.675	101.589	67.7913	89.5263	64.9301	87.9773	80.9261	88.5077	104.87	424673	#87CEEB,black	chr8
1891	GTSE1	2.52003	0.00102171	0.0122243	2.4163	3.74975	0.800824	2.93326	2.89555	2.11106	2.62802	1.57557	1.4804	1.60484	3.54684	2.47434	3.9623	1.26678	3.69281	3.48772	4.00529	4.62824	4.12402	3.78334	3.48489	3.19948	0.757301	6.72459	6.40899	3.36349	5.0594	1.9903	1.73405	2.00275	10.5005	4.4658	14.5269	1.44489	11.981	10.1844	15.2397	24.0356	16.5328	12.8617	10.1389	8.29502	425204	#FF6347,black	chr1
1948	KNSTRN	2.77539	3.60308e-05	0.00160462	3.46066	4.93335	2.63583	3.72966	3.81695	3.54512	3.45761	3.02121	2.8057	2.96707	4.3196	3.45446	5.09063	3.54904	4.86673	4.59665	5.17195	5.69381	5.27003	4.79658	4.80146	4.60446	5.27996	12.425	13.0286	10.7977	9.75561	7.14736	5.83817	6.71124	18.6276	9.77124	32.9338	10.9136	28.2953	23.1186	35.4839	51.4483	37.8148	26.9913	26.7356	23.6304	426704	#FF6347,black	chr5
2030	HIST1H2B8	2.84889	2.94034e-05	0.00139677	5.76267	7.27307	5.0841	6.27393	5.54728	5.65535	5.90254	4.81184	5.7679	5.54564	6.3217	6.03041	7.27546	5.93736	7.1751	7.26093	7.15951	8.03269	7.23438	7.81007	7.0389	6.92233	33.2851	77.3378	45.5403	49.9542	57.5267	27.1902	52.2546	45.0436	77.5738	63.1918	153.259	61.4064	144.131	151.872	143.763	264.519	150.512	225.098	129.761	121.866	427886	#FF6347,black	chr1
2103	NPL	0.440019	0.00518064	0.0351642	6.27536	5.091	7.53374	6.05282	6.04042	6.08759	5.90899	6.43208	6.26949	5.55478	5.6267	6.11025	5.40521	6.16635	5.72478	3.89096	4.66483	4.48649	4.83423	4.85665	4.65037	4.83394	186.251	66.198	64.5092	67.7448	57.8029	85.6593	74.4193	45.3425	47.5427	66.8586	41.1947	72.1251	52.1081	13.7866	24.6849	21.7298	27.7029	28.1896	23.9725	27.8901	429074	#87CEEB,black	chr8
2147	sepp1	0.485099	0.000530303	0.00827453	9.85985	8.8162	10.8495	9.75301	9.93649	9.87892	9.5925	9.88095	9.93354	9.43868	9.19028	9.43376	8.3941	9.10436	8.9071	8.82726	8.95128	8.20335	8.67109	8.85538	8.98749	9.01773	1864.05	872.601	974.222	950.966	754.258	945.361	954.641	683.011	572.794	678.117	333.947	559.574	481.128	451.719	500.284	297.912	409.171	465.661	503.707	524.115	431587	#87CEEB,black	chrZ
2208	HIST1H46	2.76669	0.000961171	0.0117858	0.441717	1.90988	1.11396	0	0.00175333	0	0.00802696	0	0.00841822	1.05697	0.00656171	1.21416	1.64	1.11834	2.53371	1.48223	2.69475	2.10663	0.969158	1.0542	1.31021	2.68044	1.17907	0	0	0	0	0	0	1.06196	0	1.29343	2.10779	1.19622	4.80645	1.78779	5.52654	3.34631	0.96523	1.08635	1.47077	5.46374	417946	#FF6347,black	chr1
2222	CDH1	0.380859	0.000326802	0.00611016	9.21411	7.82144	2.41255	9.43078	9.31315	9.54009	8.95283	9.80968	9.67541	9.49105	8.97524	8.74652	7.48433	6.494	7.76259	8.28387	8.08007	7.58634	7.70601	7.89048	7.96969	8.24975	4.37912	697.723	632.084	751.695	483.78	899.738	798.105	708.316	493.348	420.769	177.283	90.7988	217.087	309.637	273.044	193.895	209.11	238.077	248.261	307.365	415860	#87CEEB,black	chr11
2310	OLFM4	3.54618	0.000441893	0.00732263	7.15409	8.98035	1.99228	8.24396	7.35003	7.52022	7.00961	7.17874	6.92636	6.64087	7.45034	6.64897	9.03182	6.14724	9.27962	9.98349	9.15311	9.20142	9.38485	8.20399	8.33336	8.56454	3.01904	305.928	161.369	184.602	125.058	144.415	117.862	97.3647	170.787	97.5468	520.139	71.185	623.163	1008	575.534	595.997	671.702	296.105	319.725	382.549	418826	#FF6347,black	chr1
2322	MYL1	0.213505	0.0047013	0.0333143	2.37926	0.151595	0	3.44477	3.30408	1.02572	0.00977724	2.63118	3.39402	2.00555	0.480097	2.35057	0.00194882	0	0	0.00148084	0.45071	0.251321	0	0	0.630947	0	0	9.97972	8.84513	1.05118	0	5.21125	9.3509	2.97444	0.380689	4.03522	0	0	0	0	0.376501	0.198495	0	0	0.543227	0	396470	#00BFFF,black	chr7
2325	CENPP	2.69956	0.000401358	0.00701338	2.33614	3.76886	1.396	2.55213	3.0479	2.0991	2.25274	1.67379	1.74085	1.5706	3.44558	2.09759	3.59697	2.95189	3.69878	3.01754	3.97271	4.49318	4.17272	4.45415	3.15957	3.05002	1.65666	4.93142	7.23427	3.32745	3.67166	2.20103	2.27397	1.93244	9.72069	3.20986	11.053	6.86733	12.0348	7.07353	14.8771	21.7989	17.1345	21.0646	7.88993	7.38049	415952	#FF6347,black	chr12
2333	SLC9A1	0.496816	2.97896e-07	0.0001194	5.25575	4.24654	4.61309	5.39104	5.09435	5.14162	5.07843	5.50637	5.57133	5.44238	5.31517	5.17318	4.40693	4.2308	4.10916	3.96455	4.06034	4.21936	4.25465	4.38618	3.86921	4.75674	23.7287	41.4655	33.0049	34.6776	32.0782	44.6159	45.5071	41.8833	38.1303	34.4531	20.1238	18.1137	16.3298	14.5611	15.89	17.8837	18.2051	20.0645	13.5325	26.3779	419580	#87CEEB,black	chr23
2350	ERBB2	0.34821	7.53954e-05	0.00259952	5.83441	4.31244	3.36757	5.87346	5.62328	6.09829	5.49339	6.49067	6.30633	6.12101	5.63141	5.66003	5.19228	3.58401	3.97596	4.55821	4.22438	3.81793	3.95745	4.47869	4.11043	4.51985	9.43097	58.3346	48.0626	68.2474	43.0933	89.2465	76.3927	67.6323	47.7113	48.6755	35.4062	11.2102	14.802	22.4823	17.9259	13.299	14.6307	21.461	16.1766	22.236	426130	#87CEEB,black	chr27
2352	CENPK	2.29832	0.000599663	0.0089642	2.41861	3.61919	1.86687	2.93259	2.53689	2.24174	2.76254	1.16458	2.00638	1.98942	3.11974	2.57094	3.82879	1.8579	3.50863	3.02325	3.72113	4.35923	4.17666	3.83315	3.24955	3.3185	2.6827	6.72031	4.77831	3.77695	5.65283	1.24872	2.93533	2.91957	7.55354	4.84511	13.1549	2.68488	10.425	7.10575	12.336	19.7758	17.1831	13.3475	8.46253	9.09299	427162	#FF6347,black	chrZ
2358	ERBB3	0.407756	0.000239363	0.00511074	6.42207	5.12785	1.44736	6.52763	6.29322	6.38823	6.46856	6.84595	7.03766	6.71805	6.36089	6.28323	5.32278	3.75071	5.12114	5.32431	5.11655	4.76321	5.05981	5.3372	5.37113	5.46865	1.75418	92.387	77.0551	83.6729	85.6676	114.452	127.453	102.797	79.7524	75.5012	38.851	12.7073	33.9508	38.9347	34.1283	26.536	32.561	39.7275	40.1562	43.855	693245	#87CEEB,black	chr33
2359	CENPN	2.03092	0.00145887	0.01547	3.45209	4.47422	2.76665	3.85623	4.00571	3.3032	3.41035	3.00215	2.25241	2.7592	4.54717	3.11454	4.57825	2.87113	4.62503	4.01231	4.85427	5.16315	4.61098	4.57194	4.28265	4.15449	5.87538	13.6532	14.9908	8.97518	9.41183	7.04009	3.66173	5.67756	21.9892	7.51184	22.7909	6.4456	23.775	15.0865	28.2683	35.3011	23.58	22.9528	18.359	17.0286	693246	#FF6347,black	chr11
2361	CAPN1	0.40508	5.61447e-05	0.00220442	5.3493	4.04558	4.03393	4.89709	4.71025	5.15136	5.21194	5.46008	6.01975	5.77108	5.56219	5.69886	4.18893	4.09492	3.88636	4.09558	3.94996	3.8589	4.04487	4.08866	4.09551	4.11657	15.5531	29.1556	25.056	34.9192	35.2866	43.1757	62.4673	52.8591	45.4401	50.0436	17.1611	16.396	13.85	16.0406	14.6461	13.7093	15.6062	16.1394	16.0008	16.5679	693249	#87CEEB,black	chr33
2366	MIS12	2.342	0.000729915	0.00988085	2.23844	3.46618	0.764167	1.78865	2.30419	2.24218	1.34071	1.40881	1.32	2.71651	3.74682	2.22746	3.72689	1.92341	3.93888	3.46569	3.75452	3.59037	3.5845	3.79024	3.17996	2.73597	0.712809	2.49285	3.91788	3.77774	1.48552	1.66362	1.44794	5.48913	12.2175	3.60786	12.1904	2.85535	14.3931	10.0158	12.6452	11.1932	11.0616	12.9254	8.01765	5.73961	693254	#FF6347,black	chr19
2414	CYCS	2.39371	0.000340368	0.00623651	8.19223	9.45148	7.38122	8.60723	8.40688	7.93289	7.95801	8.6622	8.31558	8.15185	8.25923	7.7894	9.23635	7.3599	9.82002	8.81159	9.53058	9.93362	9.75156	10.0385	8.73551	9.68511	167.51	393.818	336.789	246.065	242.256	405.609	310.343	279.343	299.943	216.242	599.513	166.302	906.768	446.828	747.968	990.736	866.394	1058.59	422.826	832.971	420624	#FF6347,black	chr2
2435	dguok	2.04142	0.00240449	0.0214744	4.85186	5.88143	3.94501	5.3432	4.92938	4.35741	5.13991	3.69334	4.4328	4.1693	5.98761	4.93403	6.19808	3.98489	5.92791	5.3952	6.28331	6.54801	6.12211	5.96869	5.78985	5.25647	14.5656	40.0893	29.3282	19.7215	33.5064	11.9832	20.1126	16.7379	61.3507	29.0276	72.1067	15.122	60.1358	40.9473	77.8508	93.8565	69.0776	62.0879	54.0187	37.7169	770922	#FF6347,black	chr13
2449	HIST1H2B7	2.00774	0.00126195	0.0141491	1.15953	2.1651	0	1.08336	0.735655	1.26802	1.65147	0	1.04054	1.66814	1.57423	1.48114	2.0791	1.35673	2.8614	1.73409	2.19461	2.67821	2.59267	1.26471	2.29948	1.64776	0	1.13732	0.660004	1.42726	2.09188	0	1.0246	2.14493	1.93934	1.75533	3.21201	1.59497	6.28935	2.31865	3.61992	5.46526	5.05922	1.41571	3.90258	2.1633	417956	#FF6347,black	chr1
2450	HIST1H2B5	3.88747	6.67449e-05	0.00244163	6.16695	8.12579	5.88289	6.79546	6.87923	5.38984	6.36238	5.42739	6.31569	5.35433	6.52104	5.67435	7.97563	5.69711	8.67819	7.91407	8.20277	8.90567	7.94682	8.61334	8.0307	7.36374	58.6451	111.457	116.161	41.3906	79.4915	42.1916	76.845	39.3238	89.2098	49.1492	249.619	51.8365	410.38	239.401	297.351	485.315	247.27	393.567	259.034	165.853	417957	#FF6347,black	chr1
2548	PTGER4	0.486483	0.000324297	0.00608108	5.69866	4.65912	3.83151	5.79555	5.66388	5.78863	5.8391	6.24349	6.03567	5.71931	5.5158	5.5407	4.21701	3.41507	4.93826	5.44353	4.61995	4.07237	4.16658	4.61139	4.65989	5.3264	13.3876	55.2156	49.463	54.8724	55.0361	75.0369	63.151	50.9498	43.9595	44.7312	17.5173	9.86087	29.7883	42.3769	23.8957	16.0568	17.0688	23.6249	24.139	39.6375	427183	#87CEEB,black	chrZ
2561	ARF6	0.465282	0.000730317	0.00988085	7.24214	6.13832	5.95148	6.55912	6.80065	6.83188	6.95716	7.16521	7.99856	7.71425	7.66562	7.61298	6.36024	6.02683	5.66388	6.66004	5.92516	6.08024	5.98053	6.20473	6.21907	6.03114	61.5474	94.4603	109.952	114.17	120.576	143.054	248.983	206.024	198.464	191.27	80.7967	65.3995	49.9152	99.7954	60.5325	67.6103	62.5348	73.3121	73.076	65.2483	428927	#87CEEB,black	chr5
2593	DAG1	0.477751	0.000104918	0.00307233	5.48729	4.42162	6.14828	5.05198	5.13577	5.14982	5.06297	5.36394	5.81807	5.76572	5.25231	5.65159	5.33178	4.78326	3.8912	4.74559	3.81753	3.99543	4.17025	4.21153	4.23833	4.27659	70.6648	32.5754	33.9943	34.8834	31.7208	40.3289	54.1756	52.6534	36.4568	48.3914	39.1035	27.0324	13.9002	25.7398	13.2748	15.1702	17.1144	17.6637	17.7694	18.6297	100049058	#87CEEB,black	chr12
2600	ADCYAP1R1	0.475866	0.00297364	0.0246382	3.04599	1.97462	4.14149	2.40429	2.84438	2.28049	3.04998	2.96722	3.17221	3.14692	2.10365	3.22288	2.21404	1.78233	1.65179	2.68752	1.14183	1.79194	2.10171	1.63149	2.49311	1.56012	16.803	4.34993	6.15295	3.9043	7.13055	6.84455	7.84204	7.75115	3.23265	8.19552	3.62245	2.4938	2.15362	5.42392	1.22934	2.50433	3.31512	2.11809	4.60276	1.98129	420386	#87CEEB,black	chr2
2611	TRIM7.2	0.493167	1.01634e-05	0.000740657	3.57221	2.55236	3.59116	3.26346	3.20387	3.72056	3.40419	3.21174	3.50589	4.08602	3.62941	3.84024	3.10407	3.29542	2.17098	2.72582	2.04733	2.15516	2.19991	2.22534	2.33935	2.63349	11.1672	8.70978	8.17482	12.3117	9.38135	8.29527	10.1295	15.7696	11.18	13.0947	7.56471	8.98029	3.52076	5.59551	3.18078	3.511	3.62051	3.70816	4.03483	5.27874	425772	#87CEEB,black	chr16
2665	MLXIPL	0.215933	7.69005e-06	0.00065755	4.07284	1.86149	0.63872	3.82392	4.21179	4.668	4.30159	4.25005	4.26259	4.37347	3.51999	4.20739	1.95924	1.17545	1.61808	3.03288	1.25696	1.44837	1.4651	1.60219	2.03052	1.97666	0.57012	13.3205	17.4508	24.6704	18.3378	18.0905	17.8037	19.4632	10.2862	17.1758	2.87308	1.2948	2.08152	7.15953	1.41645	1.76328	1.77622	2.05666	3.06436	2.9829	101751014	#00BFFF,black	chr19
2686	CKS1B	2.45742	0.00232648	0.0209546	4.02769	5.32484	2.51879	3.33053	4.1976	4.02387	3.72974	3.10639	3.32084	3.7451	5.59994	4.24132	5.96957	2.89007	4.75483	4.75356	5.25771	5.97894	5.70899	5.64955	5.2615	5.11101	4.79095	9.18208	17.2633	15.4423	11.9852	7.64321	8.77004	12.2212	46.6723	17.5812	61.4028	6.54662	26.1111	25.8885	37.7269	62.9243	51.6229	49.5616	37.15	33.9964	100134845	#FF6347,black	chr25
2694	BMF	0.338907	5.67136e-06	0.000556154	5.43893	3.87789	4.00498	5.51398	5.34208	5.41499	6.13443	5.50692	5.5818	5.24249	5.4279	5.46892	3.92342	3.74386	4.5222	3.36351	3.44212	2.56009	4.00106	3.70062	4.67103	3.79905	15.2243	45.2425	39.3757	42.1199	67.7894	44.6336	45.845	36.3335	41.3107	42.5211	14.1082	12.6392	22.0741	9.25902	10.0038	4.97828	15.1095	12.0976	24.3353	13.0978	769140	#87CEEB,black	chr5
2827	CHIR-AB1	0.42083	0.00372228	0.0284969	3.76378	2.51509	4.28367	2.61969	3.58026	2.51952	2.76641	3.33179	3.67478	4.87508	3.91131	4.208	2.43086	2.50107	2.90459	2.69914	2.44526	1.96128	1.95271	2.42015	2.58015	2.923	18.6623	5.21604	10.9095	4.79188	5.66915	9.10213	11.5096	27.9796	13.807	17.186	4.37066	4.75666	6.51732	5.47447	4.50947	2.944	2.893	4.38923	4.94908	6.67472	100272165	#87CEEB,black	chrUn_NW_020110160v1
2844	UCK2	2.29647	1.73592e-06	0.000271523	3.9589	5.15832	4.26535	3.63385	3.67782	3.73707	3.97076	3.57444	3.91342	4.12252	3.99072	4.44325	5.04774	4.52655	4.99552	5.48038	5.01664	5.66199	5.33644	5.40363	4.68826	5.04121	18.4319	11.5639	11.7382	12.4778	14.3479	10.9555	13.7344	16.1761	14.6227	20.3751	31.9379	22.4593	31.0324	43.5018	31.7664	50.3147	39.6465	41.6368	24.6407	32.3417	424406	#FF6347,black	chr8
2863	ULK3	0.473184	7.92964e-06	0.000657617	3.59138	2.51185	2.48653	3.40712	3.47568	3.63216	3.29225	4.00339	3.87239	3.96306	3.52339	3.72518	2.97491	2.09288	2.37237	2.61532	2.3221	2.40843	2.51248	2.65017	2.36503	2.6222	4.65901	9.72603	10.0772	11.5208	8.60582	15.0895	13.3512	14.3989	10.3165	12.0136	6.83118	3.33717	4.19802	5.10922	4.05807	4.37679	4.73832	5.3203	4.12524	5.22984	769780	#87CEEB,black	chr10
3040	ARHGEF39	2.12962	0.00212349	0.0197619	1.82745	2.91805	0.277393	2.57121	1.78761	1.94407	1.39121	1.25922	1.81458	1.78218	2.46192	1.82883	3.12571	1.32286	2.52621	2.3278	3.37227	3.78401	3.01841	3.2082	2.18376	2.91704	0.219958	5.00478	2.43865	2.88353	1.57638	1.40078	2.45064	2.39833	4.4275	2.49895	7.69707	1.53924	4.7812	4.00645	9.46227	12.9313	7.14456	8.29921	3.52181	6.63481	431661	#FF6347,black	chrZ
3091	EDN2	0.398412	0.00115188	0.0132622	6.69273	5.36507	3.8695	6.68757	6.70657	7.10988	6.40533	7.59997	7.14555	6.72812	5.97115	6.41092	4.63845	4.2815	5.49813	5.32985	5.46129	4.71875	4.95499	5.71026	5.91222	6.09568	13.7726	103.34	102.951	138.633	81.943	193.709	137.414	103.518	60.629	82.5754	23.7986	18.8042	44.3883	39.088	43.6112	25.7011	30.2096	51.7466	58.8851	68.2735	419559	#87CEEB,black	chr23
3094	SP8	0.327788	4.89088e-05	0.00201059	4.2001	2.59094	0	4.3815	4.02129	4.28608	4.38576	4.45096	4.70399	4.38045	3.99673	4.36338	3.49329	0.0683717	2.78813	0.27517	2.49568	2.83458	2.58432	2.80548	2.68828	2.92883	0	20.0794	15.1666	18.7061	19.4908	20.9445	24.5265	19.556	14.7028	19.2445	10.2156	0.0605512	5.93504	0.207334	4.70692	6.22749	5.03241	6.04028	5.41135	6.70808	776034	#87CEEB,black	chr2
3108	MYLPF	0.451557	0.000427268	0.00722973	2.07537	0.928347	1.32225	1.05019	2.26792	2.33888	1.61307	1.88119	2.81178	1.91836	2.5185	2.14544	1.67963	1.31967	1.58289	0.638785	0.568944	1.01868	0.676892	0.738804	0.00246221	0	1.51919	1.08806	3.8002	4.09814	2.01237	2.69333	5.9119	2.74182	4.65914	3.36827	2.19363	1.52796	2.0047	0.55389	0.494553	1.04514	0.604836	0.67669	0	0	776775	#87CEEB,black	chrUn_NW_020110167v1
3120	BSG	0.444296	0.000418127	0.00710428	4.54925	3.37884	2.64281	4.20897	4.34534	4.91563	4.5675	5.07401	5.09835	4.87814	4.00749	4.44214	3.1758	2.16283	2.9699	3.45028	4.11221	3.43858	2.83776	3.42646	3.34454	3.95875	5.30986	17.7111	19.2356	29.494	22.2272	32.7999	32.5308	28.0143	14.8121	20.3689	7.99904	3.55641	6.86697	9.89584	16.5019	9.98817	6.1919	9.82897	9.10307	14.7421	770363	#87CEEB,black	chr28
3308	IL22	2.01149	0.00390029	0.0294612	0.569811	1.57808	0	1.17216	0.666033	0	0.00685213	0	0.00718597	0.70937	1.62744	0.343236	1.10378	0	2.06532	1.95118	2.1881	1.99814	1.63263	0.25334	1.25941	1.77282	0	1.2701	0.582683	0	0	0	0	0.62248	2.05618	0.25855	1.14366	0	3.19614	2.85911	3.59195	3.02906	2.11257	0.195597	1.38587	2.44444	417838	#FF6347,black	chr1
3326	sgol1	2.19917	0.00101523	0.0121922	2.44226	3.57922	0.926484	2.85418	2.96052	2.09847	2.63354	1.52002	1.50288	1.92895	3.70843	2.12556	3.92007	1.79983	3.6316	3.39319	3.89518	4.11969	3.86668	3.74856	3.19898	3.09232	0.917507	6.31182	6.75065	3.32521	5.08384	1.87724	1.77732	2.75884	11.8668	3.29282	14.0797	2.5393	11.4413	9.47533	14.0448	16.5983	13.668	12.5305	8.13665	7.62876	420650	#FF6347,black	chr2
3365	CDK2	2.555	1.4862e-05	0.000968402	3.77628	5.1296	3.13939	3.638	3.38512	3.53434	3.43246	3.41576	3.63789	3.75296	4.6901	4.35815	5.62959	3.76915	4.77729	4.94186	5.27389	5.55072	5.06511	5.35307	5.10024	5.111	7.90394	11.5998	9.39921	10.7108	9.56813	9.71021	11.1729	12.2945	24.3724	19.1513	48.3026	12.8787	26.5357	29.6382	38.1595	46.5043	32.6778	40.1676	33.1166	33.9925	100529062	#FF6347,black	chr33
3409	bla	0.337749	2.13707e-06	0.000318074	10.6092	9.04323	9.97466	10.3861	10.126	10.5312	10.4423	10.4017	10.8616	11.2793	10.9075	10.7035	8.79577	9.18536	9.11002	9.82465	8.71121	8.06556	8.53647	8.66898	9.04936	9.63404	1016.02	1353.88	1111.09	1495.2	1360.16	1356.78	1817.31	2448.88	1885.63	1636.43	441.478	591.955	553.944	902.799	423.441	270.685	372.632	409.101	525.823	803.981	430189	#87CEEB,black	chr23
3540	TBX3	0.493133	7.19611e-05	0.00253451	4.29479	3.27484	4.35791	3.64191	3.74668	4.07356	4.03399	4.22588	4.88831	4.5753	4.28147	4.64548	3.84117	3.70881	3.21861	3.04462	2.76038	2.35005	2.71072	3.28967	3.52414	3.59891	19.7109	11.6293	12.3631	16.011	15.0483	17.7761	27.9944	22.5233	18.1245	23.6104	13.2733	12.3029	8.34667	7.22537	5.85738	4.16645	5.58533	8.84876	10.4432	11.2661	374202	#87CEEB,black	chr15
3546	VPS16	0.480192	2.7257e-05	0.00132423	4.61439	3.55608	4.82817	4.1849	4.32174	4.47264	4.19451	4.51741	5.07286	4.91103	4.55382	4.79226	4.25115	4.42753	2.9637	3.338	2.79838	2.98855	3.15588	3.55605	3.27031	3.80012	27.6952	17.4027	18.9068	21.4346	16.9314	21.9819	31.9387	28.6812	22.0925	26.2381	17.9636	20.8953	6.83335	9.07986	6.0414	7.04435	7.96634	10.847	8.59616	13.1042	426571	#87CEEB,black	chr4
3646	pbld	2.00171	0.000106492	0.0030779	2.8347	3.83593	3.24387	2.71791	3.23303	2.89507	2.56441	2.84002	2.29307	2.70051	2.82257	2.78553	3.66605	2.96688	3.54622	3.90429	3.71046	4.60215	3.93119	4.03383	3.46442	3.9619	8.56714	5.65479	8.36114	6.51469	4.79634	6.18464	3.79795	5.41429	5.95805	5.78009	11.6433	6.9516	10.7278	13.928	12.2419	23.5933	14.3412	15.4914	9.98099	14.7676	423685	#FF6347,black	chr6
3664	GAS2L3	2.12625	7.23243e-05	0.00253451	2.22318	3.31149	1.47328	2.69244	2.59818	2.1759	2.18707	1.80284	1.77583	1.73799	2.86905	2.25367	3.46441	2.28775	3.41342	3.18991	3.56194	3.87831	3.51937	3.41614	3.18471	2.543	1.80229	5.53466	5.02979	3.56268	3.46664	2.50029	2.35623	2.29404	6.19203	3.69319	9.99652	3.96243	9.69422	8.09922	10.939	13.8825	10.5284	9.74444	8.048	4.89514	417931	#FF6347,black	chr1
3674	GSTO1	3.05079	0.00499872	0.0345141	5.55489	7.16408	5.79081	6.05951	6.30513	4.94734	5.6822	5.4133	4.86059	5.24136	5.35302	5.18596	7.24541	5.69787	7.10839	7.19943	6.75941	8.60045	7.22955	6.71002	5.69928	7.1534	54.9548	66.5186	77.6993	30.1924	49.2377	41.7714	27.3939	36.2883	39.1482	34.7492	150.08	51.8607	137.573	145.493	108.702	392.54	150.005	104.476	50.666	143.204	423881	#FF6347,black	chr6
3787	Cox6a1	2.92045	0.00170656	0.0171808	2.04031	3.5865	1.93386	2.45904	3.55791	0	0.0163134	2.08317	3.08437	1.71712	0.0133281	0.0135117	3.99355	2.94416	4.07571	2.24069	4.20767	3.32883	2.32318	4.38949	3.52455	3.1568	2.85743	4.55964	10.7278	0	0	3.25129	7.31059	2.24622	0	0	14.8685	6.82261	15.9245	3.71221	17.6789	9.17288	4.03233	20.0942	10.4508	8.02179	416978	#FF6347,black	chr15
3863	FAAP24	2.12015	0.0015243	0.0159373	2.17537	3.25953	1.60734	2.61501	2.28965	2.45548	2.08167	1.31903	1.84578	1.86297	2.90786	2.05574	3.13145	2.2668	2.91045	3.74968	3.18241	4.1783	3.37473	3.46736	2.97452	2.24653	2.07526	5.19284	3.86891	4.53807	3.15248	1.50275	2.52315	2.59215	6.38893	3.09198	7.7301	3.89045	6.54658	12.4135	8.17776	17.3188	9.42852	10.1322	6.82131	3.79985	415770	#FF6347,black	chr11
3886	CLDN2	3.60313	0.00205234	0.0192239	3.03792	4.88717	2.14253	2.8862	3.10858	3.25474	1.89882	1.94487	2.23616	1.61439	4.39736	3.97507	5.42515	2.00679	4.15085	5.56731	3.81701	6.00616	4.84395	4.77865	4.22153	4.93409	3.46068	6.48169	7.5857	8.64646	2.65268	2.86341	3.60903	2.02112	19.7173	14.4549	41.7914	3.08924	16.8362	46.2694	13.2654	64.1161	27.8889	26.6444	17.555	29.9485	422292	#FF6347,black	chr4
3909	CHTF8	3.97971	0.00566779	0.0371272	0.00747841	2.00014	0	0	0.0120819	0.00602693	0.00808977	0	0.0190521	0.0144108	0.00640376	0.0085885	3.23421	0.00283898	2.37024	0.0103567	0	2.06774	2.9218	0.00651926	2.48229	2.0186	0	0.00118072	0.00713966	0.00709599	0.000164463	0	0.00716896	0.00623715	0	0.00138369	8.3851	0.00679925	4.18437	0.00632946	0.00169366	3.23033	6.60726	0.0065119	4.56779	3.08605	769609	#FF6347,black	chr11
3992	PTTG1	3.05866	0.000177931	0.00417976	3.9272	5.54009	1.86796	4.64468	4.39208	3.72049	4.27703	3.2164	2.94304	2.82658	4.93091	3.93675	5.72459	2.7644	5.41427	5.03481	5.46488	6.21183	6.14127	5.78933	5.25411	5.58084	2.68754	24.3171	19.8986	12.3247	17.9757	8.32817	6.51906	5.99472	28.9765	14.0434	51.6553	5.91711	41.8209	31.6759	43.7086	74.1259	70.0079	54.7071	36.9541	47.4679	416158	#FF6347,black	chr13
3997	MAD2L1	2.00177	0.000655981	0.0094535	3.75678	4.75805	3.67679	3.93792	4.18994	3.4026	3.55844	3.48014	3.18215	2.98946	4.57425	3.85346	4.65354	3.48034	4.63897	4.8269	4.75529	5.57978	5.00004	4.89987	4.43478	4.50138	11.9214	14.5091	17.168	9.68787	10.5347	10.1986	7.87698	6.83194	22.4186	13.2041	24.0639	10.3594	24.0172	27.2926	26.3335	47.4621	31.1904	29.0682	20.5105	21.9319	422675	#FF6347,black	chr4
4087	GPX2	2.31281	0.00278333	0.0235171	7.18076	8.39041	1.12796	6.98219	7.50571	7.371	7.31155	7.02024	7.18656	7.92076	7.19339	7.24752	8.64118	5.21516	8.52061	7.38607	8.75581	9.29314	8.49834	8.37625	7.72565	8.71227	1.20633	126.999	179.871	166.362	154.409	129.285	141.359	237.858	142.763	148.223	396.523	36.8316	367.817	165.72	436.744	635.17	362.876	333.78	209.472	423.894	100857454	#FF6347,black	chr5
4090	SPC25	2.4664	0.00143324	0.015319	3.44115	4.74356	2.61768	3.73011	3.6775	2.28833	3.59572	2.66767	2.67976	2.66037	4.91094	3.36033	4.93669	2.87487	4.82779	4.09901	5.15434	5.5551	5.01077	4.85725	4.54815	4.09931	5.20118	12.4282	11.7363	3.93652	10.8378	5.37648	5.26725	5.23495	28.5796	9.09176	29.5001	6.46574	27.5145	16.0824	35.0381	46.6365	31.4296	28.1918	22.2699	16.3543	424172	#FF6347,black	chr7
4094	C11orf31	2.28189	5.81044e-06	0.000556154	4.69361	5.88384	4.82954	4.69472	4.41306	4.01646	4.81503	3.96392	4.43645	4.82218	5.25627	5.13083	6.36366	5.53404	5.66382	5.27982	5.64158	5.76624	5.98393	6.28401	5.68475	6.23382	27.7353	25.2139	20.2039	15.3601	26.548	14.6615	20.1664	26.8909	36.5537	33.4177	80.9987	46.173	49.9091	37.7231	49.5409	54.1771	62.6772	77.4976	50.1531	75.2196	100858006	#FF6347,black	chr5
4166	PBK	2.05523	0.00203008	0.0191174	4.1299	5.1692	1.56927	4.16445	4.53011	4.07052	4.01864	4.15407	3.84634	3.87591	4.94951	4.34296	5.25536	2.89307	4.98961	4.67636	5.20619	6.02298	5.42339	5.46239	5.12965	5.03986	1.99735	17.1485	21.9977	15.9822	14.8654	16.867	13.0643	13.4765	29.3694	18.9386	37.0362	6.56221	30.9018	24.4876	36.3674	64.9026	42.172	43.4096	33.8182	32.3115	422003	#FF6347,black	chr3
4218	BIK	0.420483	0.00132271	0.0145	4.48786	3.23797	2.64783	5.01276	4.58138	4.55264	4.17942	5.34515	4.94565	4.31729	3.85778	3.84783	2.98039	2.24078	4.00143	2.77004	3.20818	2.47994	2.56972	3.43684	3.81788	3.72269	5.33163	31.6566	22.8336	22.7108	16.7485	39.787	29.1652	18.6679	13.2542	13.1529	6.85915	3.8093	15.0807	5.79972	8.3536	4.65367	4.97232	9.90683	13.027	12.3658	776149	#87CEEB,black	chr1
4239	MMP10	0.488813	0.00456808	0.0326589	4.73564	3.703	2.72549	5.33588	5.09689	5.24184	4.38856	3.98751	4.1883	4.79925	4.44702	5.41494	3.21885	2.60062	2.9165	4.59368	3.67036	2.84086	3.39891	4.10541	4.16128	4.13827	5.68258	39.8612	33.0686	37.2341	19.5114	14.918	16.8337	26.465	20.4418	40.9406	8.27129	5.17331	6.58137	23.0693	11.8873	6.26198	9.61171	16.3372	16.7956	16.83	418981	#87CEEB,black	chr1
4298	LOC769852	2.21892	8.98344e-05	0.00283797	5.92198	7.07183	5.28202	6.26511	6.07701	5.71243	6.06889	5.27428	4.93476	5.30086	7.04706	5.96497	7.39533	5.55943	7.03472	6.8794	7.18968	7.39439	7.28214	7.32672	6.90907	7.02674	38.3261	76.8596	66.189	52.0101	64.6817	37.8423	28.8917	37.8584	128.915	60.3455	166.625	47.0244	130.675	116.348	146.82	169.59	155.611	160.732	118.508	131.085	769852	#FF6347,black	chr1
4307	HIST1H3H	2.44357	8.65602e-05	0.00276301	7.34363	8.63262	6.56803	7.76454	7.53999	6.77216	7.46382	6.26938	6.31874	6.77572	8.61106	7.51126	8.86689	6.73488	8.51555	8.54531	8.72672	8.93906	8.89864	8.92301	8.61138	8.59924	94.9023	219.148	184.22	109.508	171.707	76.4219	77.007	107.003	383.075	178.154	463.844	107.478	366.527	371.353	428.01	496.728	479.238	488.047	387.891	391.882	100858681	#FF6347,black	chr1
4310	PAIP1	0.365708	0.000947052	0.0116449	4.43552	2.98429	3.33436	4.57536	4.50791	5.31691	5.04945	4.62889	4.12832	2.98299	4.71358	3.37211	2.53903	3.61897	2.37993	2.77378	3.65631	3.47626	1.51873	2.67802	3.56374	2.05792	9.18947	23.1157	21.6508	39.2643	31.454	23.8263	16.1158	6.79883	24.806	9.17737	4.78795	11.5002	4.22625	5.81747	11.7592	10.2774	1.88178	5.44561	10.7616	3.21509	427195	#87CEEB,black	chrZ
4317	LRTOMT	0.442506	0.00187766	0.0182737	2.31906	1.14283	1.70921	1.71611	0.620024	1.66554	2.92979	1.96297	2.58178	2.53537	2.62866	3.19359	1.73437	1.39766	0.839402	1.29467	0.824231	0.856649	0.39645	1.04169	1.18499	1.40424	2.29609	2.31594	0.532223	2.19842	6.49965	2.90934	4.88626	4.73597	5.10358	8.03042	2.31653	1.67053	0.794531	1.44728	0.785847	0.828303	0.320989	1.06964	1.26434	1.67227	100857436	#87CEEB,black	chr1
4385	AP3S2	0.37991	0.00270494	0.0231909	3.40895	2.01268	0.944776	1.94444	3.79894	3.23992	2.76225	3.21787	3.95598	4.39105	3.48624	3.73142	2.49063	1.70232	1.82497	2.76155	2.05887	0.717093	2.83661	0.955831	2.0565	1.07115	0.941686	2.89093	12.8618	8.53811	5.65515	8.33386	14.2186	19.7295	10.0344	12.0771	4.59864	2.30666	2.5563	5.76149	3.21318	0.661754	6.18258	0.951571	3.13903	1.12383	415581	#87CEEB,black	chr10
4409	SLC8A3	0.46871	0.00493609	0.0343767	3.10713	2.01389	4.29781	3.2094	2.90472	3.35781	2.5459	2.14437	2.804	3.24886	2.20079	3.02853	2.18781	2.61326	1.84562	1.28426	1.92895	1.98609	1.67007	2.55337	1.8388	1.71529	18.8411	8.34679	6.45825	9.34709	4.73087	3.435	5.84791	8.3913	3.52695	7.03486	3.53902	5.21572	2.60727	1.42888	2.84929	3.00965	2.19924	4.90808	2.55979	2.32031	395759	#87CEEB,black	chr5
4438	ZNF609	0.495055	5.62262e-05	0.00220442	4.54145	3.52711	4.11317	4.15061	4.0236	4.5338	4.49351	4.41019	5.03781	4.78082	4.71526	4.80636	4.50037	4.02759	3.27279	3.59157	3.02554	3.10655	3.11912	3.05912	3.1868	3.55286	16.4826	16.9699	15.1901	22.4051	21.0643	20.3357	31.1502	26.1202	24.8294	26.5073	21.5401	15.595	8.70484	11.0169	7.24201	7.72968	7.74064	7.39494	8.05654	10.8827	415331	#87CEEB,black	chr10
4476	AZIN2	0.454211	0.000135134	0.0035372	3.27708	2.13851	4.14036	2.84475	3.12001	2.98881	2.93702	2.96771	3.40965	3.35672	3.18566	3.32729	2.54894	3.06402	2.12979	1.99531	1.76483	1.39672	1.80028	1.51679	2.22043	2.14274	16.7943	6.26159	7.658	7.01437	6.51368	6.84791	9.41916	9.11797	7.95893	8.88158	4.82972	7.4968	3.39298	2.97547	2.43584	1.66466	2.50183	1.8801	3.63723	3.46666	428228	#87CEEB,black	chr23
4480	SNRPG	2.02384	7.40328e-06	0.00065755	6.84564	7.86274	6.60006	7.01866	7.25968	6.33079	6.89154	6.83812	6.9611	6.55593	6.93219	6.85496	7.99943	7.57889	8.00136	7.5084	7.64899	8.46121	8.0371	8.03754	7.6656	7.32778	97.0531	130.273	151.514	80.3806	115.159	113.834	120.767	91.7435	118.958	112.677	253.788	193.709	256.334	180.475	202.25	356.377	263.303	263.722	200.894	161.745	771344	#FF6347,black	chr22
4494	CKS2	2.14369	0.0053693	0.0359067	2.10746	3.20755	0.946845	3.15148	2.72134	0	2.31458	1.67896	0.731259	2.0146	2.9343	1.66163	3.08863	0.539899	3.2025	3.38068	3.72448	4.11584	2.92627	3.13053	2.70106	3.22933	0.944299	7.98043	5.56755	0	3.8805	2.21211	0.631278	2.99039	6.52656	2.11469	7.475	0.473274	8.23937	9.3862	12.3599	16.5413	6.64245	7.81431	5.47091	8.4834	768830	#FF6347,black	chrZ
4568	CREG1	0.486749	2.18232e-06	0.000318074	7.58639	6.54764	8.03309	7.68942	7.73532	7.79009	7.28183	7.71921	7.07308	7.72134	6.91288	7.54379	6.40571	6.62429	6.56904	6.7511	6.71113	6.41645	6.04473	6.33369	6.85842	6.59229	263.743	207.967	211.079	222.765	151.253	210.494	130.6	207.034	117.366	182.255	83.4152	99.4676	94.3517	106.361	105.098	85.6178	65.427	80.2619	114.382	96.7471	768680	#87CEEB,black	chr1
4592	TUBA3E	2.08463	0.000851096	0.010923	6.12605	7.18584	4.36385	6.58292	6.49559	6.25778	5.84968	6.137	5.98976	5.97361	6.65563	5.90627	7.13071	5.09072	7.10382	6.74248	7.44794	7.92779	7.51877	7.44482	6.86813	7.1758	19.8107	96.0473	88.8055	76.3617	55.4207	69.6331	61.1079	60.945	98.0394	57.8986	138.533	33.7039	137.136	105.723	175.799	245.901	183.525	174.53	115.163	145.464	421169	#FF6347,black	chr26
4601	SORL1	0.474585	0.00018965	0.00435922	4.42715	3.35189	3.98477	5.00845	4.40751	4.42245	3.35718	4.98639	4.82178	4.22665	3.84129	4.40346	3.36154	3.61692	3.35671	3.32026	3.03784	2.79526	3.17059	3.24113	3.91025	3.4155	14.993	31.5589	20.1273	20.6653	9.03567	30.8077	26.6823	17.4699	13.0922	19.8053	9.23574	11.4837	9.28583	8.95696	7.31198	6.03496	8.05776	8.52332	13.9546	9.80289	395998	#87CEEB,black	chr24
4634	LOC418424	3.26076	6.5194e-05	0.00243075	2.75419	4.4594	0	3.26633	2.6281	1.85175	3.00687	1.53714	3.64725	1.71873	3.65632	2.94187	4.37467	1.38189	4.41933	4.39591	4.43938	5.14113	4.82844	4.72861	4.18082	4.59385	0	8.73497	5.15415	2.64655	6.87289	1.91195	11.2611	2.24786	11.3976	6.55285	19.6607	1.64963	20.482	19.9875	20.9519	34.7446	27.5758	25.6973	17.0408	23.4407	418424	#FF6347,black	chr1
4649	STXBP1	0.31129	1.29295e-05	0.000882093	5.03016	3.34649	4.59122	3.86393	4.61798	4.74131	4.83818	4.82183	5.43736	5.66693	5.46373	5.37978	3.67247	4.19252	2.95409	3.47621	3.12639	2.70654	3.25602	2.95723	3.15257	3.36906	23.3528	13.7345	23.4434	26.0292	27.0124	27.3815	41.399	49.1203	42.3895	39.9263	11.6967	17.6087	6.78159	10.093	7.8398	5.61657	8.61131	6.82309	7.84365	9.463	404293	#87CEEB,black	chr17
4742	muc2	7.47099	0.00460376	0.0328408	5.34004	8.24134	0.223281	6.21466	5.60714	5.87235	4.78314	4.8564	6.26661	5.17071	4.71569	4.72821	7.0067	9.67831	7.08132	9.42616	8.28148	8.04306	8.3156	7.66954	5.96849	6.57165	0.176973	74.1885	47.5113	58.2266	25.9375	28.0745	74.2414	34.5048	24.8103	25.0289	127.037	833.346	135.001	684.686	314.081	266.458	319.581	204.123	61.2638	95.3604	423101	#FF4500,black	chr5
4784	EXO1	2.34421	0.000677148	0.00965011	1.83266	3.06176	0.276389	2.42443	2.02661	1.52926	2.15389	1.06531	1.48058	1.23647	2.80932	1.75694	3.25561	1.09553	3.29031	2.88351	3.45032	3.77847	3.14847	3.30722	2.58827	2.38289	0.219245	4.42485	3.05793	1.91309	3.36801	1.09878	1.73763	1.32867	5.9044	2.3283	8.51607	1.16864	8.81812	6.35886	10.0455	12.8807	7.91349	8.96066	4.98495	4.27383	421505	#FF6347,black	chr3
4792	LOC100858655	0.414955	3.86268e-05	0.00167374	5.07331	3.80434	4.73671	4.56093	4.50219	4.41894	4.99824	4.83313	5.65466	5.45251	5.60168	5.29178	4.53737	3.81661	3.41014	3.84881	3.59785	3.70331	3.54646	3.74121	3.69607	3.82851	25.9382	22.886	21.5575	20.6191	30.2961	27.6054	48.2857	42.1923	46.7382	37.4988	22.1237	13.3425	9.67479	13.3618	11.257	12.2043	10.755	12.4706	11.8895	13.3872	100858655	#87CEEB,black	chr30
4824	ZFP36L1	0.308257	3.70492e-07	0.000129782	6.44931	4.75152	6.8567	5.99513	6.31125	6.16965	6.64794	6.14355	6.49067	6.59522	6.34766	6.69682	5.74187	6.03975	4.44914	4.55192	4.10233	3.30768	3.92465	3.97101	4.42857	4.66033	116.121	63.5648	78.0373	71.7686	97.147	69.9514	86.9162	94.3272	79.0171	100.906	52.2849	65.9836	20.9364	22.3795	16.3922	9.03968	14.2799	14.799	20.4136	24.615	101751828	#87CEEB,black	chr5
4825	ZFP36L2	0.47705	0.00255165	0.0223854	4.8118	3.74402	5.61096	3.54274	4.23005	4.07605	4.74385	4.06	5.15335	5.13428	5.104	5.17513	4.2153	4.77806	3.7086	3.31199	3.16446	2.88722	3.2842	3.38628	3.55154	4.06018	48.3687	10.7937	17.6801	16.0451	25.2399	15.7384	33.8213	33.6452	32.8124	34.5136	17.4974	26.9195	12.1278	8.89953	8.07606	6.49933	8.80077	9.53243	10.6612	15.8913	107052930	#87CEEB,black	chr3
4827	MCL1	0.436734	0.000335587	0.00620906	7.88442	6.68925	8.93115	7.86701	7.52654	7.77725	7.65399	7.89836	7.87021	7.69167	7.75318	7.14065	7.19867	6.77186	6.72462	6.72177	6.74602	6.01838	6.52802	6.5131	6.58011	6.82047	492.363	235.344	182.503	220.787	196.055	238.459	227.674	202.794	210.926	137.573	145.26	110.29	105.21	104.2	107.697	64.7335	91.8602	91.0228	94.1379	113.498	395674	#87CEEB,black	chr25
4866	DIO2	0.396178	0.00594404	0.038081	2.23746	0.901685	0.501251	3.03143	2.1265	2.72886	0.711978	1.05309	1.5587	2.24773	2.94065	2.90369	0.916747	0.680767	0	2.02086	1.2455	1.90686	0	0	0.00634289	0.0115141	0.424422	7.2472	3.35149	5.68121	0.615378	1.08023	1.89759	3.70032	6.58166	6.3885	0.88232	0.621736	0.00132619	3.04852	1.39224	2.78825	0.000807643	0.00217612	0.00255122	0.0125148	373903	#87CEEB,black	chr5
4901	.	0.459866	0.00126201	0.0141491	6.41442	5.29371	1.24466	6.40462	6.21669	6.35456	6.36018	6.81883	7.17558	6.80023	6.24614	6.37009	5.23435	3.66227	5.39153	5.49768	5.53346	5.10339	5.20966	5.6029	5.25941	5.64917	1.39273	84.7556	73.0223	81.7204	79.393	112.302	140.338	108.881	73.576	80.248	36.4816	11.8922	41.1552	44.034	45.8979	33.8577	36.2344	47.9631	37.0893	49.8334	.	#87CEEB,black	chr25
4905	.	0.491071	2.3482e-05	0.00120472	5.35768	4.33169	5.69124	4.70856	5.0264	5.0406	5.23148	5.15752	5.8354	5.60461	5.46142	5.4475	4.81952	5.12665	3.86883	4.19978	3.92818	3.98929	4.40608	4.25911	4.01234	4.13807	51.2066	25.463	31.4399	32.2662	35.779	34.819	54.8474	46.986	42.3037	41.8775	27.1174	34.5617	13.6708	17.3168	14.4122	15.1009	20.3307	18.2891	15.0481	16.8323	.	#87CEEB,black	chr33
4924	.	3.02983	0.00010786	0.00310182	8.33583	9.93507	2.56462	9.48235	7.97948	8.67347	7.9472	9.09865	6.73462	7.92856	9.22056	6.74664	9.66689	7.83328	10.2475	9.82961	10.4996	10.4853	9.96171	9.90855	9.79672	9.80402	4.97727	723.162	250.178	411.809	240.438	549.251	103.068	239.142	584.968	104.448	808.329	231.275	1219.84	905.915	1465.1	1452.7	1002.41	967.356	883.392	904.626	.	#FF6347,black	chr5
5026	ITGA3	0.480201	0.000149389	0.0037133	5.36608	4.30779	3.25877	5.25218	5.331	5.48931	5.3266	5.37547	5.84129	5.88244	5.4222	5.27532	4.91947	4.46864	3.95165	4.38117	3.94777	4.28243	4.21925	4.29827	3.78679	4.48166	8.67272	37.5707	39.0662	44.4003	38.2865	40.66	55.0762	57.179	41.142	37.0526	29.1346	21.5397	14.5376	19.7709	14.6228	18.728	17.7398	18.8198	12.7254	21.6268	373946	#87CEEB,black	chr27
5045	BRCA1	2.3569	0.00171818	0.0172167	3.22589	4.46279	1.58272	3.7234	3.58044	2.57032	3.39794	1.95758	2.58884	2.50285	4.44939	3.52327	4.61207	1.97145	4.54062	4.15275	4.84522	5.2495	4.79247	4.64551	4.14098	3.79754	2.0251	12.3639	10.9083	5.00191	9.32347	2.89752	4.88575	4.59083	20.484	10.301	23.3557	2.98971	22.3667	16.7315	28.0836	37.5367	26.8738	24.2048	16.5486	13.0772	373983	#FF6347,black	chr27
5143	LITAF	2.04291	0.00222236	0.0200733	6.93773	7.96835	4.50465	7.13006	7.25246	6.64513	6.41587	7.31693	7.41573	6.94469	7.45637	6.58786	7.55396	5.38704	8.23663	7.54623	8.72057	8.1598	8.22716	8.37784	7.73129	7.8674	21.9442	140.811	150.752	100.192	82.5316	159.031	165.874	120.427	171.515	93.4626	186.101	41.6182	301.915	185.297	426.171	289.002	300.519	334.144	210.299	235.563	374125	#FF6347,black	chr14
5171	GIT1	0.410526	1.66681e-05	0.000998733	4.33379	3.04933	3.74304	3.87544	3.74687	4.04408	4.48608	4.3175	4.82415	4.72011	4.44211	4.63762	3.93247	3.74737	2.68559	3.19581	2.3453	2.77355	2.55546	2.73242	2.51263	3.0597	12.525	13.8473	12.365	15.6666	20.9595	19.0068	26.7344	25.0091	20.3793	23.478	14.2061	12.6625	5.45957	8.13423	4.14257	5.92924	4.91332	5.6932	4.67607	7.44122	417584	#87CEEB,black	chr19
5186	CDX2	0.487113	0.00337177	0.0267283	6.72487	5.6872	0.316068	6.65953	6.41074	6.91029	6.98187	7.25958	7.31726	6.74161	6.67633	6.66759	6.72589	1.58062	5.2648	5.4692	5.31412	6.02227	5.73655	5.82306	5.49463	5.99694	0.255337	101.334	83.6775	120.595	122.692	152.788	154.904	104.497	99.4792	98.8484	104.395	2.04232	37.6107	43.1532	39.2856	64.9041	52.6485	56.0368	43.8335	63.6927	374205	#87CEEB,black	chr1
5216	PC	0.392791	1.46343e-06	0.000271523	5.24445	3.89628	4.33008	5.286	5.37084	5.33131	5.5846	5.4138	5.52019	5.4266	4.33164	5.27273	4.19365	3.24284	3.96977	4.23821	3.77888	4.16041	3.50598	3.91712	3.49465	4.10835	19.3237	38.4819	40.1896	39.688	45.9901	41.7804	43.8916	41.4195	18.7876	36.9895	17.2209	8.63714	14.7336	17.8117	12.8962	17.1269	10.43	14.2178	10.2096	16.4674	374263	#87CEEB,black	chrUn_NW_020110162v1
5270	BUB1B	2.10436	0.00446909	0.0322026	3.44876	4.52214	1.60168	3.80224	3.86007	3.07567	3.57603	2.66313	2.3881	2.5967	4.86113	3.41217	4.65964	2.43271	4.27608	4.11558	4.53988	5.28857	5.0709	4.58442	4.50023	4.30813	2.06524	13.1153	13.4551	7.51996	10.6789	5.35635	4.12105	4.96621	27.5798	9.46222	24.1715	4.49421	18.4529	16.2802	22.5393	38.5981	32.8079	23.1612	21.5106	19.0544	378922	#FF6347,black	chr5
5304	TPX2	2.39887	0.00094449	0.0116449	4.53574	5.79809	2.43452	4.93522	4.96565	4.27329	4.55735	3.81518	3.90928	3.66603	5.80651	4.58843	6.14144	3.13361	5.80844	5.41464	5.87717	6.48397	6.23596	5.90723	5.52508	5.60375	4.46248	29.9679	30.1008	18.5473	22.0423	13.1272	13.6877	11.5145	53.9976	22.6316	69.2933	7.93567	55.2763	41.5168	58.5029	89.7334	74.8298	59.4552	44.7942	48.2504	395081	#FF6347,black	chr20
5344	NUF2	2.70746	0.00125345	0.0141206	3.58024	5.01718	1.68944	4.2302	4.02847	2.60412	3.64818	2.78325	2.56605	3.13657	4.85454	3.60255	5.19422	2.0583	4.81449	4.57236	5.25595	5.93704	5.35816	5.34438	4.76436	4.51261	2.25788	17.9925	15.2437	5.14514	11.2739	5.90855	4.79163	7.67222	27.4394	10.9352	35.4594	3.23831	27.2542	22.7157	37.6728	61.0814	40.2608	39.9186	26.0308	22.1127	395135	#FF6347,black	chr8
5383	P2RX1	2.43172	0.000853698	0.0109234	3.56439	4.84636	3.16626	2.83769	3.54348	3.017	3.90599	2.87084	3.85001	3.97766	2.80058	4.52187	4.95232	4.78644	3.53266	5.57608	4.53529	4.00769	5.20182	5.1306	5.45373	3.89751	8.07067	6.23454	10.6062	7.18125	13.6777	6.34088	13.1043	14.5375	5.84762	21.578	29.8317	27.0814	10.6206	46.5566	22.4685	15.3034	36.0223	34.2822	42.5931	14.0903	395190	#FF6347,black	chr19
5396	CENPI	2.1853	0.00193068	0.0186117	2.29328	3.42111	1.02481	2.71465	2.94645	2.11749	2.39533	1.33869	1.33618	1.28718	3.46039	2.20389	3.62084	1.66159	3.536	3.13689	3.78223	4.23784	3.56384	3.45794	3.04077	2.92325	1.05283	5.63678	6.67595	3.38204	4.15924	1.53721	1.47553	1.41069	9.83633	3.53329	11.2555	2.21494	10.6429	7.77058	12.9095	18.0949	10.89	10.0611	7.18822	6.6734	395207	#FF6347,black	chr4
5462	SP1	0.432902	1.66478e-06	0.000271523	6.29602	5.08813	6.1799	5.71522	5.80144	6.06663	6.36252	6.31426	6.60258	6.69396	6.50391	6.4026	5.93018	5.23896	5.05515	5.37378	4.80834	4.32698	4.65332	4.80342	5.07773	4.98895	72.2675	52.1789	54.5085	66.7538	79.5279	78.8636	94.0098	101.081	88.1717	82.1037	59.7146	37.4536	32.3878	40.3281	27.3712	19.3507	24.3203	27.1324	32.5826	31.167	395303	#87CEEB,black	chr33
5644	TOP2A	2.56059	0.00206987	0.01935	4.55003	5.9065	2.67084	4.64098	4.90329	3.94134	4.65766	3.33542	3.80532	3.79822	6.05441	4.80563	6.16907	3.28783	5.78419	5.41468	6.17096	6.82794	6.25711	6.00829	5.66543	5.42905	5.43509	24.2553	28.7848	14.53	23.7009	9.13051	12.6662	12.7151	64.3084	26.471	70.6519	8.94406	54.3387	41.5175	71.9422	114.163	75.9505	63.8425	49.4728	42.6351	395570	#FF6347,black	chr27
5698	BKJ	0.411239	1.67027e-05	0.000998733	2.95972	1.67777	3.20616	2.43079	3.43837	2.5642	3.11406	2.482	2.83381	3.3513	3.03225	2.73564	1.72878	1.07233	2.49729	0.839009	1.88094	0.889995	1.00397	1.62043	1.25277	2.61857	8.31021	4.44784	9.79863	4.96871	7.50388	4.60387	5.9952	9.08682	7.06117	5.56094	2.30245	1.13349	4.66644	0.784338	2.72218	0.873177	1.0153	2.0939	1.37211	5.20829	395651	#87CEEB,black	chr6
5748	TK1	2.18495	0.00147236	0.0155345	5.18968	6.31728	1.63024	5.56837	5.05879	5.14659	4.93314	5.44861	5.46634	5.0628	5.87324	5.13707	6.4359	3.85031	6.58884	5.58827	6.75798	6.91765	6.7637	6.57616	5.72151	6.04624	2.12685	47.0333	32.1734	34.8095	28.894	42.8299	42.217	31.9504	56.5897	33.562	85.2052	13.6871	95.6633	46.9529	108.579	121.57	108.328	95.1234	51.4707	65.9362	395719	#FF6347,black	chr18
5758	RHOB	0.334975	3.1704e-06	0.000398662	6.13705	4.55917	6.56631	6.444	5.46647	6.04772	5.93039	5.73115	6.58459	6.51808	6.05954	5.43132	4.32823	5.41383	4.33731	4.17874	4.84669	4.4306	3.99083	4.4516	4.99566	3.87605	94.7633	87.1196	43.0079	65.8677	58.6881	52.3102	92.8446	89.3714	64.5362	41.3868	19.001	42.4046	19.3	17.051	28.134	20.8653	14.9969	21.0441	30.726	13.8727	395734	#87CEEB,black	chr3
5760	HOXB8	2.08603	0.00538068	0.0359067	2.18853	3.24929	2.08814	2.04413	1.66088	2.17609	1.8328	2.50956	1.2836	2.44163	2.92764	2.26126	3.65602	4.33645	2.8273	2.65688	3.66175	3.33877	3.28298	2.15138	2.64434	2.50489	3.29212	3.16912	2.14902	3.56303	2.49491	4.71281	1.3878	4.36444	6.49105	3.71837	11.559	19.5132	6.12396	5.28842	11.7928	9.24015	8.78607	3.47192	5.22119	4.7411	395737	#FF6347,black	chr27
5798	FOXD2	0.349281	0.000141864	0.00359596	5.2443	3.72676	0.266659	5.38669	5.06724	5.2597	5.17212	5.29515	5.93023	5.62352	5.0032	5.5391	4.38444	1.09357	3.693	3.38645	3.54316	3.65828	4.00837	3.93608	4.01638	3.81942	0.212629	41.3343	32.3729	37.7175	34.3029	38.4028	58.6571	47.6262	30.5225	44.6968	19.7975	1.16907	11.9871	9.42357	10.8015	11.7991	15.1909	14.4189	15.0938	13.2974	395795	#87CEEB,black	chr8
5802	IHH	0.436482	0.00055718	0.00856882	5.68878	4.49278	0.116707	5.98285	5.52886	5.89981	5.61427	6.077	6.30076	5.88355	5.62355	5.39047	5.06616	3.52676	4.31118	4.75211	4.44825	3.99133	4.25161	4.74997	4.30636	4.89924	0.0925833	63.0064	44.9546	59.3468	46.9494	66.7495	76.0973	57.2163	47.4479	40.2089	32.3587	10.735	18.9352	25.8605	21.1023	15.1249	18.1657	26.1072	18.6753	29.2237	395801	#87CEEB,black	chr7
5808	SLC4A2	0.399825	8.57266e-08	7.85378e-05	4.92456	3.60199	4.30053	4.80615	4.70887	4.9118	4.87837	5.18101	5.28798	5.18803	4.92416	4.81675	4.29096	3.75061	3.19774	4.02316	3.5302	3.10933	3.24601	3.48693	3.18455	3.69845	18.9094	27.3081	25.0331	29.4188	27.8044	35.4041	37.2274	34.9598	28.8475	26.6987	18.4934	12.6999	8.21329	15.207	10.6948	7.74768	8.54478	10.2935	8.04194	12.1462	395809	#87CEEB,black	chr2
5820	KIF4A	2.26185	0.00164903	0.0168127	3.61349	4.791	2.17619	3.68401	3.84231	2.93866	3.71654	2.48218	3.30547	3.18208	4.89108	3.96766	5.0449	2.58238	4.60666	4.41369	4.90706	5.59346	5.12651	5.03072	4.66256	4.38754	3.56611	12.0065	13.2775	6.74875	11.8712	4.60715	8.66939	7.95072	28.1728	14.3747	31.8755	5.09577	23.4631	20.246	29.3645	47.9229	34.1392	31.9221	24.19	20.1921	395823	#FF6347,black	chr4
5902	SMARCA4	0.378464	1.2255e-05	0.000845069	4.5989	3.19713	4.19326	4.32153	4.14699	4.31254	4.36383	4.36635	5.28955	4.90785	4.70237	4.91042	4.25897	3.61492	2.63217	3.17624	2.68359	2.99195	2.76227	2.79862	2.84846	3.28566	17.4798	19.2287	16.6362	19.0773	19.1682	19.6969	37.286	28.6188	24.6011	28.5675	18.0672	11.4672	5.22498	8.01081	5.5025	7.06283	5.82518	6.008	6.16333	8.87366	395932	#87CEEB,black	chr32
5913	LDB1	0.314378	5.62931e-06	0.000556154	5.05749	3.38807	4.25665	4.28137	4.4691	4.76417	5.19361	5.00254	5.50206	5.54369	5.50496	5.28902	3.82246	3.87679	3.21957	3.97096	3.02953	2.58273	2.93226	3.22241	3.21928	3.38146	18.3133	18.6779	21.0464	26.4613	34.8407	31.1686	43.3428	45.0147	43.6464	37.4292	13.0878	13.9522	8.35377	14.631	7.26587	5.07237	6.67928	8.40172	8.26215	9.55343	395952	#87CEEB,black	chr6
5970	OCLN	0.424656	0.000597836	0.0089642	6.62784	5.3922	3.19225	6.97326	6.61056	7.15192	6.62333	7.21308	6.78283	6.79115	6.40818	5.94214	5.89344	4.46206	5.46827	5.78876	5.02456	4.59554	4.76337	5.4586	5.65143	5.92615	8.2376	126.187	96.2581	142.76	95.4758	147.909	106.642	108.187	82.4383	59.3879	58.1868	21.4444	43.4586	54.1014	31.9596	23.5154	26.3279	43.3038	48.9816	60.5938	396026	#87CEEB,black	chr28
6011	RAD51	2.57299	0.0012764	0.014204	2.97935	4.34279	2.35279	3.26261	2.26158	3.07482	2.9406	2.90785	2.53201	2.41648	4.09648	2.91175	4.86384	3.10964	4.7717	3.6965	4.55054	5.23604	4.2532	4.52771	3.78772	2.96609	4.16008	8.70976	3.77359	7.51386	6.51959	6.5311	4.65928	4.26648	15.8232	6.39699	28.0013	7.78232	26.4243	11.9242	22.7089	37.173	18.1803	22.2271	12.7376	6.91091	396086	#FF6347,black	chr5
6024	LRP8	2.1817	0.00466716	0.0331824	1.56799	2.69345	0.884479	1.05987	1.61872	1.57304	1.98849	0.610541	1.45315	1.66707	2.37669	1.61813	2.36336	1.22809	2.40725	2.34963	3.05882	3.83337	2.94382	2.7187	2.6614	1.84983	0.86083	1.10453	2.05927	2.00161	2.89856	0.530689	1.68855	2.13918	4.11903	2.02543	4.12758	1.37632	4.32294	4.08332	7.41645	13.4086	6.73259	5.62248	5.29781	2.64266	396102	#FF6347,black	chr8
6044	CSRP2	2.01942	0.00353095	0.0275831	5.08178	6.09572	5.46896	5.00426	4.95141	4.22459	5.08537	4.72002	5.03365	5.58689	4.99464	5.3087	5.80506	7.21477	5.26925	5.82337	6.35412	6.27757	5.82178	5.78396	5.39648	6.15152	43.7616	31.4883	29.7943	17.8996	32.2231	25.4511	31.0192	46.3871	30.3217	37.931	54.6715	150.219	37.7288	55.4405	81.8223	77.6502	55.9102	54.508	40.8867	70.9994	396128	#FF6347,black	chr1
6066	SMC2	2.54518	0.00246314	0.0218179	4.50488	5.85265	2.25667	4.99969	5.09176	4.02225	4.73841	3.42116	3.46128	3.33484	5.85433	4.55802	6.12561	2.71332	5.81158	5.28171	6.20523	6.75654	6.22082	6.00273	5.45045	5.39486	3.82866	31.3832	32.9417	15.4257	25.1238	9.75086	9.76695	8.94761	55.8507	22.1384	68.5258	5.67673	55.3989	37.7742	73.6943	108.601	74.0386	63.5923	42.4851	41.6126	396156	#FF6347,black	chrZ
6075	CCNB3	2.8719	0.000296255	0.00575722	3.21717	4.73918	1.77646	3.73939	3.33574	2.94754	2.89734	2.37372	2.82643	2.64663	4.51547	3.25465	5.29455	1.7111	4.90127	4.30642	4.98115	5.15812	5.30784	4.63824	4.4135	4.44417	2.46045	12.5144	9.04994	6.79621	6.29508	4.20098	5.9381	5.17605	21.4868	8.37924	38.0882	2.33055	29.0038	18.724	30.9609	35.1783	38.8426	24.0803	20.1964	21.0382	396167	#FF6347,black	chr4
6080	CCNA2	2.08659	0.00459748	0.0328325	4.04293	5.10408	2.83196	4.25798	4.44929	3.68153	4.27338	3.58941	3.17935	3.20677	5.21081	4.10441	5.26938	2.41005	4.91534	4.74023	5.45623	5.98505	5.41757	5.18073	5.06834	4.54492	6.19509	18.3633	20.745	11.9688	17.9311	11.0802	7.85801	8.10399	35.4029	15.8999	37.4081	4.4098	29.3007	25.6416	43.4356	63.1902	41.9974	35.5333	32.37	22.6383	396172	#FF6347,black	chr4
6118	LDHA	2.27818	0.00414909	0.0307608	8.84313	10.031	7.06466	8.9636	9.71218	8.63149	8.57935	9.61507	8.74897	8.87247	8.40708	8.31703	9.48384	7.4015	10.0625	10.3813	10.699	10.9469	9.99697	10.1125	9.14367	9.72021	134.311	504.45	833.793	399.971	373.198	786.079	419.432	460.97	332.417	312.165	711.887	171.197	1072.95	1328.34	1682.46	2000.79	1027.24	1114.39	561.411	853.521	396221	#FF6347,black	chr5
6120	LMNB1	2.18121	0.000533087	0.00829779	3.51369	4.63882	4.06086	3.60544	3.74273	2.94106	3.36449	2.47752	2.51986	3.04171	4.25748	3.93767	4.74888	3.23582	4.67221	4.33488	5.12375	5.397	4.71651	4.63287	4.40494	4.15828	15.8608	11.3164	12.3256	6.76134	9.08473	4.589	4.61014	7.12136	17.8032	14.0599	25.7773	8.5877	24.5994	19.1169	34.281	41.6914	25.4464	23.9872	20.0709	17.0776	396223	#FF6347,black	chrZ
6121	LOC396224	0.415001	8.62389e-06	0.000700063	6.41819	5.14938	6.22754	6.03095	5.9168	6.65263	6.07451	6.28544	6.98113	6.89673	6.36213	6.3346	5.79433	5.69173	4.16825	5.61664	4.8642	4.91085	4.98113	5.11917	4.54443	4.99087	74.7288	65.1887	59.1292	100.702	64.9499	77.2842	122.516	116.484	79.8217	78.2741	54.2579	51.6294	17.0556	47.9048	28.4915	29.5028	30.7798	34.0152	22.2043	31.2103	396224	#87CEEB,black	chr25
6147	THRA	0.414486	6.69824e-06	0.000613654	4.75087	3.48027	5.06722	4.65525	4.36639	4.76263	4.7625	4.67256	4.93985	4.80006	4.56402	4.80232	4.91154	3.89604	2.82712	3.45118	2.53443	2.8343	2.9526	3.16596	3.28573	3.19969	32.8666	24.495	19.5323	26.4291	25.585	24.5912	29.0338	26.4817	22.2549	26.4268	28.9729	14.1509	6.12586	9.90237	4.86412	6.22888	6.78806	8.04054	8.69911	8.30339	396251	#87CEEB,black	chr27
6148	CDK1	2.74011	0.00201111	0.0190788	6.06771	7.52194	3.33859	6.45009	6.39564	5.6616	6.01366	6.2511	5.92721	5.53859	6.98933	5.98245	7.60388	4.3256	7.13635	7.11782	7.80813	8.64665	7.79329	7.75326	7.20654	7.06164	9.22383	87.5133	82.7932	50.1762	62.2108	75.4461	58.4706	44.8181	123.811	61.0908	192.692	19.4197	140.287	137.435	225.942	405.371	222.203	216.372	145.872	134.325	396252	#FF6347,black	chr6
6149	TUBB	0.449006	0.00169529	0.0171211	6.01813	4.86293	5.48861	5.14582	5.26201	5.30781	5.9531	5.49977	6.56914	6.40285	6.81274	6.50173	5.88661	5.18657	4.53689	5.00834	4.48818	4.79169	4.44512	4.47848	4.3795	4.64318	44.3744	34.8367	37.1924	39.041	59.6353	44.4111	91.8445	82.4331	109.472	88.025	57.9098	36.0795	22.3117	31.0804	21.7241	27.083	20.9173	21.4586	19.6979	24.311	396254	#87CEEB,black	chr16
6177	HMOX1	0.418202	0.000126312	0.00337516	6.69649	5.43876	5.58315	6.68317	7.53639	6.92302	6.11932	6.769	6.8156	6.42772	6.29775	6.94812	5.76371	4.80415	5.84092	5.12283	5.29832	5.0571	5.52555	5.06351	5.55619	5.90954	47.4519	103.023	183.772	121.671	67.0248	108.457	109.113	83.8692	76.288	120.285	53.0965	27.4504	56.5615	33.729	38.8465	32.7584	45.3489	32.6909	45.7884	59.8894	396287	#87CEEB,black	chr1
6183	BTG1	0.465773	8.1402e-10	5.22031e-06	9.53896	8.43666	9.32871	9.71269	9.34325	9.63084	9.6463	9.64604	9.5441	9.63808	9.48297	9.35101	8.94479	8.59093	8.46006	8.33734	8.17264	7.84047	8.19578	8.13228	8.67473	8.68207	648.941	848.515	645.431	800.569	782.962	803.157	728.565	784.404	701.862	640.266	489.628	391.711	352.663	321.364	291.206	231.436	294.041	281.7	405.34	415.111	396295	#87CEEB,black	chr1
6295	PCK2	0.356668	5.06742e-06	0.000539402	6.40977	4.92242	5.05728	6.10743	6.13285	6.64948	6.57631	6.5636	6.94345	6.85454	6.1077	6.31536	5.39265	4.74345	4.777	4.87889	4.77568	4.41245	4.87273	4.96904	4.90434	5.26145	32.6512	68.7911	68.8435	100.479	92.3918	93.9302	119.335	113.1	66.7537	77.2258	40.8287	26.2768	26.5335	28.3267	26.7362	20.5929	28.4793	30.5547	28.7794	37.854	396457	#87CEEB,black	chrUn_NW_020110167v1
6336	calb1	0.114208	0.000172201	0.0040666	7.27468	4.14441	0.569494	6.32043	7.34008	7.89394	8.20899	7.59929	6.4668	7.84981	6.97276	7.05093	1.13956	0.499349	3.32908	6.56161	4.78911	0.935281	2.54646	3.72677	2.66048	3.78198	0.49713	79.9016	160.262	239.446	288.579	193.62	85.456	226.435	122.398	129.237	1.19457	0.434708	9.0923	93.1484	26.9973	0.93575	4.87753	12.3386	5.28753	12.9346	396519	#1E90FF,black	chr2
[truncated: 6 more columns]

## Sheet: GO classfication
Biological process	cellular process (GO:0009987)	72	0.407	0.313
Biological process	biological phase (GO:0044848)	4	0.023	0.017
Biological process	localization (GO:0051179)	15	0.085	0.065
Biological process	reproduction (GO:0000003)	8	0.045	0.035
Biological process	biological regulation (GO:0065007)	39	0.22	0.17
Biological process	response to stimulus (GO:0050896)	8	0.045	0.035
Biological process	developmental process (GO:0032502)	5	0.028	0.022
Biological process	multicellular organismal process (GO:0032501)	14	0.079	0.061
Biological process	biological adhesion (GO:0022610)	5	0.028	0.022
Biological process	metabolic process (GO:0008152)	49	0.277	0.213
Biological process	cell proliferation (GO:0008283)	9	0.051	0.039
Biological process	immune system process (GO:0002376)	2	0.011	0.009
Cellular component	cell junction (GO:0030054)	2	0.011	0.017
Cellular component	membrane (GO:0016020)	4	0.023	0.033
Cellular component	protein-containing complex (GO:0032991)	10	0.056	0.083
Cellular component	organelle (GO:0043226)	55	0.311	0.455
Cellular component	extracellular region (GO:0005576)	2	0.011	0.017
Cellular component	cell (GO:0005623)	48	0.271	0.397
Molecular function	translation regulator activity (GO:0045182)	1	0.006	0.006
Molecular function	transcription regulator activity (GO:0140110)	18	0.102	0.11
Molecular function	molecular transducer activity (GO:0060089)	13	0.073	0.079
Molecular function	binding (GO:0005488)	57	0.322	0.348
Molecular function	structural molecule activity (GO:0005198)	6	0.034	0.037
Molecular function	molecular function regulator (GO:0098772)	9	0.051	0.055
Molecular function	catalytic activity (GO:0003824)	51	0.288	0.311
Molecular function	transporter activity (GO:0005215)	9	0.051	0.055

## Sheet: KEGG mapping
KEGG Mapper Search Result
Pathway (83)
Brite (29)
Module (6)
Sort by the pathway list
Hide matched objects
gga01100 Metabolic pathways - Gallus gallus (chicken) (23)
ncbi-geneid:100857436 gga:100857436 LRTOMT; leucine rich transmembrane and O-methyltransferase domain containing
ncbi-geneid:100857454 gga:100857454 GPX2; glutathione peroxidase 2
ncbi-geneid:374263 gga:374263 PC; pyruvate carboxylase, mitochondrial
ncbi-geneid:395719 gga:395719 TK1; thymidine kinase, cytosolic
ncbi-geneid:396221 gga:396221 LDHA; L-lactate dehydrogenase A chain
ncbi-geneid:396287 gga:396287 HMOX1; heme oxygenase 1
ncbi-geneid:396457 gga:396457 PCK2; phosphoenolpyruvate carboxykinase [GTP], mitochondrial precursor
ncbi-geneid:408183 gga:408183 CYP26A1; cytochrome P450 26A1
ncbi-geneid:414896 gga:414896 GSTA3; glutathione S-transferase
ncbi-geneid:416978 gga:416978 COX6A1; cytochrome c oxidase subunit VIa polypeptide 1 isoform 1
ncbi-geneid:419081 gga:419081 RRM1; ribonucleoside-diphosphate reductase large subunit
ncbi-geneid:419803 gga:419803 AHCYL1; S-adenosylhomocysteine hydrolase-like protein 1
ncbi-geneid:420902 gga:420902 KDSR; 3-ketodihydrosphingosine reductase
ncbi-geneid:422556 gga:422556 DCTD; deoxycytidylate deaminase
ncbi-geneid:423881 gga:423881 GSTO1; glutathione S-transferase omega-1
ncbi-geneid:424406 gga:424406 UCK2; uridine-cytidine kinase 2
ncbi-geneid:424661 gga:424661 DHCR24; delta(24)-sterol reductase
ncbi-geneid:424891 gga:424891 BDH1A; D-beta-hydroxybutyrate dehydrogenase, mitochondrial precursor
ncbi-geneid:427308 gga:427308 ALDOB; fructose-bisphosphate aldolase B
ncbi-geneid:427317 gga:427317 DHFR; dihydrofolate reductase
ncbi-geneid:428228 gga:428228 AZIN2; antizyme inhibitor 2
ncbi-geneid:429074 gga:429074 NPL; N-acetylneuraminate lyase
ncbi-geneid:770922 gga:770922 DGUOK; deoxyguanosine kinase
gga04110 Cell cycle - Gallus gallus (chicken) (12)
ncbi-geneid:100529062 gga:100529062 CDK2; cyclin-dependent kinase 2
ncbi-geneid:378922 gga:378922 BUB1B; mitotic checkpoint serine/threonine-protein kinase BUB1 beta
ncbi-geneid:396167 gga:396167 CCNB3; G2/mitotic-specific cyclin-B3
ncbi-geneid:396172 gga:396172 CCNA2; cyclin-A2
ncbi-geneid:396252 gga:396252 CDK1; cyclin-dependent kinase 1
ncbi-geneid:415400 gga:415400 CCNB2; G2/mitotic-specific cyclin-B2
ncbi-geneid:416027 gga:416027 MCM2; DNA replication licensing factor MCM2
ncbi-geneid:416158 gga:416158 PTTG2; securin isoform 1
ncbi-geneid:416575 gga:416575 PLK1; serine/threonine-protein kinase PLK1
ncbi-geneid:421226 gga:421226 BUB1; mitotic checkpoint serine/threonine-protein kinase BUB1
ncbi-geneid:422675 gga:422675 MAD2L1; mitotic spindle assembly checkpoint protein MAD2A
ncbi-geneid:424563 gga:424563 CDC20; cell division cycle protein 20 homolog
gga04114 Oocyte meiosis - Gallus gallus (chicken) (9)
ncbi-geneid:100529062 gga:100529062 CDK2; cyclin-dependent kinase 2
ncbi-geneid:396252 gga:396252 CDK1; cyclin-dependent kinase 1
ncbi-geneid:415400 gga:415400 CCNB2; G2/mitotic-specific cyclin-B2
ncbi-geneid:416158 gga:416158 PTTG2; securin isoform 1
ncbi-geneid:416575 gga:416575 PLK1; serine/threonine-protein kinase PLK1
ncbi-geneid:420650 gga:420650 SGO1; shugoshin 1
ncbi-geneid:421226 gga:421226 BUB1; mitotic checkpoint serine/threonine-protein kinase BUB1
ncbi-geneid:422675 gga:422675 MAD2L1; mitotic spindle assembly checkpoint protein MAD2A
ncbi-geneid:424563 gga:424563 CDC20; cell division cycle protein 20 homolog
gga04210 Apoptosis - Gallus gallus (chicken) (8)
ncbi-geneid:374078 gga:374078 BIRC5; survivin isoform 1
ncbi-geneid:395674 gga:395674 MCL1; induced myeloid leukemia cell differentiation protein Mcl-1 isoform 1
ncbi-geneid:396223 gga:396223 LMNB1; lamin-B1
ncbi-geneid:396224 gga:396224 lamin-A
ncbi-geneid:420624 gga:420624 CYCS; cytochrome c
ncbi-geneid:421169 gga:421169 TUBA3E; tubulin alpha-8 chain
ncbi-geneid:424673 gga:424673 JUN; transcription factor AP-1
ncbi-geneid:693249 gga:693249 CAPN1; calpain-1 catalytic subunit
gga04914 Progesterone-mediated oocyte maturation - Gallus gallus (chicken) (8)
ncbi-geneid:100529062 gga:100529062 CDK2; cyclin-dependent kinase 2
ncbi-geneid:396167 gga:396167 CCNB3; G2/mitotic-specific cyclin-B3
ncbi-geneid:396172 gga:396172 CCNA2; cyclin-A2
ncbi-geneid:396252 gga:396252 CDK1; cyclin-dependent kinase 1
ncbi-geneid:415400 gga:415400 CCNB2; G2/mitotic-specific cyclin-B2
ncbi-geneid:416575 gga:416575 PLK1; serine/threonine-protein kinase PLK1
ncbi-geneid:421226 gga:421226 BUB1; mitotic checkpoint serine/threonine-protein kinase BUB1
ncbi-geneid:422675 gga:422675 MAD2L1; mitotic spindle assembly checkpoint protein MAD2A
gga04218 Cellular senescence - Gallus gallus (chicken) (8)
ncbi-geneid:100529062 gga:100529062 CDK2; cyclin-dependent kinase 2
ncbi-geneid:101751828 gga:101751828 ZFP36L1; mRNA decay activator protein ZFP36L1
ncbi-geneid:107052930 gga:107052930 ZFP36L2; mRNA decay activator protein ZFP36L2
ncbi-geneid:396167 gga:396167 CCNB3; G2/mitotic-specific cyclin-B3
ncbi-geneid:396172 gga:396172 CCNA2; cyclin-A2
ncbi-geneid:396252 gga:396252 CDK1; cyclin-dependent kinase 1
ncbi-geneid:415400 gga:415400 CCNB2; G2/mitotic-specific cyclin-B2
ncbi-geneid:693249 gga:693249 CAPN1; calpain-1 catalytic subunit
gga04530 Tight junction - Gallus gallus (chicken) (6)
ncbi-geneid:396026 gga:396026 OCLN; occludin
ncbi-geneid:421169 gga:421169 TUBA3E; tubulin alpha-8 chain
ncbi-geneid:422292 gga:422292 CLDN2; claudin-2
ncbi-geneid:424673 gga:424673 JUN; transcription factor AP-1
ncbi-geneid:425802 gga:425802 CD1B; T-cell surface glycoprotein CD1b precursor
ncbi-geneid:426130 gga:426130 ERBB2; receptor tyrosine-protein kinase erbB-2 precursor
gga04068 FoxO signaling pathway - Gallus gallus (chicken) (5)
ncbi-geneid:100529062 gga:100529062 CDK2; cyclin-dependent kinase 2
ncbi-geneid:396167 gga:396167 CCNB3; G2/mitotic-specific cyclin-B3
ncbi-geneid:396457 gga:396457 PCK2; phosphoenolpyruvate carboxykinase [GTP], mitochondrial precursor
ncbi-geneid:415400 gga:415400 CCNB2; G2/mitotic-specific cyclin-B2
ncbi-geneid:416575 gga:416575 PLK1; serine/threonine-protein kinase PLK1
gga00240 Pyrimidine metabolism - Gallus gallus (chicken) (5)
ncbi-geneid:395719 gga:395719 TK1; thymidine kinase, cytosolic
ncbi-geneid:419081 gga:419081 RRM1; ribonucleoside-diphosphate reductase large subunit
ncbi-geneid:422556 gga:422556 DCTD; deoxycytidylate deaminase
ncbi-geneid:424406 gga:424406 UCK2; uridine-cytidine kinase 2
ncbi-geneid:770922 gga:770922 DGUOK; deoxyguanosine kinase
gga00983 Drug metabolism - other enzymes - Gallus gallus (chicken) (5)
ncbi-geneid:395719 gga:395719 TK1; thymidine kinase, cytosolic
ncbi-geneid:414896 gga:414896 GSTA3; glutathione S-transferase
ncbi-geneid:419081 gga:419081 RRM1; ribonucleoside-diphosphate reductase large subunit
ncbi-geneid:423881 gga:423881 GSTO1; glutathione S-transferase omega-1
ncbi-geneid:424406 gga:424406 UCK2; uridine-cytidine kinase 2
gga04080 Neuroactive ligand-receptor interaction - Gallus gallus (chicken) (5)
ncbi-geneid:395190 gga:395190 P2RX1; P2X purinoceptor 1
ncbi-geneid:396251 gga:396251 THRA; thyroid hormone receptor alpha
ncbi-geneid:419559 gga:419559 EDN2; endothelin-2 precursor
ncbi-geneid:420386 gga:420386 ADCYAP1R1; pituitary adenylate cyclase-activating polypeptide type I receptor precursor
ncbi-geneid:427183 gga:427183 PTGER4; prostaglandin E2 receptor EP4 subtype
gga04115 p53 signaling pathway - Gallus gallus (chicken) (5)
ncbi-geneid:100529062 gga:100529062 CDK2; cyclin-dependent kinase 2
ncbi-geneid:396252 gga:396252 CDK1; cyclin-dependent kinase 1
ncbi-geneid:415400 gga:415400 CCNB2; G2/mitotic-specific cyclin-B2
ncbi-geneid:420624 gga:420624 CYCS; cytochrome c
ncbi-geneid:425204 gga:425204 GTSE1; G2 and S phase-expressed protein 1
gga04810 Regulation of actin cytoskeleton - Gallus gallus (chicken) (4)
ncbi-geneid:373946 gga:373946 ITGA3; integrin alpha-3 precursor
ncbi-geneid:417584 gga:417584 GIT1; ARF GTPase-activating protein GIT1
ncbi-geneid:419580 gga:419580 SLC9A1; sodium/hydrogen exchanger 1 precursor
ncbi-geneid:776775 gga:776775 MYLPF; myosin regulatory light chain 2, skeletal muscle isoform
gga04020 Calcium signaling pathway - Gallus gallus (chicken) (4)
ncbi-geneid:395190 gga:395190 P2RX1; P2X purinoceptor 1
ncbi-geneid:395759 gga:395759 SLC8A3; sodium/calcium exchanger 3 precursor
ncbi-geneid:426130 gga:426130 ERBB2; receptor tyrosine-protein kinase erbB-2 precursor
ncbi-geneid:693245 gga:693245 ERBB3; receptor tyrosine-protein kinase erbB-3 precursor
gga00480 Glutathione metabolism - Gallus gallus (chicken) (4)
ncbi-geneid:100857454 gga:100857454 GPX2; glutathione peroxidase 2
ncbi-geneid:414896 gga:414896 GSTA3; glutathione S-transferase
ncbi-geneid:419081 gga:419081 RRM1; ribonucleoside-diphosphate reductase large subunit
ncbi-geneid:423881 gga:423881 GSTO1; glutathione S-transferase omega-1
gga04514 Cell adhesion molecules (CAMs) - Gallus gallus (chicken) (4)
ncbi-geneid:396026 gga:396026 OCLN; occludin
ncbi-geneid:415860 gga:415860 CDH1; cadherin-1 precursor
ncbi-geneid:422292 gga:422292 CLDN2; claudin-2
ncbi-geneid:430189 gga:430189 BLA; B-LA precursor
gga04145 Phagosome - Gallus gallus (chicken) (4)
ncbi-geneid:396254 gga:396254 TUBB; tubulin beta-7 chain
ncbi-geneid:420649 gga:420649 RAB5A; ras-related protein Rab-5A
ncbi-geneid:421169 gga:421169 TUBA3E; tubulin alpha-8 chain
ncbi-geneid:430189 gga:430189 BLA; B-LA precursor
gga04510 Focal adhesion - Gallus gallus (chicken) (4)
ncbi-geneid:373946 gga:373946 ITGA3; integrin alpha-3 precursor
ncbi-geneid:424673 gga:424673 JUN; transcription factor AP-1
ncbi-geneid:426130 gga:426130 ERBB2; receptor tyrosine-protein kinase erbB-2 precursor
ncbi-geneid:776775 gga:776775 MYLPF; myosin regulatory light chain 2, skeletal muscle isoform
gga04144 Endocytosis - Gallus gallus (chicken) (3)
ncbi-geneid:417584 gga:417584 GIT1; ARF GTPase-activating protein GIT1
ncbi-geneid:420649 gga:420649 RAB5A; ras-related protein Rab-5A
ncbi-geneid:428927 gga:428927 ARF6; ADP-ribosylation factor 6
gga04540 Gap junction - Gallus gallus (chicken) (3)
ncbi-geneid:396252 gga:396252 CDK1; cyclin-dependent kinase 1
ncbi-geneid:396254 gga:396254 TUBB; tubulin beta-7 chain
ncbi-geneid:421169 gga:421169 TUBA3E; tubulin alpha-8 chain
gga03460 Fanconi anemia pathway - Gallus gallus (chicken) (3)
ncbi-geneid:373983 gga:373983 BRCA1; breast cancer type 1 susceptibility protein
ncbi-geneid:396086 gga:396086 RAD51; DNA repair protein RAD51 homolog 1
ncbi-geneid:415770 gga:415770 FAAP24; Fanconi anemia core complex-associated protein 24
gga05164 Influenza A - Gallus gallus (chicken) (3)
ncbi-geneid:417420 gga:417420 KPNA2; importin subunit alpha-1
ncbi-geneid:420624 gga:420624 CYCS; cytochrome c
ncbi-geneid:430189 gga:430189 BLA; B-LA precursor
gga00620 Pyruvate metabolism - Gallus gallus (chicken) (3)
ncbi-geneid:374263 gga:374263 PC; pyruvate carboxylase, mitochondrial
ncbi-geneid:396221 gga:396221 LDHA; L-lactate dehydrogenase A chain
ncbi-geneid:396457 gga:396457 PCK2; phosphoenolpyruvate carboxykinase [GTP], mitochondrial precursor
gga04371 Apelin signaling pathway - Gallus gallus (chicken) (3)
ncbi-geneid:395759 gga:395759 SLC8A3; sodium/calcium exchanger 3 precursor
ncbi-geneid:415860 gga:415860 CDH1; cadherin-1 precursor
ncbi-geneid:419580 gga:419580 SLC9A1; sodium/hydrogen exchanger 1 precursor
gga04012 ErbB signaling pathway - Gallus gallus (chicken) (3)
ncbi-geneid:424673 gga:424673 JUN; transcription factor AP-1
ncbi-geneid:426130 gga:426130 ERBB2; receptor tyrosine-protein kinase erbB-2 precursor
ncbi-geneid:693245 gga:693245 ERBB3; receptor tyrosine-protein kinase erbB-3 precursor
gga00010 Glycolysis / Gluconeogenesis - Gallus gallus (chicken) (3)
ncbi-geneid:396221 gga:396221 LDHA; L-lactate dehydrogenase A chain
ncbi-geneid:396457 gga:396457 PCK2; phosphoenolpyruvate carboxykinase [GTP], mitochondrial precursor
ncbi-geneid:427308 gga:427308 ALDOB; fructose-bisphosphate aldolase B
gga04260 Cardiac muscle contraction - Gallus gallus (chicken) (3)
ncbi-geneid:395759 gga:395759 SLC8A3; sodium/calcium exchanger 3 precursor
ncbi-geneid:416978 gga:416978 COX6A1; cytochrome c oxidase subunit VIa polypeptide 1 isoform 1
ncbi-geneid:419580 gga:419580 SLC9A1; sodium/hydrogen exchanger 1 precursor
gga04010 MAPK signaling pathway - Gallus gallus (chicken) (3)
ncbi-geneid:424673 gga:424673 JUN; transcription factor AP-1
ncbi-geneid:426130 gga:426130 ERBB2; receptor tyrosine-protein kinase erbB-2 precursor
ncbi-geneid:693245 gga:693245 ERBB3; receptor tyrosine-protein kinase erbB-3 precursor
gga00020 Citrate cycle (TCA cycle) - Gallus gallus (chicken) (2)
ncbi-geneid:374263 gga:374263 PC; pyruvate carboxylase, mitochondrial
ncbi-geneid:396457 gga:396457 PCK2; phosphoenolpyruvate carboxykinase [GTP], mitochondrial precursor
gga00982 Drug metabolism - cytochrome P450 - Gallus gallus (chicken) (2)
ncbi-geneid:414896 gga:414896 GSTA3; glutathione S-transferase
ncbi-geneid:423881 gga:423881 GSTO1; glutathione S-transferase omega-1
gga04142 Lysosome - Gallus gallus (chicken) (2)
ncbi-geneid:374125 gga:374125 LITAF; lipopolysaccharide-induced tumor necrosis factor-alpha factor homolog
ncbi-geneid:415581 gga:415581 AP3S2; adaptor-related protein complex 3, sigma 2 subunit isoform 1
gga04120 Ubiquitin mediated proteolysis - Gallus gallus (chicken) (2)
ncbi-geneid:373983 gga:373983 BRCA1; breast cancer type 1 susceptibility protein
ncbi-geneid:424563 gga:424563 CDC20; cell division cycle protein 20 homolog
gga00230 Purine metabolism - Gallus gallus (chicken) (2)
ncbi-geneid:419081 gga:419081 RRM1; ribonucleoside-diphosphate reductase large subunit
ncbi-geneid:770922 gga:770922 DGUOK; deoxyguanosine kinase
gga04512 ECM-receptor interaction - Gallus gallus (chicken) (2)
ncbi-geneid:100049058 gga:100049058 DAG1; dystroglycan precursor
ncbi-geneid:373946 gga:373946 ITGA3; integrin alpha-3 precursor
gga04137 Mitophagy - animal - Gallus gallus (chicken) (2)
ncbi-geneid:395303 gga:395303 SP1; transcription factor Sp1
ncbi-geneid:424673 gga:424673 JUN; transcription factor AP-1
gga05168 Herpes simplex virus 1 infection - Gallus gallus (chicken) (2)
ncbi-geneid:420624 gga:420624 CYCS; cytochrome c
ncbi-geneid:430189 gga:430189 BLA; B-LA precursor
gga00980 Metabolism of xenobiotics by cytochrome P450 - Gallus gallus (chicken) (2)
ncbi-geneid:414896 gga:414896 GSTA3; glutathione S-transferase
ncbi-geneid:423881 gga:423881 GSTO1; glutathione S-transferase omega-1
gga01230 Biosynthesis of amino acids - Gallus gallus (chicken) (2)
ncbi-geneid:374263 gga:374263 PC; pyruvate carboxylase, mitochondrial
ncbi-geneid:427308 gga:427308 ALDOB; fructose-bisphosphate aldolase B
gga04060 Cytokine-cytokine receptor interaction - Gallus gallus (chicken) (2)
ncbi-geneid:417838 gga:417838 IL22; interleukin-22 precursor
ncbi-geneid:419620 gga:419620 CSF3R; granulocyte colony-stimulating factor receptor
gga00270 Cysteine and methionine metabolism - Gallus gallus (chicken) (2)
ncbi-geneid:396221 gga:396221 LDHA; L-lactate dehydrogenase A chain
ncbi-geneid:419803 gga:419803 AHCYL1; S-adenosylhomocysteine hydrolase-like protein 1
gga03440 Homologous recombination - Gallus gallus (chicken) (2)
ncbi-geneid:373983 gga:373983 BRCA1; breast cancer type 1 susceptibility protein
ncbi-geneid:396086 gga:396086 RAD51; DNA repair protein RAD51 homolog 1
gga01200 Carbon metabolism - Gallus gallus (chicken) (2)
ncbi-geneid:374263 gga:374263 PC; pyruvate carboxylase, mitochondrial
ncbi-geneid:427308 gga:427308 ALDOB; fructose-bisphosphate aldolase B
gga04520 Adherens junction - Gallus gallus (chicken) (2)
ncbi-geneid:415860 gga:415860 CDH1; cadherin-1 precursor
ncbi-geneid:426130 gga:426130 ERBB2; receptor tyrosine-protein kinase erbB-2 precursor
gga04216 Ferroptosis - Gallus gallus (chicken) (2)
ncbi-geneid:396287 gga:396287 HMOX1; heme oxygenase 1
ncbi-geneid:423615 gga:423615 NCOA4; nuclear receptor coactivator 4
gga04261 Adrenergic signaling in cardiomyocytes - Gallus gallus (chicken) (2)
ncbi-geneid:395759 gga:395759 SLC8A3; sodium/calcium exchanger 3 precursor
ncbi-geneid:419580 gga:419580 SLC9A1; sodium/hydrogen exchanger 1 precursor
gga03030 DNA replication - Gallus gallus (chicken) (2)
ncbi-geneid:416027 gga:416027 MCM2; DNA replication licensing factor MCM2
ncbi-geneid:423688 gga:423688 DNA2; DNA replication ATP-dependent helicase/nuclease DNA2
gga00520 Amino sugar and nucleotide sugar metabolism - Gallus gallus (chicken) (1)
ncbi-geneid:429074 gga:429074 NPL; N-acetylneuraminate lyase
gga04910 Insulin signaling pathway - Gallus gallus (chicken) (1)
ncbi-geneid:396457 gga:396457 PCK2; phosphoenolpyruvate carboxykinase [GTP], mitochondrial precursor
gga00190 Oxidative phosphorylation - Gallus gallus (chicken) (1)
ncbi-geneid:416978 gga:416978 COX6A1; cytochrome c oxidase subunit VIa polypeptide 1 isoform 1
gga04621 NOD-like receptor signaling pathway - Gallus gallus (chicken) (1)
ncbi-geneid:424673 gga:424673 JUN; transcription factor AP-1
gga00330 Arginine and proline metabolism - Gallus gallus (chicken) (1)
ncbi-geneid:428228 gga:428228 AZIN2; antizyme inhibitor 2
gga05132 Salmonella infection - Gallus gallus (chicken) (1)
ncbi-geneid:424673 gga:424673 JUN; transcription factor AP-1
gga04270 Vascular smooth muscle contraction - Gallus gallus (chicken) (1)
ncbi-geneid:419559 gga:419559 EDN2; endothelin-2 precursor
gga00600 Sphingolipid metabolism - Gallus gallus (chicken) (1)
ncbi-geneid:420902 gga:420902 KDSR; 3-ketodihydrosphingosine reductase
gga04350 TGF-beta signaling pathway - Gallus gallus (chicken) (1)
ncbi-geneid:395303 gga:395303 SP1; transcription factor Sp1
gga00670 One carbon pool by folate - Gallus gallus (chicken) (1)
ncbi-geneid:427317 gga:427317 DHFR; dihydrofolate reductase
gga00100 Steroid biosynthesis - Gallus gallus (chicken) (1)
ncbi-geneid:424661 gga:424661 DHCR24; delta(24)-sterol reductase
gga03040 Spliceosome - Gallus gallus (chicken) (1)
ncbi-geneid:771344 gga:771344 SNRPG; small nuclear ribonucleoprotein G
gga00830 Retinol metabolism - Gallus gallus (chicken) (1)
ncbi-geneid:408183 gga:408183 CYP26A1; cytochrome P450 26A1
gga03013 RNA transport - Gallus gallus (chicken) (1)
ncbi-geneid:427195 gga:427195 PAIP1; polyadenylate-binding protein-interacting protein 1 isoform 1
gga00790 Folate biosynthesis - Gallus gallus (chicken) (1)
ncbi-geneid:427317 gga:427317 DHFR; dihydrofolate reductase
gga00350 Tyrosine metabolism - Gallus gallus (chicken) (1)
ncbi-geneid:100857436 gga:100857436 LRTOMT; leucine rich transmembrane and O-methyltransferase domain containing
gga04912 GnRH signaling pathway - Gallus gallus (chicken) (1)
ncbi-geneid:424673 gga:424673 JUN; transcription factor AP-1
gga04625 C-type lectin receptor signaling pathway - Gallus gallus (chicken) (1)
ncbi-geneid:424673 gga:424673 JUN; transcription factor AP-1
gga04933 AGE-RAGE signaling pathway in diabetic complications - Gallus gallus (chicken) (1)
ncbi-geneid:424673 gga:424673 JUN; transcription factor AP-1
gga04920 Adipocytokine signaling pathway - Gallus gallus (chicken) (1)
ncbi-geneid:396457 gga:396457 PCK2; phosphoenolpyruvate carboxykinase [GTP], mitochondrial precursor
gga04340 Hedgehog signaling pathway - Gallus gallus (chicken) (1)
ncbi-geneid:395801 gga:395801 IHH; indian hedgehog protein precursor
gga03018 RNA degradation - Gallus gallus (chicken) (1)
ncbi-geneid:396295 gga:396295 BTG1; protein BTG1
gga00650 Butanoate metabolism - Gallus gallus (chicken) (1)
ncbi-geneid:424891 gga:424891 BDH1A; D-beta-hydroxybutyrate dehydrogenase, mitochondrial precursor
gga00860 Porphyrin and chlorophyll metabolism - Gallus gallus (chicken) (1)
ncbi-geneid:396287 gga:396287 HMOX1; heme oxygenase 1
gga00640 Propanoate metabolism - Gallus gallus (chicken) (1)
ncbi-geneid:396221 gga:396221 LDHA; L-lactate dehydrogenase A chain
gga04672 Intestinal immune network for IgA production - Gallus gallus (chicken) (1)
ncbi-geneid:430189 gga:430189 BLA; B-LA precursor
gga04620 Toll-like receptor signaling pathway - Gallus gallus (chicken) (1)
ncbi-geneid:424673 gga:424673 JUN; transcription factor AP-1
gga04310 Wnt signaling pathway - Gallus gallus (chicken) (1)
ncbi-geneid:424673 gga:424673 JUN; transcription factor AP-1
gga00030 Pentose phosphate pathway - Gallus gallus (chicken) (1)
ncbi-geneid:427308 gga:427308 ALDOB; fructose-bisphosphate aldolase B
gga03320 PPAR signaling pathway - Gallus gallus (chicken) (1)
ncbi-geneid:396457 gga:396457 PCK2; phosphoenolpyruvate carboxykinase [GTP], mitochondrial precursor
gga00072 Synthesis and degradation of ketone bodies - Gallus gallus (chicken) (1)
ncbi-geneid:424891 gga:424891 BDH1A; D-beta-hydroxybutyrate dehydrogenase, mitochondrial precursor
gga00590 Arachidonic acid metabolism - Gallus gallus (chicken) (1)
ncbi-geneid:100857454 gga:100857454 GPX2; glutathione peroxidase 2
gga04141 Protein processing in endoplasmic reticulum - Gallus gallus (chicken) (1)
ncbi-geneid:693249 gga:693249 CAPN1; calpain-1 catalytic subunit
gga00140 Steroid hormone biosynthesis - Gallus gallus (chicken) (1)
ncbi-geneid:100857436 gga:100857436 LRTOMT; leucine rich transmembrane and O-methyltransferase domain containing
gga00051 Fructose and mannose metabolism - Gallus gallus (chicken) (1)
ncbi-geneid:427308 gga:427308 ALDOB; fructose-bisphosphate aldolase B
gga04217 Necroptosis - Gallus gallus (chicken) (1)
ncbi-geneid:693249 gga:693249 CAPN1; calpain-1 catalytic subunit
gga03430 Mismatch repair - Gallus gallus (chicken) (1)
ncbi-geneid:421505 gga:421505 EXO1; exonuclease 1

## Sheet: KEGG classfication
	Pathway ID	KEGG pathway	Number of genes
Cellular Processes	gga04110	Cell cycle	12
Cellular Processes	gga04114	Oocyte meiosis	9
Cellular Processes	gga04210	Apoptosis	8
Cellular Processes	gga04218	Cellular senescence	8
Cellular Processes	gga04530	Tight junction	6
Cellular Processes	gga04115	p53 signaling pathway	5
Environmental Information Processing	gga04068	FoxO signaling pathway	5
Environmental Information Processing	gga04080	Neuroactive ligand-receptor interaction	5
Metabolism	gga01100	Metabolic pathways	23
Metabolism	gga00240	Pyrimidine metabolism	5
Metabolism	gga00983	Drug metabolism - other enzymes	5
Organismal Systems	gga04914	Progesterone-mediated oocyte maturation	8

## Sheet: DAVID 전체
Category	Term	Count	%	PValue	-log10(p-value)	Genes	List Total	Pop Hits	Pop Total	Fold Enrichment	Bonferroni	Benjamini	FDR
UP_KEYWORDS	Chromosome	15	9.09091	4.11496e-11	10.3856	CENPN, KIF4A, CENPL, HIST1H2B5, HIST1H2B8, CENPP, HIST1H2B7, NUF2, HIST1H46, LOC769852, CENPK, SMC2, HIST1H3H, CENPI, MIS12	152	101	11626	11.3594	6.1313e-09	6.1313e-09	4.90826e-08
UP_KEYWORDS	Nucleus	37	22.4242	4.85741e-08	7.3136	KIF4A, CDX2, THRA, LMNB1, NPAS2, NMRAL1, LOC396224, TOP2A, EXO1, CDK1, CENPN, CENPL, TBX3, LDB1, INIP, CENPP, NUF2, NUSAP1, HIST1H46, MCM2, CENPK, CSRP2, SMC2, CENPI, RAD51, DNA2, CCNB3, NCOA1, HOXB8, HIST1H2B5, HIST1H2B8, JUN, HIST1H2B7, NFE2L1, LOC769852, SP8, HIST1H3H	152	1056	11626	2.67994	7.23751e-06	3.61876e-06	5.79384e-05
GOTERM_CC_DIRECT	GO:0005634~nucleus	52	31.5152	1.57414e-07	6.80296	KIF4A, CDX2, THRA, MCL1, NEK2, PTTG1, CALB1, AZIN2, NPAS2, NMRAL1, HMOX1, BCL11A, RHOB, LOC396224, TOP2A, CCNA2, DHCR24, EXO1, CENPN, BRD2, CENPL, TBX3, LDB1, INIP, CYCS, CENPP, SGOL1, NUF2, NUSAP1, BIRC5, MCM2, CSRP2, CENPK, SMC2, CENPI, MIS12, RAD51, DNA2, CCNB3, NCOA1, CCNB2, SP1, HOXB8, BTG1, JUN, PTP4A1, PNRC1, NFE2L1, LOC769852, SP8, KPNA2, HIST1H3H	135	1905	10057	2.03349	2.70749e-05	2.70749e-05	0.000192422
UP_KEYWORDS	Centromere	7	4.24242	1.61304e-06	5.79235	CENPN, CENPL, CENPP, NUF2, CENPK, MIS12, CENPI	152	29	11626	18.4623	0.000240315	8.01113e-05	0.00192399
KEGG_PATHWAY	gga04110:Cell cycle	12	7.27273	2.18619e-06	5.66031	CDK1, CCNB3, CCNB2, MAD2L1, PLK1, BUB1, BUB1B, CDC20, MCM2, PTTG1, CCNA2, CDK2	76	110	4324	6.2067	0.000168323	0.000168323	0.00230653
GOTERM_BP_DIRECT	GO:0007059~chromosome segregation	7	4.24242	8.05985e-06	5.09367	CENPN, SPC25, NEK2, KNSTRN, TOP2A, MIS12, BRCA1	124	36	8994	14.1035	0.00480821	0.00480821	0.0118977
UP_KEYWORDS	Acetylation	11	6.66667	1.21057e-05	4.91701	BKJ, LMNB1, HIST1H2B5, HIST1H2B8, HIST1H2B7, CYCS, HIST1H46, LOC769852, LOC396224, CALB1, HIST1H3H	152	138	11626	6.09678	0.00180213	0.000450837	0.0144385
UP_KEYWORDS	Cell division	8	4.84848	2.01017e-05	4.69677	CDK1, CCNB3, CCNB2, NUF2, NUSAP1, SMC2, CCNA2, MIS12	152	65	11626	9.41377	0.0029907	0.000598856	0.0239743
UP_KEYWORDS	DNA-binding	21	12.7273	3.14777e-05	4.502	KIF4A, THRA, CDX2, TBX3, NUSAP1, HIST1H46, MCM2, RAD51, DNA2, NPAS2, HIST1H2B5, HOXB8, JUN, HIST1H2B8, HIST1H2B7, LOC769852, NFE2L1, SP8, FOXD2, TOP2A, HIST1H3H	152	554	11626	2.89932	0.00467926	0.000781402	0.0375396
UP_KEYWORDS	Mitosis	7	4.24242	3.8339e-05	4.41636	CDK1, CCNB2, NUF2, NUSAP1, SMC2, CCNA2, MIS12	152	49	11626	10.9267	0.00569634	0.000815756	0.0457206
GOTERM_BP_DIRECT	GO:0006334~nucleosome assembly	7	4.24242	4.44137e-05	4.35248	BRD2, HIST1H2B5, HIST1H2B8, HIST1H2B7, LOC769852, MCM2, HIST1H3H	124	48	8994	10.5776	0.0262104	0.0131922	0.0655456
GOTERM_BP_DIRECT	GO:0051301~cell division	8	4.84848	5.81588e-05	4.23538	CDK1, CCNB3, CCNB2, NUF2, BIRC5, SMC2, CCNA2, MIS12	124	73	8994	7.94874	0.0341821	0.0115264	0.0858226
GOTERM_BP_DIRECT	GO:0007067~mitotic nuclear division	7	4.24242	0.000118805	3.92516	CENPN, CDK1, CCNB2, NUF2, NUSAP1, CCNA2, MIS12	124	57	8994	8.90747	0.0685845	0.0176056	0.175243
KEGG_PATHWAY	gga04114:Oocyte meiosis	9	5.45455	0.000128288	3.89182	CDK1, CCNB2, MAD2L1, PLK1, SGOL1, BUB1, CDC20, PTTG1, CDK2	76	89	4324	5.7534	0.00983014	0.00492721	0.135268
UP_KEYWORDS	Nucleosome core	6	3.63636	0.000139475	3.8555	HIST1H2B5, HIST1H2B8, HIST1H2B7, HIST1H46, LOC769852, HIST1H3H	152	39	11626	11.7672	0.0205688	0.00259453	0.166237
UP_KEYWORDS	Methylation	7	4.24242	0.000190936	3.71911	LMNB1, MYL1, MYLPF, HIST1H46, LOC769852, LOC396224, HIST1H3H	152	65	11626	8.23704	0.0280513	0.00315636	0.227508
UP_KEYWORDS	Cell cycle	8	4.84848	0.000262429	3.58099	CDK1, CCNB3, CCNB2, NUF2, NUSAP1, SMC2, CCNA2, MIS12	152	97	11626	6.30819	0.0383522	0.00390306	0.312572
KEGG_PATHWAY	gga04914:Progesterone-mediated oocyte maturation	8	4.84848	0.000275027	3.56063	CDK1, CCNB3, CCNB2, MAD2L1, PLK1, BUB1, CCNA2, CDK2	76	75	4324	6.06877	0.0209572	0.00703512	0.289788
UP_KEYWORDS	Ubl conjugation	7	4.24242	0.000287381	3.54154	CCNB3, HIST1H2B5, HIST1H2B8, HIST1H2B7, HIST1H46, LOC769852, HIST1H3H	152	70	11626	7.64868	0.0419218	0.00388569	0.342245
GOTERM_CC_DIRECT	GO:0000775~chromosome, centromeric region	5	3.0303	0.000306746	3.51322	CENPN, CENPL, CENPP, SGOL1, BIRC5	135	25	10057	14.8993	0.0514004	0.0260392	0.37432
INTERPRO	IPR009072:Histone-fold	6	3.63636	0.000780985	3.10736	HIST1H2B5, HIST1H2B8, HIST1H2B7, HIST1H46, LOC769852, HIST1H3H	149	55	11164	8.17376	0.279739	0.279739	1.09148
INTERPRO	IPR007125:Histone core	5	3.0303	0.000798969	3.09747	HIST1H2B5, HIST1H2B8, HIST1H2B7, LOC769852, HIST1H3H	149	32	11164	11.7072	0.285163	0.15452	1.11649
UP_KEYWORDS	Phosphoprotein	13	7.87879	0.000800625	3.09657	CDK1, THRA, OCLN, LMNB1, HIST1H2B5, HIST1H2B8, HIST1H2B7, MYLPF, HIST1H46, LRP8, LOC769852, LOC396224, HIST1H3H	152	314	11626	3.16665	0.112495	0.00989579	0.950807
GOTERM_MF_DIRECT	GO:0003677~DNA binding	16	9.69697	0.0010575	2.97572	EXO1, KIF4A, NUSAP1, HIST1H46, MCM2, BRCA1, DNA2, NCOA1, NPAS2, HIST1H2B5, HOXB8, HIST1H2B8, HIST1H2B7, SP8, TOP2A, PC	123	426	8532	2.60529	0.179512	0.179512	1.30299
GOTERM_BP_DIRECT	GO:0034501~protein localization to kinetochore	3	1.81818	0.00268453	2.57113	CDK1, BUB1B, MIS12	124	6	8994	36.2661	0.799614	0.274941	3.89066
GOTERM_BP_DIRECT	GO:0006090~pyruvate metabolic process	3	1.81818	0.00268453	2.57113	LDHA, PCK2, PC	124	6	8994	36.2661	0.799614	0.274941	3.89066
GOTERM_BP_DIRECT	GO:0006268~DNA unwinding involved in DNA replication	3	1.81818	0.00268453	2.57113	MCM2, TOP2A, RAD51	124	6	8994	36.2661	0.799614	0.274941	3.89066
KEGG_PATHWAY	gga04115:p53 signaling pathway	6	3.63636	0.00383294	2.41647	CDK1, CCNB3, CCNB2, CYCS, CDK2, GTSE1	76	61	4324	5.5962	0.255992	0.0712594	3.97076
UP_KEYWORDS	Cyclin	4	2.42424	0.00400576	2.39731	CCNB3, CCNB2, CCNA2, CDK2	152	25	11626	12.2379	0.450121	0.0449622	4.6748
INTERPRO	IPR000558:Histone H2B	3	1.81818	0.00463846	2.33363	HIST1H2B5, HIST1H2B8, HIST1H2B7	149	8	11164	28.0973	0.858107	0.478421	6.32214
GOTERM_CC_DIRECT	GO:0000228~nuclear chromosome	3	1.81818	0.00468139	2.32963	SMC2, TOP2A, RAD51	135	8	10057	27.9361	0.553845	0.235879	5.57452
GOTERM_BP_DIRECT	GO:0007094~mitotic spindle assembly checkpoint	3	1.81818	0.00492205	2.30785	MAD2L1, BUB1, BUB1B	124	8	8994	27.1996	0.947694	0.38846	7.02515
UP_KEYWORDS	Isopeptide bond	5	3.0303	0.00522672	2.28177	TUBB, HIST1H2B5, HIST1H2B8, HIST1H2B7, HIST1H46	152	54	11626	7.08212	0.541971	0.0542463	6.05934
SMART	SM00427:H2B	3	1.81818	0.0056285	2.24961	HIST1H2B5, HIST1H2B8, HIST1H2B7	89	8	5997	25.2683	0.444017	0.444017	6.11612
UP_KEYWORDS	Nucleotide-binding	20	12.1212	0.00724894	2.13973	CDK1, KIF4A, ERBB3, ERBB2, ARF6, MCM2, PCK2, SMC2, CDK2, TK1, RAD51, DNA2, TUBB, PLK1, ULK3, TUBA3E, UCK2, TOP2A, PC, KIF20A	152	796	11626	1.92178	0.661769	0.0697188	8.31204
GOTERM_CC_DIRECT	GO:0000788~nuclear nucleosome	3	1.81818	0.0106564	1.97239	HIST1H2B5, HIST1H2B8, HIST1H2B7	135	12	10057	18.6241	0.841616	0.369147	12.2749
UP_KEYWORDS	Microtubule	5	3.0303	0.0111307	1.95348	KIF4A, TUBB, NUSAP1, TUBA3E, KIF20A	152	67	11626	5.70797	0.811333	0.0989872	12.4981
GOTERM_CC_DIRECT	GO:0005874~microtubule	6	3.63636	0.0111348	1.95332	KIF4A, TUBB, TPX2, NUSAP1, TUBA3E, KIF20A	135	101	10057	4.42552	0.854258	0.319675	12.792
GOTERM_BP_DIRECT	GO:0055114~oxidation-reduction process	6	3.63636	0.0118229	1.92728	LDHA, DHFR, DIO2, CREG1, CYP26A1, BDH1	124	100	8994	4.35194	0.999185	0.637971	16.1026
GOTERM_BP_DIRECT	GO:0000070~mitotic sister chromatid segregation	3	1.81818	0.0131124	1.88232	MAD2L1, NEK2, MIS12	124	13	8994	16.7382	0.999627	0.627169	17.7043
GOTERM_CC_DIRECT	GO:0000784~nuclear chromosome, telomeric region	5	3.0303	0.0140318	1.85289	DNA2, CDK1, HIST1H46, MCM2, RAD51	135	70	10057	5.32116	0.912013	0.333086	15.8643
UP_KEYWORDS	Metal-binding	22	13.3333	0.0142995	1.84468	TRIM7.2, THRA, CYCS, MYLPF, CYP26A1, CDH1, PCK2, CSRP2, CALB1, TRAIP, BRCA1, TK1, ZFP36L1, ZFP36L2, DNA2, MMP10, NPAS2, HMOX1, SP8, TOP2A, PC, IHH	152	973	11626	1.7294	0.88305	0.118593	15.7847
GOTERM_MF_DIRECT	GO:0005515~protein binding	6	3.63636	0.0146651	1.83372	THRA, OCLN, JUN, NUF2, LRP8, CDH1	123	101	8532	4.12074	0.936877	0.748758	16.7343
UP_KEYWORDS	ATP-binding	16	9.69697	0.015617	1.8064	CDK1, KIF4A, ERBB3, ERBB2, MCM2, SMC2, CDK2, TK1, RAD51, DNA2, PLK1, ULK3, UCK2, TOP2A, PC, KIF20A	152	624	11626	1.9612	0.904181	0.122163	17.1175
GOTERM_CC_DIRECT	GO:0000776~kinetochore	4	2.42424	0.0159558	1.79708	MAD2L1, NEK2, KNSTRN, CENPI	135	40	10057	7.44963	0.93712	0.326467	17.8493
UP_KEYWORDS	Oxidoreductase	8	4.84848	0.016279	1.78837	GPX2, LDHA, DHFR, DIO2, HMOX1, RRM1, CYP26A1, BDH1	152	202	11626	3.02918	0.91332	0.120773	17.7799
INTERPRO	IPR004367:Cyclin, C-terminal domain	3	1.81818	0.0163693	1.78597	CCNB3, CCNB2, CCNA2	149	15	11164	14.9852	0.999024	0.823246	20.693
UP_KEYWORDS	Cytoskeleton	7	4.24242	0.0165401	1.78146	CDK1, KIF4A, TUBB, ALDOB, NUF2, NUSAP1, TUBA3E	152	157	11626	3.41024	0.916681	0.116845	18.0399
UP_KEYWORDS	Kinetochore	3	1.81818	0.0178481	1.74841	NUF2, CENPK, MIS12	152	16	11626	14.3413	0.931669	0.119954	19.3307
SMART	SM01332:SM01332	3	1.81818	0.0197469	1.7045	CCNB3, CCNB2, CCNA2	89	15	5997	13.4764	0.874347	0.645524	19.9889
UP_SEQ_FEATURE	binding site:Substrate	5	3.0303	0.0207646	1.68268	LDHA, DHFR, ALDOB, PCK2, BDH1	59	40	2162	4.58051	0.979388	0.979388	22.8673
GOTERM_CC_DIRECT	GO:0000777~condensed chromosome kinetochore	3	1.81818	0.021026	1.67724	SPC25, NUF2, CENPK	135	17	10057	13.1464	0.974139	0.366743	22.8763
UP_KEYWORDS	Kinase	10	6.06061	0.0228995	1.64017	CDK1, BRD2, PLK1, ERBB3, ERBB2, ULK3, DGUOK, UCK2, CDK2, TK1	152	318	11626	2.40525	0.968308	0.145207	24.1428
GOTERM_CC_DIRECT	GO:0005876~spindle microtubule	3	1.81818	0.0234504	1.62985	CDK1, NUSAP1, BIRC5	135	18	10057	12.416	0.983118	0.364601	25.1789
GOTERM_MF_DIRECT	GO:0005524~ATP binding	22	13.3333	0.0236213	1.6267	CDK1, KIF4A, NEK2, ERBB3, ERBB2, MCM2, DGUOK, SMC2, CDK2, TK1, RAD51, DNA2, P2RX1, PLK1, ULK3, RRM1, BUB1, UCK2, TOP2A, PC, SMARCA4, KIF20A	123	935	8532	1.63214	0.988555	0.774642	25.6452
INTERPRO	IPR013212:Mad3/BUB1 homology region 1	2	1.21212	0.0263392	1.5794	BUB1, BUB1B	149	2	11164	74.9262	0.999986	0.893771	31.2675
INTERPRO	IPR007635:Tis11B-like protein, N-terminal	2	1.21212	0.0263392	1.5794	ZFP36L1, ZFP36L2	149	2	11164	74.9262	0.999986	0.893771	31.2675
INTERPRO	IPR015661:Mitotic checkpoint serine/threonine protein kinase Bub1/Mitotic spindle checkpoint component Mad3	2	1.21212	0.0263392	1.5794	BUB1, BUB1B	149	2	11164	74.9262	0.999986	0.893771	31.2675
KEGG_PATHWAY	gga00480:Glutathione metabolism	4	2.42424	0.0273847	1.56249	GPX2, GSTA3, RRM1, GSTO1	76	38	4324	5.98892	0.882113	0.347932	25.3944
SMART	SM00777:Mad3_BUB1_I	2	1.21212	0.0291351	1.53558	BUB1, BUB1B	89	2	5997	67.382	0.953813	0.641211	28.1513
GOTERM_MF_DIRECT	GO:0003682~chromatin binding	8	4.84848	0.0314141	1.50288	EXO1, CDK1, NCOA1, BRD2, JUN, LDB1, TOP2A, RAD51	123	211	8532	2.62998	0.997442	0.775116	32.676
INTERPRO	IPR006671:Cyclin, N-terminal	3	1.81818	0.0339059	1.46972	CCNB3, CCNB2, CCNA2	149	22	11164	10.2172	0.999999	0.910596	38.402
GOTERM_BP_DIRECT	GO:0090307~mitotic spindle assembly	3	1.81818	0.0358543	1.44546	NEK2, TPX2, BIRC5	124	22	8994	9.89076	1	0.911617	41.6681
GOTERM_BP_DIRECT	GO:0043065~positive regulation of apoptotic process	5	3.0303	0.0383408	1.41634	NCOA1, HMOX1, RHOB, BMF, TOP2A	124	93	8994	3.89958	1	0.903469	43.8499
GOTERM_CC_DIRECT	GO:0005759~mitochondrial matrix	4	2.42424	0.0384234	1.4154	MCL1, PCK2, BDH1, PC	135	56	10057	5.32116	0.998816	0.49029	38.0564
GOTERM_BP_DIRECT	GO:0000910~cytokinesis	3	1.81818	0.0389243	1.40978	RHOB, BIRC5, KIF20A	124	23	8994	9.46073	1	0.884484	44.3508
GOTERM_CC_DIRECT	GO:0031262~Ndc80 complex	2	1.21212	0.0394458	1.404	SPC25, NUF2	135	3	10057	49.6642	0.999014	0.467026	38.8567
UP_KEYWORDS	Cytoplasm	16	9.69697	0.0396378	1.40189	CDK1, KIF4A, LDHA, LITAF, ALDOB, NUF2, STXBP1, NPL, NUSAP1, SMC2, TK1, TUBB, NMRAL1, ULK3, PCMTD1, TUBA3E	152	703	11626	1.74081	0.997586	0.230498	38.2711
GOTERM_CC_DIRECT	GO:0005654~nucleoplasm	20	12.1212	0.0399927	1.39802	EXO1, CDK1, LMNB1, LITAF, INIP, TPX2, STXBP1, DAG1, CDC20, HIST1H46, MCM2, BRCA1, RAD51, SP1, JUN, BCL11A, BUB1, KPNA2, BDH1, TOP2A	135	932	10057	1.59863	0.999106	0.442898	39.2809
GOTERM_CC_DIRECT	GO:0000790~nuclear chromatin	5	3.0303	0.0404028	1.39359	NCOA1, SP1, JUN, LDB1, RAD51	135	97	10057	3.84002	0.99917	0.42054	39.5972
GOTERM_BP_DIRECT	GO:0034508~centromere complex assembly	2	1.21212	0.0404733	1.39283	CENPN, CENPI	124	3	8994	48.3548	1	0.872402	45.6602
UP_KEYWORDS	Heme	4	2.42424	0.0411708	1.38541	NPAS2, HMOX1, CYCS, CYP26A1	152	59	11626	5.18555	0.998097	0.229729	39.4362
UP_KEYWORDS	Motor protein	4	2.42424	0.0411708	1.38541	KIF4A, MYL1, MYLPF, KIF20A	152	59	11626	5.18555	0.998097	0.229729	39.4362
GOTERM_CC_DIRECT	GO:0048471~perinuclear region of cytoplasm	8	4.84848	0.0421078	1.37564	SLC8A3, OLFM4, MAD2L1, NMRAL1, HMOX1, BUB1B, AZIN2, RAD51	135	241	10057	2.47291	0.999388	0.41053	40.8961
GOTERM_BP_DIRECT	GO:0006094~gluconeogenesis	3	1.81818	0.0453498	1.34342	ALDOB, PCK2, PC	124	25	8994	8.70387	1	0.88174	49.5976
UP_SEQ_FEATURE	metal ion-binding site:Iron (heme axial ligand)	3	1.81818	0.0456445	1.34061	HMOX1, CYCS, CYP26A1	59	13	2162	8.45632	0.999824	0.98672	43.9033
GOTERM_CC_DIRECT	GO:0030496~midbody	4	2.42424	0.0475768	1.3226	CDK1, NEK2, BIRC5, KIF20A	135	61	10057	4.885	0.999772	0.428192	44.8914
UP_KEYWORDS	Schiff base	2	1.21212	0.0509556	1.29281	ALDOB, NPL	152	4	11626	38.2434	0.999587	0.267803	46.4108
SMART	SM00385:CYCLIN	3	1.81818	0.0513464	1.28949	CCNB3, CCNB2, CCNA2	89	25	5997	8.08584	0.995839	0.74602	44.533
INTERPRO	IPR016245:Tyrosine protein kinase, EGF/ERB/XmrK receptor	2	1.21212	0.0519893	1.28409	ERBB3, ERBB2	149	4	11164	37.4631	1	0.959375	52.7617
GOTERM_BP_DIRECT	GO:0007017~microtubule-based process	3	1.81818	0.0521354	1.28287	TUBB, NEK2, TUBA3E	124	27	8994	8.05914	1	0.898437	54.6354
INTERPRO	IPR013763:Cyclin-like	3	1.81818	0.0527082	1.27812	CCNB3, CCNB2, CCNA2	149	28	11164	8.0278	1	0.941736	53.2625
GOTERM_BP_DIRECT	GO:0045132~meiotic chromosome segregation	2	1.21212	0.0535999	1.27084	SGOL1, SMC2	124	4	8994	36.2661	1	0.888781	55.6592
GOTERM_BP_DIRECT	GO:0051988~regulation of attachment of spindle microtubules to kinetochore	2	1.21212	0.0535999	1.27084	NEK2, KNSTRN	124	4	8994	36.2661	1	0.888781	55.6592
GOTERM_BP_DIRECT	GO:0002155~regulation of thyroid hormone mediated signaling pathway	2	1.21212	0.0535999	1.27084	NCOA1, THRA	124	4	8994	36.2661	1	0.888781	55.6592
UP_KEYWORDS	Coiled coil	31	18.7879	0.056087	1.25114	KIF4A, THRA, OCLN, LMNB1, NEK2, TRAIP, SPC25, NPAS2, BCL11A, BUB1, ZNF609, LOC396224, GIT1, TRIM7.2, BRD2, CENPP, SGOL1, TPX2, NUF2, MLXIPL, CENPK, KNSTRN, SMC2, USF1, MIS12, BRCA1, JUN, BUB1B, NFE2L1, KIF20A, SMARCA4	152	1728	11626	1.37216	0.999816	0.281642	49.7666
GOTERM_BP_DIRECT	GO:0001889~liver development	3	1.81818	0.0592571	1.22726	JUN, ALDOB, ARF6	124	29	8994	7.50334	1	0.898029	59.4151
KEGG_PATHWAY	gga00240:Pyrimidine metabolism	5	3.0303	0.061068	1.21419	DCTD, RRM1, DGUOK, UCK2, TK1	76	86	4324	3.30783	0.992187	0.554544	48.5632
GOTERM_CC_DIRECT	GO:0005913~cell-cell adherens junction	3	1.81818	0.063744	1.19556	BSG, CCNB2, LOC418424	135	31	10057	7.20932	0.999988	0.507402	55.2977
INTERPRO	IPR001322:Lamin Tail Domain	2	1.21212	0.0645614	1.19003	LMNB1, LOC396224	149	5	11164	29.9705	1	0.9556	60.8394
GOTERM_BP_DIRECT	GO:0051591~response to cAMP	2	1.21212	0.0665484	1.17686	JUN, PCK2	124	5	8994	29.0129	1	0.911298	63.819
GOTERM_BP_DIRECT	GO:2001020~regulation of response to DNA damage stimulus	2	1.21212	0.0665484	1.17686	NPAS2, MCL1	124	5	8994	29.0129	1	0.911298	63.819
INTERPRO	IPR013785:Aldolase-type TIM barrel	3	1.81818	0.0668498	1.1749	ALDOB, NPL, PC	149	32	11164	7.02433	1	0.945303	62.1638
UP_KEYWORDS	Iron	5	3.0303	0.067583	1.17016	DNA2, NPAS2, HMOX1, CYCS, CYP26A1	152	118	11626	3.24097	0.99997	0.320338	56.5975
UP_SEQ_FEATURE	cross-link:Glycyl lysine isopeptide (Lys-Gly) (interchain with G-Cter in ubiquitin)	3	1.81818	0.0743493	1.12872	HIST1H2B5, HIST1H2B8, HIST1H2B7	59	17	2162	6.4666	0.999999	0.991471	61.5565
PIR_SUPERFAMILY	PIRSF000619:tyrosine-protein kinase, EGF receptor type	2	1.21212	0.0748914	1.12557	ERBB3, ERBB2	23	4	1143	24.8478	0.819599	0.819599	45.6233
GOTERM_CC_DIRECT	GO:0005819~spindle	3	1.81818	0.0749657	1.12514	TPX2, NUSAP1, KIF20A	135	34	10057	6.5732	0.999998	0.545434	61.4241
COG_ONTOLOGY	Nucleotide transport and metabolism	2	1.21212	0.0757494	1.12062	DGUOK, UCK2	11	10	1279	23.2545	0.467502	0.467502	35.0298
GOTERM_CC_DIRECT	GO:0005815~microtubule organizing center	3	1.81818	0.0788369	1.10327	CDK1, ALDOB, NUF2	135	35	10057	6.3854	0.999999	0.543737	63.3518
GOTERM_BP_DIRECT	GO:0051489~regulation of filopodium assembly	2	1.21212	0.0793212	1.10061	RAB5A, ARF6	124	6	8994	24.1774	1	0.935792	70.478
UP_KEYWORDS	DNA replication	3	1.81818	0.0830949	1.08043	DNA2, RRM1, MCM2	152	37	11626	6.20164	0.999998	0.369751	64.4687
GOTERM_MF_DIRECT	GO:0046982~protein heterodimerization activity	4	2.42424	0.089165	1.04981	MCL1, HIST1H2B5, HIST1H2B8, HIST1H2B7	123	74	8532	3.74951	1	0.969588	68.5792
INTERPRO	IPR000494:EGF receptor, L domain	2	1.21212	0.0892111	1.04958	ERBB3, ERBB2	149	7	11164	21.4075	1	0.971784	73.0885
INTERPRO	IPR006211:Furin-like cysteine-rich domain	2	1.21212	0.0892111	1.04958	ERBB3, ERBB2	149	7	11164	21.4075	1	0.971784	73.0885
GOTERM_CC_DIRECT	GO:0005667~transcription factor complex	5	3.0303	0.0914452	1.03884	NPAS2, JUN, LDB1, CREG1, CDK2	135	128	10057	2.91001	1	0.580272	69.0338
GOTERM_BP_DIRECT	GO:0010389~regulation of G2/M transition of mitotic cell cycle	2	1.21212	0.0919206	1.03659	CCNB3, CCNA2	124	7	8994	20.7235	1	0.951916	75.9119
UP_KEYWORDS	Lipoprotein	5	3.0303	0.0929652	1.03168	LMNB1, PCMTD1, ARF6, LOC396224, IHH	152	132	11626	2.89723	1	0.394276	68.7719
GOTERM_CC_DIRECT	GO:0000922~spindle pole	3	1.81818	0.0949128	1.02268	MAD2L1, NEK2, TPX2	135	39	10057	5.73048	1	0.575832	70.448
GOTERM_MF_DIRECT	GO:0004693~cyclin-dependent protein serine/threonine kinase activity	2	1.21212	0.0959332	1.01803	CDK1, CDK2	123	7	8532	19.8188	1	0.956856	71.3539
GOTERM_MF_DIRECT	GO:0004716~receptor signaling protein tyrosine kinase activity	2	1.21212	0.0959332	1.01803	ERBB3, ERBB2	123	7	8532	19.8188	1	0.956856	71.3539
UP_SEQ_FEATURE	region of interest:Substrate binding	3	1.81818	0.0987382	1.00551	DHFR, NPL, PCK2	59	20	2162	5.49661	1	0.991837	72.373

## Sheet: DAVID GO
Category	Term	Count	%	PValue	-log10(p-value)	Genes	List Total	Pop Hits	Pop Total	Fold Enrichment	Bonferroni	Benjamini	FDR
GOTERM_CC_DIRECT	GO:0005634~nucleus	52	31.5152	1.57414e-07	6.80296	KIF4A, CDX2, THRA, MCL1, NEK2, PTTG1, CALB1, AZIN2, NPAS2, NMRAL1, HMOX1, BCL11A, RHOB, LOC396224, TOP2A, CCNA2, DHCR24, EXO1, CENPN, BRD2, CENPL, TBX3, LDB1, INIP, CYCS, CENPP, SGOL1, NUF2, NUSAP1, BIRC5, MCM2, CSRP2, CENPK, SMC2, CENPI, MIS12, RAD51, DNA2, CCNB3, NCOA1, CCNB2, SP1, HOXB8, BTG1, JUN, PTP4A1, PNRC1, NFE2L1, LOC769852, SP8, KPNA2, HIST1H3H	135	1905	10057	2.03349	2.70749e-05	2.70749e-05	0.000192422
GOTERM_BP_DIRECT	GO:0007059~chromosome segregation	7	4.24242	8.05985e-06	5.09367	CENPN, SPC25, NEK2, KNSTRN, TOP2A, MIS12, BRCA1	124	36	8994	14.1035	0.00480821	0.00480821	0.0118977
GOTERM_BP_DIRECT	GO:0006334~nucleosome assembly	7	4.24242	4.44137e-05	4.35248	BRD2, HIST1H2B5, HIST1H2B8, HIST1H2B7, LOC769852, MCM2, HIST1H3H	124	48	8994	10.5776	0.0262104	0.0131922	0.0655456
GOTERM_BP_DIRECT	GO:0051301~cell division	8	4.84848	5.81588e-05	4.23538	CDK1, CCNB3, CCNB2, NUF2, BIRC5, SMC2, CCNA2, MIS12	124	73	8994	7.94874	0.0341821	0.0115264	0.0858226
GOTERM_BP_DIRECT	GO:0007067~mitotic nuclear division	7	4.24242	0.000118805	3.92516	CENPN, CDK1, CCNB2, NUF2, NUSAP1, CCNA2, MIS12	124	57	8994	8.90747	0.0685845	0.0176056	0.175243
GOTERM_CC_DIRECT	GO:0000775~chromosome, centromeric region	5	3.0303	0.000306746	3.51322	CENPN, CENPL, CENPP, SGOL1, BIRC5	135	25	10057	14.8993	0.0514004	0.0260392	0.37432
GOTERM_MF_DIRECT	GO:0003677~DNA binding	16	9.69697	0.0010575	2.97572	EXO1, KIF4A, NUSAP1, HIST1H46, MCM2, BRCA1, DNA2, NCOA1, NPAS2, HIST1H2B5, HOXB8, HIST1H2B8, HIST1H2B7, SP8, TOP2A, PC	123	426	8532	2.60529	0.179512	0.179512	1.30299
GOTERM_BP_DIRECT	GO:0034501~protein localization to kinetochore	3	1.81818	0.00268453	2.57113	CDK1, BUB1B, MIS12	124	6	8994	36.2661	0.799614	0.274941	3.89066
GOTERM_BP_DIRECT	GO:0006090~pyruvate metabolic process	3	1.81818	0.00268453	2.57113	LDHA, PCK2, PC	124	6	8994	36.2661	0.799614	0.274941	3.89066
GOTERM_BP_DIRECT	GO:0006268~DNA unwinding involved in DNA replication	3	1.81818	0.00268453	2.57113	MCM2, TOP2A, RAD51	124	6	8994	36.2661	0.799614	0.274941	3.89066
GOTERM_CC_DIRECT	GO:0000228~nuclear chromosome	3	1.81818	0.00468139	2.32963	SMC2, TOP2A, RAD51	135	8	10057	27.9361	0.553845	0.235879	5.57452
GOTERM_BP_DIRECT	GO:0007094~mitotic spindle assembly checkpoint	3	1.81818	0.00492205	2.30785	MAD2L1, BUB1, BUB1B	124	8	8994	27.1996	0.947694	0.38846	7.02515
GOTERM_CC_DIRECT	GO:0000788~nuclear nucleosome	3	1.81818	0.0106564	1.97239	HIST1H2B5, HIST1H2B8, HIST1H2B7	135	12	10057	18.6241	0.841616	0.369147	12.2749
GOTERM_CC_DIRECT	GO:0005874~microtubule	6	3.63636	0.0111348	1.95332	KIF4A, TUBB, TPX2, NUSAP1, TUBA3E, KIF20A	135	101	10057	4.42552	0.854258	0.319675	12.792
GOTERM_BP_DIRECT	GO:0055114~oxidation-reduction process	6	3.63636	0.0118229	1.92728	LDHA, DHFR, DIO2, CREG1, CYP26A1, BDH1	124	100	8994	4.35194	0.999185	0.637971	16.1026
GOTERM_BP_DIRECT	GO:0000070~mitotic sister chromatid segregation	3	1.81818	0.0131124	1.88232	MAD2L1, NEK2, MIS12	124	13	8994	16.7382	0.999627	0.627169	17.7043
GOTERM_CC_DIRECT	GO:0000784~nuclear chromosome, telomeric region	5	3.0303	0.0140318	1.85289	DNA2, CDK1, HIST1H46, MCM2, RAD51	135	70	10057	5.32116	0.912013	0.333086	15.8643
GOTERM_MF_DIRECT	GO:0005515~protein binding	6	3.63636	0.0146651	1.83372	THRA, OCLN, JUN, NUF2, LRP8, CDH1	123	101	8532	4.12074	0.936877	0.748758	16.7343
GOTERM_CC_DIRECT	GO:0000776~kinetochore	4	2.42424	0.0159558	1.79708	MAD2L1, NEK2, KNSTRN, CENPI	135	40	10057	7.44963	0.93712	0.326467	17.8493
GOTERM_CC_DIRECT	GO:0000777~condensed chromosome kinetochore	3	1.81818	0.021026	1.67724	SPC25, NUF2, CENPK	135	17	10057	13.1464	0.974139	0.366743	22.8763
GOTERM_CC_DIRECT	GO:0005876~spindle microtubule	3	1.81818	0.0234504	1.62985	CDK1, NUSAP1, BIRC5	135	18	10057	12.416	0.983118	0.364601	25.1789
GOTERM_MF_DIRECT	GO:0005524~ATP binding	22	13.3333	0.0236213	1.6267	CDK1, KIF4A, NEK2, ERBB3, ERBB2, MCM2, DGUOK, SMC2, CDK2, TK1, RAD51, DNA2, P2RX1, PLK1, ULK3, RRM1, BUB1, UCK2, TOP2A, PC, SMARCA4, KIF20A	123	935	8532	1.63214	0.988555	0.774642	25.6452
GOTERM_MF_DIRECT	GO:0003682~chromatin binding	8	4.84848	0.0314141	1.50288	EXO1, CDK1, NCOA1, BRD2, JUN, LDB1, TOP2A, RAD51	123	211	8532	2.62998	0.997442	0.775116	32.676
GOTERM_BP_DIRECT	GO:0090307~mitotic spindle assembly	3	1.81818	0.0358543	1.44546	NEK2, TPX2, BIRC5	124	22	8994	9.89076	1	0.911617	41.6681
GOTERM_BP_DIRECT	GO:0043065~positive regulation of apoptotic process	5	3.0303	0.0383408	1.41634	NCOA1, HMOX1, RHOB, BMF, TOP2A	124	93	8994	3.89958	1	0.903469	43.8499
GOTERM_CC_DIRECT	GO:0005759~mitochondrial matrix	4	2.42424	0.0384234	1.4154	MCL1, PCK2, BDH1, PC	135	56	10057	5.32116	0.998816	0.49029	38.0564
GOTERM_BP_DIRECT	GO:0000910~cytokinesis	3	1.81818	0.0389243	1.40978	RHOB, BIRC5, KIF20A	124	23	8994	9.46073	1	0.884484	44.3508
GOTERM_CC_DIRECT	GO:0031262~Ndc80 complex	2	1.21212	0.0394458	1.404	SPC25, NUF2	135	3	10057	49.6642	0.999014	0.467026	38.8567
GOTERM_CC_DIRECT	GO:0005654~nucleoplasm	20	12.1212	0.0399927	1.39802	EXO1, CDK1, LMNB1, LITAF, INIP, TPX2, STXBP1, DAG1, CDC20, HIST1H46, MCM2, BRCA1, RAD51, SP1, JUN, BCL11A, BUB1, KPNA2, BDH1, TOP2A	135	932	10057	1.59863	0.999106	0.442898	39.2809
GOTERM_CC_DIRECT	GO:0000790~nuclear chromatin	5	3.0303	0.0404028	1.39359	NCOA1, SP1, JUN, LDB1, RAD51	135	97	10057	3.84002	0.99917	0.42054	39.5972
GOTERM_BP_DIRECT	GO:0034508~centromere complex assembly	2	1.21212	0.0404733	1.39283	CENPN, CENPI	124	3	8994	48.3548	1	0.872402	45.6602
GOTERM_CC_DIRECT	GO:0048471~perinuclear region of cytoplasm	8	4.84848	0.0421078	1.37564	SLC8A3, OLFM4, MAD2L1, NMRAL1, HMOX1, BUB1B, AZIN2, RAD51	135	241	10057	2.47291	0.999388	0.41053	40.8961
GOTERM_BP_DIRECT	GO:0006094~gluconeogenesis	3	1.81818	0.0453498	1.34342	ALDOB, PCK2, PC	124	25	8994	8.70387	1	0.88174	49.5976
GOTERM_CC_DIRECT	GO:0030496~midbody	4	2.42424	0.0475768	1.3226	CDK1, NEK2, BIRC5, KIF20A	135	61	10057	4.885	0.999772	0.428192	44.8914
GOTERM_BP_DIRECT	GO:0007017~microtubule-based process	3	1.81818	0.0521354	1.28287	TUBB, NEK2, TUBA3E	124	27	8994	8.05914	1	0.898437	54.6354
GOTERM_BP_DIRECT	GO:0045132~meiotic chromosome segregation	2	1.21212	0.0535999	1.27084	SGOL1, SMC2	124	4	8994	36.2661	1	0.888781	55.6592
GOTERM_BP_DIRECT	GO:0051988~regulation of attachment of spindle microtubules to kinetochore	2	1.21212	0.0535999	1.27084	NEK2, KNSTRN	124	4	8994	36.2661	1	0.888781	55.6592
GOTERM_BP_DIRECT	GO:0002155~regulation of thyroid hormone mediated signaling pathway	2	1.21212	0.0535999	1.27084	NCOA1, THRA	124	4	8994	36.2661	1	0.888781	55.6592
GOTERM_BP_DIRECT	GO:0001889~liver development	3	1.81818	0.0592571	1.22726	JUN, ALDOB, ARF6	124	29	8994	7.50334	1	0.898029	59.4151
GOTERM_CC_DIRECT	GO:0005913~cell-cell adherens junction	3	1.81818	0.063744	1.19556	BSG, CCNB2, LOC418424	135	31	10057	7.20932	0.999988	0.507402	55.2977
GOTERM_BP_DIRECT	GO:0051591~response to cAMP	2	1.21212	0.0665484	1.17686	JUN, PCK2	124	5	8994	29.0129	1	0.911298	63.819
GOTERM_BP_DIRECT	GO:2001020~regulation of response to DNA damage stimulus	2	1.21212	0.0665484	1.17686	NPAS2, MCL1	124	5	8994	29.0129	1	0.911298	63.819
GOTERM_CC_DIRECT	GO:0005819~spindle	3	1.81818	0.0749657	1.12514	TPX2, NUSAP1, KIF20A	135	34	10057	6.5732	0.999998	0.545434	61.4241
GOTERM_CC_DIRECT	GO:0005815~microtubule organizing center	3	1.81818	0.0788369	1.10327	CDK1, ALDOB, NUF2	135	35	10057	6.3854	0.999999	0.543737	63.3518
GOTERM_BP_DIRECT	GO:0051489~regulation of filopodium assembly	2	1.21212	0.0793212	1.10061	RAB5A, ARF6	124	6	8994	24.1774	1	0.935792	70.478
GOTERM_MF_DIRECT	GO:0046982~protein heterodimerization activity	4	2.42424	0.089165	1.04981	MCL1, HIST1H2B5, HIST1H2B8, HIST1H2B7	123	74	8532	3.74951	1	0.969588	68.5792
GOTERM_CC_DIRECT	GO:0005667~transcription factor complex	5	3.0303	0.0914452	1.03884	NPAS2, JUN, LDB1, CREG1, CDK2	135	128	10057	2.91001	1	0.580272	69.0338
GOTERM_BP_DIRECT	GO:0010389~regulation of G2/M transition of mitotic cell cycle	2	1.21212	0.0919206	1.03659	CCNB3, CCNA2	124	7	8994	20.7235	1	0.951916	75.9119
GOTERM_CC_DIRECT	GO:0000922~spindle pole	3	1.81818	0.0949128	1.02268	MAD2L1, NEK2, TPX2	135	39	10057	5.73048	1	0.575832	70.448
GOTERM_MF_DIRECT	GO:0004693~cyclin-dependent protein serine/threonine kinase activity	2	1.21212	0.0959332	1.01803	CDK1, CDK2	123	7	8532	19.8188	1	0.956856	71.3539
GOTERM_MF_DIRECT	GO:0004716~receptor signaling protein tyrosine kinase activity	2	1.21212	0.0959332	1.01803	ERBB3, ERBB2	123	7	8532	19.8188	1	0.956856	71.3539

## Sheet: DAVID KEGG
Category	Term	Count	%	PValue	-log10(p-value)	Genes	List Total	Pop Hits	Pop Total	Fold Enrichment	Bonferroni	Benjamini	FDR
KEGG_PATHWAY	gga04110:Cell cycle	12	7.27273	2.18619e-06	5.66031	CDK1, CCNB3, CCNB2, MAD2L1, PLK1, BUB1, BUB1B, CDC20, MCM2, PTTG1, CCNA2, CDK2	76	110	4324	6.2067	0.000168323	0.000168323	0.00230653
KEGG_PATHWAY	gga04114:Oocyte meiosis	9	5.45455	0.000128288	3.89182	CDK1, CCNB2, MAD2L1, PLK1, SGOL1, BUB1, CDC20, PTTG1, CDK2	76	89	4324	5.7534	0.00983014	0.00492721	0.135268
KEGG_PATHWAY	gga04914:Progesterone-mediated oocyte maturation	8	4.84848	0.000275027	3.56063	CDK1, CCNB3, CCNB2, MAD2L1, PLK1, BUB1, CCNA2, CDK2	76	75	4324	6.06877	0.0209572	0.00703512	0.289788
KEGG_PATHWAY	gga04115:p53 signaling pathway	6	3.63636	0.00383294	2.41647	CDK1, CCNB3, CCNB2, CYCS, CDK2, GTSE1	76	61	4324	5.5962	0.255992	0.0712594	3.97076
KEGG_PATHWAY	gga00480:Glutathione metabolism	4	2.42424	0.0273847	1.56249	GPX2, GSTA3, RRM1, GSTO1	76	38	4324	5.98892	0.882113	0.347932	25.3944
KEGG_PATHWAY	gga00240:Pyrimidine metabolism	5	3.0303	0.061068	1.21419	DCTD, RRM1, DGUOK, UCK2, TK1	76	86	4324	3.30783	0.992187	0.554544	48.5632

## Sheet: Enriced KEGG Network
Pathway	Genes	fc	log2fc
Cell_cycle	CDK1	2.74011	1.45423
Cell_cycle	CCNB3	2.8719	1.52201
Cell_cycle	CCNB2	2.96547	1.56826
Cell_cycle	MAD2L1	2.00177	1.00128
Cell_cycle	PLK1	2.68675	1.42586
Cell_cycle	BUB1	2.03355	1.024
Cell_cycle	BUB1B	2.10436	1.07338
Cell_cycle	CDC20	2.57876	1.36668
Cell_cycle	MCM2	2.16511	1.11444
Cell_cycle	PTTG1	3.05866	1.6129
Cell_cycle	CCNA2	2.08659	1.06115
Cell_cycle	CDK2	2.555	1.35332
Oocyte_meiosis	CDK1	2.74011	1.45423
Oocyte_meiosis	CCNB2	2.96547	1.56826
Oocyte_meiosis	MAD2L1	2.00177	1.00128
Oocyte_meiosis	PLK1	2.68675	1.42586
Oocyte_meiosis	SGOL1	2.19917	1.13696
Oocyte_meiosis	BUB1	2.03355	1.024
Oocyte_meiosis	CDC20	2.57876	1.36668
Oocyte_meiosis	PTTG1	3.05866	1.6129
Oocyte_meiosis	CDK2	2.555	1.35332
Progesterone-mediated_oocyte_maturation	CDK1	2.74011	1.45423
Progesterone-mediated_oocyte_maturation	CCNB3	2.8719	1.52201
Progesterone-mediated_oocyte_maturation	CCNB2	2.96547	1.56826
Progesterone-mediated_oocyte_maturation	MAD2L1	2.00177	1.00128
Progesterone-mediated_oocyte_maturation	PLK1	2.68675	1.42586
Progesterone-mediated_oocyte_maturation	BUB1	2.03355	1.024
Progesterone-mediated_oocyte_maturation	CCNA2	2.08659	1.06115
Progesterone-mediated_oocyte_maturation	CDK2	2.555	1.35332
p53_signaling_pathway	CDK1	2.74011	1.45423
p53_signaling_pathway	CCNB3	2.8719	1.52201
p53_signaling_pathway	CCNB2	2.96547	1.56826
p53_signaling_pathway	CYCS	2.39371	1.25925
p53_signaling_pathway	CDK2	2.555	1.35332
p53_signaling_pathway	GTSE1	2.52003	1.33344
Glutathione_metabolism	GPX2	2.31281	1.20964
Glutathione_metabolism	GSTA3	3.85455	1.94656
Glutathione_metabolism	RRM1	2.47872	1.3096
Glutathione_metabolism	GSTO1	3.05079	1.60918
Pyrimidine_metabolism	DCTD	2.59	1.37295
Pyrimidine_metabolism	RRM1	2.47872	1.3096
Pyrimidine_metabolism	DGUOK	2.04142	1.02957
Pyrimidine_metabolism	UCK2	2.29647	1.19942
Pyrimidine_metabolism	TK1	2.18495	1.1276

## Sheet: Top30 of GO enrichment
No.	Category	GO term	Count	Fold Enrichment	-log10(p-value)	GO ID	%	PValue	Genes	List Total	Pop Hits	Pop Total	Bonferroni	Benjamini	FDR
1	Biological process	chromosome segregation	7	14.1035	5.09367	GO:0007059	4.24242	8.05985e-06	CENPN, SPC25, NEK2, KNSTRN, TOP2A, MIS12, BRCA1	124	36	8994	0.00480821	0.00480821	0.0118977
2	Biological process	nucleosome assembly	7	10.5776	4.35248	GO:0006334	4.24242	4.44137e-05	BRD2, HIST1H2B5, HIST1H2B8, HIST1H2B7, LOC769852, MCM2, HIST1H3H	124	48	8994	0.0262104	0.0131922	0.0655456
3	Biological process	cell division	8	7.94874	4.23538	GO:0051301	4.84848	5.81588e-05	CDK1, CCNB3, CCNB2, NUF2, BIRC5, SMC2, CCNA2, MIS12	124	73	8994	0.0341821	0.0115264	0.0858226
4	Biological process	mitotic nuclear division	7	8.90747	3.92516	GO:0007067	4.24242	0.000118805	CENPN, CDK1, CCNB2, NUF2, NUSAP1, CCNA2, MIS12	124	57	8994	0.0685845	0.0176056	0.175243
5	Biological process	protein localization to kinetochore	3	36.2661	2.57113	GO:0034501	1.81818	0.00268453	CDK1, BUB1B, MIS12	124	6	8994	0.799614	0.274941	3.89066
6	Biological process	pyruvate metabolic process	3	36.2661	2.57113	GO:0006090	1.81818	0.00268453	LDHA, PCK2, PC	124	6	8994	0.799614	0.274941	3.89066
7	Biological process	DNA unwinding involved in DNA replication	3	36.2661	2.57113	GO:0006268	1.81818	0.00268453	MCM2, TOP2A, RAD51	124	6	8994	0.799614	0.274941	3.89066
8	Biological process	mitotic spindle assembly checkpoint	3	27.1996	2.30785	GO:0007094	1.81818	0.00492205	MAD2L1, BUB1, BUB1B	124	8	8994	0.947694	0.38846	7.02515
9	Biological process	oxidation-reduction process	6	4.35194	1.92728	GO:0055114	3.63636	0.0118229	LDHA, DHFR, DIO2, CREG1, CYP26A1, BDH1	124	100	8994	0.999185	0.637971	16.1026
10	Biological process	mitotic sister chromatid segregation	3	16.7382	1.88232	GO:0000070	1.81818	0.0131124	MAD2L1, NEK2, MIS12	124	13	8994	0.999627	0.627169	17.7043
11	Biological process	mitotic spindle assembly	3	9.89076	1.44546	GO:0090307	1.81818	0.0358543	NEK2, TPX2, BIRC5	124	22	8994	1	0.911617	41.6681
12	Biological process	positive regulation of apoptotic process	5	3.89958	1.41634	GO:0043065	3.0303	0.0383408	NCOA1, HMOX1, RHOB, BMF, TOP2A	124	93	8994	1	0.903469	43.8499
13	Biological process	cytokinesis	3	9.46073	1.40978	GO:0000910	1.81818	0.0389243	RHOB, BIRC5, KIF20A	124	23	8994	1	0.884484	44.3508
14	Cellular component	nucleus	52	2.03349	6.80296	GO:0005634	31.5152	1.57414e-07	KIF4A, CDX2, THRA, MCL1, NEK2, PTTG1, CALB1, AZIN2, NPAS2, NMRAL1, HMOX1, BCL11A, RHOB, LOC396224, TOP2A, CCNA2, DHCR24, EXO1, CENPN, BRD2, CENPL, TBX3, LDB1, INIP, CYCS, CENPP, SGOL1, NUF2, NUSAP1, BIRC5, MCM2, CSRP2, CENPK, SMC2, CENPI, MIS12, RAD51, DNA2, CCNB3, NCOA1, CCNB2, SP1, HOXB8, BTG1, JUN, PTP4A1, PNRC1, NFE2L1, LOC769852, SP8, KPNA2, HIST1H3H	135	1905	10057	2.70749e-05	2.70749e-05	0.000192422
15	Cellular component	chromosome, centromeric region	5	14.8993	3.51322	GO:0000775	3.0303	0.000306746	CENPN, CENPL, CENPP, SGOL1, BIRC5	135	25	10057	0.0514004	0.0260392	0.37432
16	Cellular component	nuclear chromosome	3	27.9361	2.32963	GO:0000228	1.81818	0.00468139	SMC2, TOP2A, RAD51	135	8	10057	0.553845	0.235879	5.57452
17	Cellular component	nuclear nucleosome	3	18.6241	1.97239	GO:0000788	1.81818	0.0106564	HIST1H2B5, HIST1H2B8, HIST1H2B7	135	12	10057	0.841616	0.369147	12.2749
18	Cellular component	microtubule	6	4.42552	1.95332	GO:0005874	3.63636	0.0111348	KIF4A, TUBB, TPX2, NUSAP1, TUBA3E, KIF20A	135	101	10057	0.854258	0.319675	12.792
19	Cellular component	nuclear chromosome, telomeric region	5	5.32116	1.85289	GO:0000784	3.0303	0.0140318	DNA2, CDK1, HIST1H46, MCM2, RAD51	135	70	10057	0.912013	0.333086	15.8643
20	Cellular component	kinetochore	4	7.44963	1.79708	GO:0000776	2.42424	0.0159558	MAD2L1, NEK2, KNSTRN, CENPI	135	40	10057	0.93712	0.326467	17.8493
21	Cellular component	condensed chromosome kinetochore	3	13.1464	1.67724	GO:0000777	1.81818	0.021026	SPC25, NUF2, CENPK	135	17	10057	0.974139	0.366743	22.8763
22	Cellular component	spindle microtubule	3	12.416	1.62985	GO:0005876	1.81818	0.0234504	CDK1, NUSAP1, BIRC5	135	18	10057	0.983118	0.364601	25.1789
23	Cellular component	mitochondrial matrix	4	5.32116	1.4154	GO:0005759	2.42424	0.0384234	MCL1, PCK2, BDH1, PC	135	56	10057	0.998816	0.49029	38.0564
24	Cellular component	Ndc80 complex	2	49.6642	1.404	GO:0031262	1.21212	0.0394458	SPC25, NUF2	135	3	10057	0.999014	0.467026	38.8567
25	Cellular component	nucleoplasm	20	1.59863	1.39802	GO:0005654	12.1212	0.0399927	EXO1, CDK1, LMNB1, LITAF, INIP, TPX2, STXBP1, DAG1, CDC20, HIST1H46, MCM2, BRCA1, RAD51, SP1, JUN, BCL11A, BUB1, KPNA2, BDH1, TOP2A	135	932	10057	0.999106	0.442898	39.2809
26	Cellular component	nuclear chromatin	5	3.84002	1.39359	GO:0000790	3.0303	0.0404028	NCOA1, SP1, JUN, LDB1, RAD51	135	97	10057	0.99917	0.42054	39.5972
27	Molecular function	DNA binding	16	2.60529	2.97572	GO:0003677	9.69697	0.0010575	EXO1, KIF4A, NUSAP1, HIST1H46, MCM2, BRCA1, DNA2, NCOA1, NPAS2, HIST1H2B5, HOXB8, HIST1H2B8, HIST1H2B7, SP8, TOP2A, PC	123	426	8532	0.179512	0.179512	1.30299
28	Molecular function	protein binding	6	4.12074	1.83372	GO:0005515	3.63636	0.0146651	THRA, OCLN, JUN, NUF2, LRP8, CDH1	123	101	8532	0.936877	0.748758	16.7343
29	Molecular function	ATP binding	22	1.63214	1.6267	GO:0005524	13.3333	0.0236213	CDK1, KIF4A, NEK2, ERBB3, ERBB2, MCM2, DGUOK, SMC2, CDK2, TK1, RAD51, DNA2, P2RX1, PLK1, ULK3, RRM1, BUB1, UCK2, TOP2A, PC, SMARCA4, KIF20A	123	935	8532	0.988555	0.774642	25.6452
30	Molecular function	chromatin binding	8	2.62998	1.50288	GO:0003682	4.84848	0.0314141	EXO1, CDK1, NCOA1, BRD2, JUN, LDB1, TOP2A, RAD51	123	211	8532	0.997442	0.775116	32.676

## Sheet: Pathway enrichment
No.	Category	KEGG pathway	Count	Fold Enrichment	-log10(p-value)	Pathway ID	%	PValue	Genes	List Total	Pop Hits	Pop Total	Bonferroni	Benjamini	FDR
1	KEGG_PATHWAY	Cell cycle	12	6.2067	5.66031	gga04110	7.27273	2.18619e-06	CDK1, CCNB3, CCNB2, MAD2L1, PLK1, BUB1, BUB1B, CDC20, MCM2, PTTG1, CCNA2, CDK2	76	110	4324	0.000168323	0.000168323	0.00230653
2	KEGG_PATHWAY	Oocyte meiosis	9	5.7534	3.89182	gga04114	5.45455	0.000128288	CDK1, CCNB2, MAD2L1, PLK1, SGOL1, BUB1, CDC20, PTTG1, CDK2	76	89	4324	0.00983014	0.00492721	0.135268
3	KEGG_PATHWAY	Progesterone-mediated oocyte maturation	8	6.06877	3.56063	gga04914	4.84848	0.000275027	CDK1, CCNB3, CCNB2, MAD2L1, PLK1, BUB1, CCNA2, CDK2	76	75	4324	0.0209572	0.00703512	0.289788
4	KEGG_PATHWAY	p53 signaling pathway	6	5.5962	2.41647	gga04115	3.63636	0.00383294	CDK1, CCNB3, CCNB2, CYCS, CDK2, GTSE1	76	61	4324	0.255992	0.0712594	3.97076
5	KEGG_PATHWAY	Glutathione metabolism	4	5.98892	1.56249	gga00480	2.42424	0.0273847	GPX2, GSTA3, RRM1, GSTO1	76	38	4324	0.882113	0.347932	25.3944
6	KEGG_PATHWAY	Pyrimidine metabolism	5	3.30783	1.21419	gga00240	3.0303	0.061068	DCTD, RRM1, DGUOK, UCK2, TK1	76	86	4324	0.992187	0.554544	48.5632
