# Supplementary material for: RNA seq analyses of chicken reveals biological pathways involved in acclimation into different geographical locations
Source: Sci Rep. 2020 Nov 6;10:19288. doi: 10.1038/s41598-020-76234-8 (PMC7648748; doi:10.1038/s41598-020-76234-8)
Supplement: Supplementary file 6 — Supplementary Information. [file 41598_2020_76234_MOESM6_ESM.xlsx]

## Sheet: 2fc fdr0.05
Filter: 198		Fold change	p-value	FDR	Average of normalized data (log2)		Normalized data (log2)																				Raw data (FPKM)																				KEGG input		Annotation
ID	Gene symbol	KYRGYZ /KOREAN	KYRGYZ /KOREAN	KYRGYZ /KOREAN	KOREAN	KYRGYZ	KOREAN1-gizzard	KOREAN2-gizzard	KOREAN3-gizzard	KOREAN4-gizzard	KOREAN5-gizzard	KOREAN6-gizzard	KOREAN7-gizzard	KOREAN8-gizzard	KOREAN9-gizzard	KOREAN10-gizzard	KYRGYZ1-gizzard	KYRGYZ2-gizzard	KYRGYZ3-gizzard	KYRGYZ4-gizzard	KYRGYZ5-gizzard	KYRGYZ6-gizzard	KYRGYZ7-gizzard	KYRGYZ8-gizzard	KYRGYZ9-gizzard	KYRGYZ10-gizzard	KOREAN1-gizzard	KOREAN2-gizzard	KOREAN3-gizzard	KOREAN4-gizzard	KOREAN5-gizzard	KOREAN6-gizzard	KOREAN7-gizzard	KOREAN8-gizzard	KOREAN9-gizzard	KOREAN10-gizzard	KYRGYZ1-gizzard	KYRGYZ2-gizzard	KYRGYZ3-gizzard	KYRGYZ4-gizzard	KYRGYZ5-gizzard	KYRGYZ6-gizzard	KYRGYZ7-gizzard	KYRGYZ8-gizzard	KYRGYZ9-gizzard	KYRGYZ10-gizzard	Entrez gene ID	KYRGYZ /KOREAN	chr
16	PAH	2.365	0.00519635	0.0325431	0.286018	1.52786	0.126676	0.939368	0.245332	0	0.598965	0.00174557	0.000393819	0.121443	0.197197	0.319003	0.38712	0.241553	0.883631	1.07302	0.443061	2.06088	1.74593	2.32235	1.4713	2.52022	0.0953781	0.918382	0.180335	0	0.511737	0	0	0.090515	0.156628	0.23712	0.303665	0.176081	0.849118	1.10657	0.358527	3.18761	2.36078	3.97532	1.76884	4.74078	408024	#FF6347,black	chr1
17	BVES	2.45388	0.000512443	0.00721196	4.10499	5.40005	3.43435	3.90049	4.73902	3.89568	3.37778	4.8389	4.03026	3.78775	2.98463	4.79003	6.33308	5.14676	5.43149	5.64818	5.16483	4.01746	4.67477	5.35071	5.58229	5.54153	9.92227	13.9433	25.4116	14.1311	9.35522	27.4458	15.3166	12.9194	7.1084	26.1184	79.0609	33.9468	42.3277	49.2629	34.8189	15.2951	24.6268	39.4446	46.7996	45.6334	408032	#FF6347,black	chr3
51	LEPREL1	2.1076	0.00127715	0.0130139	3.26539	4.34099	2.01476	2.86436	3.78333	2.95993	2.74728	3.64563	3.89426	3.94493	2.40875	3.08298	4.77067	3.01744	4.59734	4.14261	3.39363	4.1952	5.0871	4.69503	4.25862	4.13199	3.08128	6.28672	12.6224	6.90638	5.68971	11.4418	13.8496	14.5167	4.43581	7.30968	26.1136	6.98963	23.2994	16.701	9.49398	17.4267	33.0989	24.6825	18.0981	16.5537	414143	#FF6347,black	chr9
61	AvBD9	3.36349	0.0048717	0.0313677	2.26802	4.01798	2.81106	4.31657	0.321614	1.27609	2.8889	1.61022	0.271658	0	0.675918	1.71624	0.506878	1.67566	4.82557	3.58917	3.51783	4.7319	4.17057	4.73256	3.69793	4.41962	6.08632	18.9377	0.239779	1.45805	6.38057	2.03578	0.206022	0	0.629484	2.22497	0.413139	2.15412	27.4592	11.0606	10.4381	25.7222	17.0637	25.3693	11.9489	20.4254	414343	#FF6347,black	chr3
62	CD74	2.06548	0.000475532	0.00686844	9.39003	10.4365	9.35728	9.84941	9.22347	9.48523	9.58144	9.56275	9.2621	8.93653	9.38479	9.02695	9.64785	9.44023	11.1769	10.3018	10.5859	11.0333	10.6197	10.1622	10.1267	10.3594	661.802	922.115	590.028	727.873	762.15	750.55	612.136	492.895	684.182	510.02	795.388	683.968	2323.73	1264.24	1533.6	2108.06	1577.84	1134.31	1114.26	1314.36	414741	#FF6347,black	chr13
64	CDH2	2.5754	0.00078855	0.00945228	3.07033	4.43513	1.52375	2.79162	3.54529	3.20443	3.01742	3.25346	3.44407	3.2789	2.84229	2.98365	4.1424	3.68977	3.75592	4.23458	3.68463	3.75246	4.5717	5.15246	4.72843	5.36576	1.90328	5.92844	10.5499	8.36634	7.06732	8.48009	9.86898	8.77998	6.34167	6.75668	16.5397	11.7339	12.5622	17.8661	11.8394	12.5578	22.8563	34.267	25.45	40.2817	414745	#FF6347,black	chr2
69	FGF13	2.4986	8.26551e-05	0.00225561	3.57217	4.89328	2.3304	3.83056	3.90118	2.87361	3.66957	3.89098	4.18127	3.65948	2.50408	3.74445	5.19818	4.99062	5.03106	4.12903	4.15667	4.50984	4.81403	5.7268	4.83029	4.8243	4.08049	13.2361	13.7783	6.44937	11.6771	13.7465	17.1176	11.7339	4.80931	12.1394	35.4597	30.3705	31.8243	16.5361	16.8086	21.9201	27.2219	51.5025	27.3832	27.365	414831	#FF6347,black	chr4
86	CDH13	2.1477	1.49917e-06	0.000218504	7.29451	8.3973	7.00671	7.35054	6.76796	6.80482	7.43256	7.1341	8.0177	7.12487	6.71854	7.90702	8.33947	7.97407	8.0294	8.51861	8.04199	8.58724	8.52936	8.66232	8.69049	8.3764	128.952	162.313	106.754	112.699	171.083	138.594	257.797	139.69	106.936	234.145	320.57	246.93	261.346	366.592	262.15	386.035	369.749	400.448	411.144	331.733	414849	#FF6347,black	chr11
91	LIMS1	2.65713	0.000211654	0.00407608	6.45272	7.8626	6.03866	5.93155	6.77978	5.83703	6.10019	6.71993	7.55296	6.29768	5.51583	6.58312	7.76986	6.35965	8.25197	7.90749	6.92588	7.23373	8.27779	8.27441	7.89287	8.4608	65.4307	60.0747	107.643	57.132	67.3367	103.76	186.525	78.2955	45.893	92.93	215.677	79.9731	305.103	239.657	120.401	150.461	310.419	305.811	236.108	351.778	414880	#FF6347,black	chr1
113	IFI27L2	2.03492	0.000466836	0.00680269	6.3801	7.40507	5.5669	6.29731	6.33956	6.15006	6.70742	6.44811	6.90785	6.53226	6.01533	6.42173	8.33981	7.04779	7.72476	7.09445	7.31395	6.88903	7.00898	7.246	7.27303	7.47181	46.9017	77.6982	79.0731	71.2159	103.101	85.7709	118.912	92.2944	65.2908	82.992	320.66	129.471	211.401	135.977	157.871	118.27	128.239	149.414	153.296	176.74	403121	#FF6347,black	chr23
228	timd4	2.35038	0.00383571	0.0266794	1.35481	2.5877	1.57588	1.2401	1.27648	1.40478	1.63899	1.06663	1.59858	1.04452	1.33692	1.22438	1.63113	1.52647	2.97398	2.12442	2.06982	3.72042	2.8501	2.58753	1.52384	3.07761	2.00577	1.36334	1.40152	1.68259	2.10501	1.08478	2.02511	1.07501	1.57469	1.30029	2.07993	1.84936	6.88194	3.36828	3.19317	12.2434	6.22966	4.96769	1.87013	7.45036	416250	#FF6347,black	chr13
239	CARD11	2.2041	4.18844e-05	0.00146637	2.53595	3.67614	2.20983	3.27993	2.51246	2.75446	2.55495	2.31494	2.62759	2.15708	2.13364	2.41195	3.33836	2.68263	4.19202	3.797	3.34444	4.21652	3.87796	3.39048	3.57107	3.73268	3.67067	8.71887	4.64721	5.85219	4.85567	3.94759	5.17199	3.49265	3.48779	4.22315	9.04844	5.3385	17.3442	12.9288	9.14298	17.6945	13.7471	9.40015	10.8593	12.3088	416476	#FF6347,black	chr14
303	TFEC	3.14291	0.000781577	0.00938624	1.01871	2.67081	1.00693	1.54235	1.30757	1.43935	0.719257	0.556156	0.80041	0.655936	1.04035	0.731974	1.86187	1.64068	3.10861	2.73931	2.56683	3.83795	2.98921	2.28169	1.68272	2.42881	1.02527	1.91419	1.45389	1.74754	0.641915	0.464356	0.739863	0.584215	1.09477	0.637469	2.6141	2.08413	7.65255	5.68952	4.9179	13.3667	6.96125	3.82764	2.20427	4.3898	417773	#FF6347,black	chr1
504	MSMO1	0.475155	0.00654246	0.0376694	5.7623	4.68878	6.58059	5.81212	4.75609	6.73347	5.73058	4.91933	4.93078	4.80231	6.18065	5.43162	4.10616	4.16484	4.67846	4.82716	4.55719	4.71365	5.14263	4.76709	4.85906	4.7759	95.6881	55.2216	25.7227	107.156	51.8967	29.0748	29.4587	27.1219	73.2949	41.3004	16.0984	16.6893	24.7107	27.452	22.5062	25.4026	34.4443	25.984	27.9528	26.4302	422423	#87CEEB,black	chr4
521	PPARGC1A	2.08378	0.00422118	0.0285553	2.1704	3.22961	1.22608	1.25167	2.89633	1.74895	0.712535	2.49407	2.6764	3.26308	1.63871	1.6364	4.03237	3.26937	3.23411	2.48857	2.82715	2.42188	2.88763	3.84781	2.52955	3.672	1.36001	1.38249	6.3724	2.41069	0.633809	4.60297	5.38475	8.6664	2.18101	2.0542	15.2634	8.52637	8.4428	4.62365	6.08706	4.38838	6.42263	13.2868	4.76172	11.7599	422815	#FF6347,black	chr4
576	LSS	0.392016	0.000708331	0.00882044	3.26491	1.9139	3.90391	2.76955	2.45497	3.82021	3.40011	2.21583	3.494	2.54765	4.05866	2.52325	2.04576	1.68097	1.80777	2.16104	1.66548	1.86385	2.01343	1.56852	1.79458	2.34747	14.101	5.82286	4.42926	13.3261	9.52209	3.62031	10.2533	4.88748	16.009	4.64714	3.10285	2.16781	2.51351	3.48145	2.16793	2.65976	3.04946	1.9427	2.46189	4.0949	424037	#87CEEB,black	chr7
608	BDH1	2.91897	0.000816046	0.00969131	6.17631	7.72176	6.26402	6.30524	5.74729	6.16798	5.95079	5.49494	6.60116	5.87644	6.36506	6.59142	7.39686	7.5293	6.92086	6.70313	7.14539	7.63136	8.1032	8.9113	7.87814	7.64949	76.6609	78.132	52.1115	72.1198	60.6143	43.8161	95.9475	58.2166	83.4762	93.4742	166.313	181.165	120.665	103.436	140.352	198.523	274.922	476.095	233.699	200.035	424891	#FF6347,black	chr9
674	ABHD17C	0.378095	0.00350551	0.0251464	4.23122	2.82804	4.8549	3.30694	3.76681	4.85136	4.33472	3.76858	3.22477	3.61354	5.37591	3.25974	3.26305	3.16411	2.88377	2.92557	2.8004	2.47623	2.44118	2.67147	2.68037	2.74978	28.2157	8.90281	12.4692	28.3124	19.1062	12.5498	8.33639	11.3315	41.4561	8.39532	8.53476	7.84614	6.40937	6.61439	5.95609	4.59756	4.4484	5.31578	5.39562	5.73417	415479	#87CEEB,black	chr10
703	SDC4	0.394821	0.0027005	0.0211818	6.73328	5.39255	7.73617	6.21816	5.86009	7.56214	6.91658	6.21167	5.74984	6.1525	7.14185	6.08987	6.00821	6.01143	5.24678	5.09352	5.17103	4.98562	5.25577	5.09145	5.10397	5.48145	214.427	73.4965	56.4352	191.14	119.346	72.6572	52.7362	70.6995	143.693	65.7408	62.9026	62.6157	37.1253	33.2223	34.9716	30.8821	37.3374	32.7836	33.3087	43.7328	419184	#87CEEB,black	chr20
738	ALDOB	3.71738	0.0069093	0.0387658	3.18531	5.0796	3.06125	4.59752	2.87486	3.37831	2.53682	1.84168	2.27929	2.95085	2.85286	3.52061	5.0736	2.56792	3.99593	3.67395	3.96957	6.44357	5.41108	5.76871	4.38198	5.62077	7.43234	23.2251	6.25508	9.56948	4.78131	2.56314	3.84781	6.7921	6.39884	10.2503	32.4424	4.84938	15.0183	11.7923	14.6425	86.5524	41.688	53.0491	19.8017	48.2649	427308	#FF6347,black	chrZ
744	LCP1	2.41952	0.00111971	0.0117524	4.57587	5.85058	4.47589	5.31076	4.25334	5.23889	4.39532	4.25224	4.45946	3.8961	4.62827	4.16935	5.0339	4.13074	6.63445	5.56133	5.96039	6.54519	6.27457	5.29895	5.51314	5.95592	21.4837	38.7172	17.8592	37.3905	19.9633	17.9398	20.9699	14.006	24.338	16.6314	31.5274	16.276	98.7474	46.3279	61.172	92.9635	76.6754	38.0145	44.561	61.1507	418852	#FF6347,black	chr1
775	arhgap15	2.51077	0.00209747	0.0179261	3.18118	4.50931	3.02416	4.05173	2.76776	3.90058	3.01104	2.91054	2.9265	2.7073	3.16057	2.48143	3.55138	2.95948	5.41777	4.22868	4.14132	5.29378	4.88438	3.7881	4.43403	4.63817	7.21706	15.5945	5.7371	14.1741	7.03159	6.47425	6.59242	5.58098	8.15447	4.4761	10.643	6.67455	41.9098	17.7894	16.6207	38.4564	28.6298	12.6944	20.567	23.931	424303	#FF6347,black	chr7
785	P2RY8	2.5338	0.00268757	0.0211751	2.58912	3.93042	1.97451	3.23641	2.42362	3.6837	1.948	2.28391	2.79918	2.16719	2.50055	1.46695	3.14294	2.75939	4.65801	3.71742	3.36323	4.9427	3.79677	3.29525	3.68308	4.38258	2.96808	8.43018	4.30914	12.0485	2.84464	3.84191	5.95137	3.52469	4.78954	1.71392	7.77424	5.68355	24.3391	12.1818	9.27569	29.926	12.941	8.73423	11.8162	19.8823	418665	#FF6347,black	chr1
798	NGEF	0.387564	0.00895919	0.0457811	2.65622	1.28873	3.5947	2.90025	1.49858	2.979	1.77252	1.75006	1.84106	2.68223	3.78741	1.13213	1.77845	1.09851	1.27469	1.24666	0.381996	2.2713	1.2435	0.524394	1.12767	0.959869	11.1774	6.46941	1.80066	6.98795	2.40601	2.34716	2.57873	5.45875	13.065	1.15798	2.41087	1.11872	1.42716	1.37717	0.301904	3.85176	1.37397	0.429719	1.18105	0.946954	424744	#87CEEB,black	chr9
801	TLR7	3.15524	0.000610495	0.0081058	2.43489	4.09264	1.91144	2.86983	2.00989	2.96232	2.41617	2.60372	2.09002	1.27296	2.62308	2.79256	2.84885	2.21695	4.80222	4.41905	3.12764	4.94003	4.45299	3.94803	4.25243	3.76892	2.79842	6.31427	2.98552	6.91647	4.31827	5.0433	3.25199	1.43371	5.30348	5.79748	6.15568	3.58876	27.0032	20.4377	7.7274	29.8702	20.9698	14.305	18.0177	12.6477	418638	#FF6347,black	chr1
803	CL2	3.87297	0.00352001	0.0251513	0.455447	2.40889	0.362643	0.92634	0.0053372	0.729665	1.51332	0.00293902	0.000662856	0	0	0.00966577	0.31619	0.365315	2.22798	1.73745	1.09106	3.03204	2.63619	3.54675	2.09192	3.33309	0.293225	0.901303	0	0.676482	1.84666	0	0	0	0	0	0.240262	0.278311	3.69879	2.34011	1.12799	7.216	5.23217	10.613	3.25565	9.0865	422633	#FF6347,black	chr4
879	ITPK1	0.457937	0.000428736	0.00639414	5.77582	4.64904	6.04236	5.06529	5.04867	6.35669	5.58779	5.34678	5.18743	6.30681	6.40432	5.47113	4.62568	5.18928	4.78424	3.93339	4.47021	4.29427	4.61065	4.99727	4.70002	4.50749	65.5836	32.5032	31.7317	82.3005	46.912	39.447	35.3892	78.782	85.75	42.4752	23.5107	34.9864	26.6666	14.3132	21.1309	18.7427	23.5138	30.6523	24.9307	21.7736	423421	#87CEEB,black	chr5
936	MAP2K3	0.488125	0.00788629	0.0423615	5.98724	4.95256	5.20817	6.13135	6.00326	5.33413	5.43508	5.85848	5.94351	7.13504	5.03541	6.4368	5.46681	5.94551	4.47087	4.46816	4.71434	4.66052	4.46919	5.01095	4.97557	4.46521	36.3512	69.1457	62.4357	40.013	42.0984	56.6658	60.4575	140.655	32.6006	83.908	42.9102	59.7834	21.2655	21.1845	25.2113	24.4485	21.2245	30.9525	30.3877	21.1159	416496	#87CEEB,black	chr14
963	CYTH4	2.27165	0.000865222	0.0100702	2.76834	3.95208	2.64323	3.12797	2.60458	3.15332	2.94038	2.4993	2.80746	2.36798	3.00064	2.22262	3.29135	2.87727	4.55563	3.45413	4.12862	4.82279	4.28357	3.34301	3.64404	3.92989	5.30856	7.74738	5.01835	8.03658	6.6485	4.62137	5.99137	4.2006	7.18843	3.57929	8.72473	6.25225	22.6039	9.98316	16.4672	27.461	18.5357	9.06144	11.4739	14.2586	418043	#FF6347,black	chr1
988	ACSBG2	2.20313	0.000229942	0.0043244	2.88087	4.02043	2.33445	2.99593	2.92613	3.1147	2.66325	3.0313	3.09868	3.06012	2.63077	2.75814	3.70651	3.48675	3.90632	3.40124	3.22711	4.79859	4.47385	3.78315	4.42833	4.14924	4.09327	6.98241	6.52069	7.79876	5.31163	7.12802	7.55513	7.40268	5.3378	5.63662	11.9675	10.0652	14.0508	9.588	8.35031	26.989	21.2902	12.651	20.4836	16.7642	420090	#FF6347,black	chr28
1096	ALAS1	2.01917	0.000151485	0.00336001	5.90332	6.91708	5.56204	5.68025	5.60912	5.80397	5.48581	5.35493	7.1401	5.58679	5.79232	6.02341	7.0276	6.01036	6.89844	6.94417	6.89329	6.60618	6.73392	7.31016	7.04459	7.30084	46.7391	50.3112	47.2626	55.8109	43.6389	39.6719	139.857	47.4437	55.7925	62.7314	128.535	62.5657	118.786	122.426	117.69	97.0337	105.804	156.262	130.702	156.876	552895	#FF6347,black	chr12
1117	CATH2	2.36729	0.00151498	0.0144362	0.000870029	1.24411	0	0	0.00227153	0	0.000778985	0.00125148	0.000282386	0	0	0.00411011	1.40059	0.8208	1.24171	0.612029	1.33805	2.37091	1.51551	0.00184394	0.489517	1.2765	0	0	0	0	0	0	0	0	0	0	1.6304	0.754847	1.36966	0.529953	1.52611	4.18893	1.86398	0	0.402598	1.42405	420407	#FF6347,black	chr2
1149	CRTAM	2.23767	0.0064157	0.0373351	1.01209	2.17409	0.9483	1.87449	1.38599	1.63235	0.382724	0.941822	0.405156	0.460746	0.662607	0.433054	1.6812	0.593178	3.3443	1.94396	2.43948	2.60733	1.59654	1.65767	1.72119	2.43724	0.943371	2.66847	1.59251	2.13805	0.301022	0.912875	0.323193	0.382612	0.607787	0.334558	2.19015	0.495669	9.18494	2.85408	4.41841	5.12114	2.03166	2.13422	2.29134	4.42095	395342	#FF6347,black	chr24
1213	APEH	0.458777	7.97135e-10	5.11203e-06	4.41391	3.28978	4.58006	4.40464	4.45959	4.12935	4.34425	4.18941	4.39713	4.65115	4.44427	4.46215	3.83915	3.37893	3.02433	3.36688	3.58865	3.06791	2.87601	3.31979	3.07913	3.07635	23.1539	20.1932	20.7703	16.7799	19.2381	17.138	20.0424	24.3142	21.2772	20.6221	13.2138	9.26476	7.16801	9.33938	11.0129	7.43619	6.36523	8.89812	7.4316	7.44495	415926	#87CEEB,black	chr12
1294	YF5	2.07062	0.001214	0.0124965	2.78351	3.83358	2.44126	2.88474	2.46262	3.41407	2.54683	3.17587	2.36208	3.02479	2.26811	2.78381	3.93327	3.17348	4.8144	3.2884	3.87107	4.18419	3.77379	3.0678	3.51749	3.81102	4.48415	6.39023	4.45463	9.82494	4.82253	7.98544	4.13442	7.19872	3.92783	5.75717	14.1765	7.90627	27.2398	8.7912	13.6115	17.2823	12.7207	7.31419	10.4264	13.0517	427746	#FF6347,black	chr16_NW_020109758v1_random
1311	TLR4	2.00259	0.00105665	0.0113887	2.52027	3.52213	2.00154	2.90792	2.59433	2.21211	2.40632	2.16854	2.59607	2.42704	2.88401	2.71884	2.89799	2.65421	3.84139	3.6709	3.84648	4.43458	3.46631	3.2572	3.11691	3.13229	3.0423	6.50984	4.97757	3.70451	4.28261	3.47041	5.03871	4.41681	6.54744	5.46263	6.40525	5.21561	13.3861	11.7628	13.3651	20.7426	10.0863	8.48302	7.65651	7.77818	417241	#FF6347,black	chr17
1382	C3AR1	2.5533	0.000998251	0.0110566	3.01731	4.36967	2.54474	3.56689	2.32422	3.42817	2.95045	2.79233	2.95753	2.54012	3.59085	2.85139	3.1834	3.01529	4.95524	4.26493	3.80486	5.11049	5.13708	4.11234	4.24363	4.27502	4.89341	10.858	3.95448	9.93663	6.70148	5.88652	6.75758	4.86058	11.3319	6.07756	8.02205	6.97802	30.1399	18.267	12.9553	33.7475	34.3003	16.1477	17.9009	18.383	418198	#FF6347,black	chr1
1390	C1S	2.18989	0.00276871	0.0214101	4.56307	5.69393	4.61408	5.33773	3.54234	5.01688	4.27022	4.50158	4.26145	3.50809	4.91774	4.62631	5.11352	4.14821	6.58364	5.43699	5.10676	6.31817	6.12603	5.26609	5.44401	5.90615	23.743	39.4666	10.521	31.9144	18.2222	21.5136	18.1524	10.4672	29.9646	23.204	33.3739	16.4869	95.2939	42.4196	33.4051	79.2814	69.0753	37.1367	42.4296	59.043	418294	#FF6347,black	chr1
1450	LOC419112	2.98165	7.4147e-05	0.00209473	1.75687	3.33298	1.19196	1.71871	1.76435	1.87394	1.1838	1.45359	2.89985	1.34065	1.25071	1.91515	2.51555	2.12804	3.41431	3.75204	2.89857	3.30829	4.15548	3.52172	3.41963	3.19782	1.30468	2.29331	2.36405	2.71928	1.26442	1.72437	6.45444	1.54978	1.42927	2.70486	4.6821	3.318	9.69862	12.4998	6.44683	8.9594	16.8714	10.3961	9.67872	8.18563	419112	#FF6347,black	chr1
1490	FABP3	2.17485	0.000188409	0.00382394	10.2849	11.4058	9.85155	10.5294	10.9623	8.86105	9.18207	10.7268	10.835	10.4668	8.60256	10.7378	11.4376	10.8205	10.6861	11.6273	11.8029	11.331	11.2096	11.9137	10.8952	11.7563	932.633	1477.92	1971.65	471.887	577.613	1683.15	1823.08	1425.59	397.413	1671.79	2752.54	1782.1	1653.39	3169.97	3566.46	2591.55	2375.43	3821.77	1898.93	3462.78	419557	#FF6347,black	chr23
1550	MYC	0.33103	1.55684e-06	0.000221867	4.55033	2.95536	4.65001	4.28979	4.56685	4.80017	3.98227	4.8882	4.00057	5.12847	4.09874	4.61708	3.07296	3.69567	2.17045	3.21581	3.68886	2.5763	2.4725	2.21497	2.89355	2.56416	24.3537	18.5716	22.451	27.3001	14.7468	28.4427	14.9851	34.2391	16.5351	23.0745	7.35678	11.7855	3.51923	8.31146	11.877	5.00008	4.56821	3.60236	6.41384	4.92126	420332	#87CEEB,black	chr2
1560	GORASP1	0.445966	0.00428598	0.0288475	6.20348	5.03848	6.9729	5.24545	5.20108	6.82135	6.63259	6.2509	5.24394	5.04369	6.9966	5.63092	4.94227	5.05838	5.04833	5.07904	5.0113	4.95847	4.92316	5.28588	5.16141	4.86824	125.913	36.9595	35.376	113.968	97.8455	74.6911	36.8425	32.2452	129.808	47.5596	29.524	31.8609	32.2249	32.8801	31.2019	30.2867	29.4433	37.66	34.7027	28.2435	420426	#87CEEB,black	chr2
1627	LBH	2.72224	0.00140031	0.0137421	4.41657	5.86136	3.80074	4.13663	3.90682	4.42452	4.1524	4.46357	4.2559	5.08755	4.62227	4.80628	6.17676	3.72595	6.00055	5.29913	4.52863	5.79146	6.28577	6.55019	6.72262	5.19289	13.0811	16.6009	13.8322	20.8328	16.7147	20.9279	18.0788	33.2692	24.2324	26.4195	70.8317	12.0493	63.2814	38.4629	22.0455	54.7283	77.2803	91.8815	104.364	35.623	421301	#FF6347,black	chr3
1659	GPR126	2.09839	9.94668e-05	0.00246553	3.26514	4.33442	3.32816	3.58613	2.89536	3.3875	3.18626	3.06225	3.64225	2.77374	3.1216	3.41927	3.83258	3.22766	4.43916	4.40453	4.12494	4.96563	4.87099	4.25166	4.36114	4.14531	9.14376	11.0172	6.36045	9.63316	8.06894	7.30331	11.4695	5.89091	7.90958	9.49176	13.1496	8.24318	20.7763	20.2246	16.4219	30.429	28.3556	17.8861	19.5047	16.7165	421673	#FF6347,black	chr3
1669	FAM46A	0.452251	0.00527919	0.0328693	6.61934	5.47454	7.33809	5.61521	5.77701	7.41481	7.02089	6.58266	5.73337	5.52202	7.37492	5.80745	5.29393	5.49109	5.66127	5.67056	5.29499	5.56809	5.42469	5.42668	5.23232	5.60357	162.482	48.0491	53.2214	172.486	128.371	94.2578	52.1265	45.3161	169.054	53.8743	37.9486	43.3524	49.8138	50.052	38.1992	46.7396	42.0996	41.6213	36.501	47.6841	421845	#87CEEB,black	chr3
1842	SLC6A9	0.426297	0.00160396	0.0149292	2.62135	1.39128	3.43157	1.9949	1.7541	2.66625	3.23812	2.17014	2.27395	2.01175	3.40223	1.87118	1.16776	1.61311	1.17321	1.17806	1.56638	1.70252	1.44813	1.32794	0.859398	1.64985	9.87612	2.98797	2.34302	5.43216	8.40753	3.47845	3.83108	3.05835	9.77289	2.59924	1.23419	2.02538	1.26223	1.26675	1.95796	2.27098	1.73587	1.49261	0.8111	2.14115	424576	#87CEEB,black	chr8
1904	CTSS	2.25711	0.00296855	0.0224232	5.08079	6.25526	4.80284	5.60125	4.90559	5.32424	5.66518	4.65434	4.75907	4.68247	5.06189	4.89964	5.50373	4.93101	7.00475	6.19127	6.19114	7.23388	6.45924	5.45026	5.73601	6.28351	27.204	47.5768	28.6382	39.7353	49.5505	24.0269	26.0406	24.8819	33.2258	28.2482	44.047	29.0835	127.94	72.2405	71.9546	150.458	87.2851	42.3257	52.1711	76.9947	425657	#FF6347,black	chr25
2003	FYB	2.01421	0.00473577	0.030833	2.30839	3.31861	2.16829	2.92953	2.18083	2.84705	2.13034	1.76551	2.11998	1.78349	2.58473	2.04391	2.50591	1.93685	4.17592	3.25218	3.22893	4.14976	3.56266	2.96218	3.03415	2.95087	3.53688	6.62305	3.48883	6.30269	3.36316	2.38134	3.34145	2.46682	5.13119	3.04941	4.64359	2.78145	17.1381	8.5474	8.36294	16.8455	10.851	6.7303	7.17426	6.74076	427448	#FF6347,black	chrZ
2014	MST1R	0.33821	0.00571117	0.0344391	2.4144	0.850387	3.55029	1.26764	1.24696	2.77594	2.92072	2.17423	0.947986	1.32453	3.33662	1.74096	1.20548	0.691761	0.666912	0.578041	0.832827	1.42582	1.01895	0.412625	0.604963	0.749854	10.8019	1.40883	1.35397	5.93392	6.55093	3.49254	0.927286	1.51918	9.28103	2.2919	1.29405	0.6005	0.59192	0.495009	0.779282	1.6992	1.03135	0.324044	0.518606	0.683039	427573	#87CEEB,black	chr12
2029	DYRK2	2.87921	9.95934e-05	0.00246553	5.07574	6.60141	4.8166	4.92441	5.35463	5.28675	4.79146	5.18294	5.15236	5.2563	4.75436	5.08546	6.77763	5.36072	6.37706	6.3929	5.33819	6.19191	6.86625	7.35727	7.0534	6.97761	27.4752	29.3864	39.4594	38.6928	26.5865	35.102	34.5148	37.5247	26.658	32.2671	107.932	39.5208	82.4543	83.227	39.3909	72.5625	116.061	161.493	131.511	125.186	427864	#FF6347,black	chr1
2098	BDKRB2	3.29021	0.0016466	0.0152156	3.52228	5.24046	3.92593	3.69937	2.70609	4.3384	3.77223	3.08999	2.28977	2.539	4.27828	2.93908	5.68058	3.30011	4.99134	5.92822	3.57403	4.75814	5.44253	5.91747	6.06727	3.83213	14.3551	11.9987	5.4539	19.5617	12.6117	7.4632	3.88314	4.85705	18.8722	6.5171	49.9344	8.71563	30.9345	60.0285	10.8913	26.2259	42.6303	58.9153	65.9012	13.26	428906	#FF6347,black	chr5
2122	CANT1	0.460796	0.00500281	0.0317654	3.22719	2.10938	3.8247	2.02539	2.43462	3.38874	3.49732	2.91757	2.8743	2.58248	4.35876	2.77306	2.51426	2.19313	1.94857	2.02518	2.09944	2.21051	1.98185	1.94973	2.20156	1.8511	13.2952	3.07337	4.35297	9.62567	10.2554	6.51499	6.32356	5.03149	19.9399	5.71476	4.6769	3.51712	2.87378	3.07871	3.2796	3.65399	2.96183	2.83216	3.59004	2.61173	430103	#87CEEB,black	chr18
2152	BDNF	0.181185	0.00781494	0.0421903	2.92131	0.456842	4.23339	0.559948	1.08771	3.61304	3.46093	3.21497	1.07487	0.797743	3.92687	0.813451	0.401831	0.00810136	0	0.818639	0.456776	1.00489	0	0.529568	0.66342	0.296528	17.9561	0.474868	1.10718	11.3934	9.97878	8.24075	1.10428	0.748397	14.4929	0.731642	0.315242	0	0	0.766715	0.371104	1.01632	0	0.434782	0.581183	0.229089	396186	#00BFFF,black	chr5
2199	TREM2	2.62451	0.00175127	0.0158594	1.62967	3.02172	1.19957	1.19487	1.33155	1.99016	1.41408	1.33549	1.65269	1.46495	1.03506	2.74982	2.35369	1.71262	2.37545	3.86425	2.59777	3.74173	3.70413	3.13281	2.82667	2.24561	1.31628	1.29046	1.49351	3.02949	1.65639	1.51075	2.14051	1.77882	1.08961	5.61217	4.08014	2.23923	4.20696	13.5904	5.04559	12.4457	12.0694	7.70518	6.08007	3.74742	419920	#FF6347,black	chr26
2205	DNASE2B	2.51393	0.00128538	0.013043	3.77305	5.103	3.35717	4.19169	3.11364	3.74855	4.45652	3.07697	3.16489	3.45791	4.08593	4.22961	4.57572	3.74269	5.93801	5.14501	3.89175	5.68904	5.66616	4.488	5.35471	4.86705	9.35257	17.2853	7.56051	12.6624	20.8734	7.38721	7.95637	10.0741	16.392	17.3907	22.6799	12.2044	60.5479	34.4627	13.8209	50.9011	49.9449	21.2415	39.8249	28.2183	424540	#FF6347,black	chr8
2206	CD86	2.09697	0.0016925	0.0154437	1.11961	2.18791	0.924807	1.78214	0.751047	1.16334	0.71243	1.10886	1.25314	0.463069	1.38829	1.19733	1.56224	1.16295	2.57261	2.51039	1.9138	3.07665	2.67276	1.84111	1.57799	1.83841	0.91206	2.44102	0.670628	1.26658	0.634461	1.14734	1.3812	0.384922	1.66466	1.2601	1.93755	1.21707	4.9665	4.70731	2.7637	7.4741	5.39219	2.55885	1.98029	2.57947	427944	#FF6347,black	chr1
2247	VNN1	2.3751	0.00658009	0.0377443	2.11885	3.36684	2.22601	3.11083	1.27655	1.56821	2.47254	1.8257	1.75093	2.20185	1.97357	1.90339	2.74897	1.84884	3.44726	3.09646	3.117	4.56688	4.11147	3.22615	2.88742	2.79859	3.72197	7.64377	1.39938	2.00907	4.53119	2.52541	2.36161	3.63324	3.01362	2.67394	5.6795	2.55786	9.94645	7.57059	7.66399	22.8262	16.3355	8.2831	6.38379	5.96531	421702	#FF6347,black	chr3
2350	ERBB2	0.484083	9.6402e-05	0.00241494	3.75201	2.70534	4.28734	3.16282	3.38214	3.94556	3.88093	3.61477	3.72642	3.50738	4.12132	3.51363	3.87462	2.74106	2.24862	2.64881	2.65108	2.49031	2.40767	2.57012	2.28417	2.27131	18.7094	7.96118	9.31926	14.642	13.6811	11.1815	12.2194	10.4543	16.791	10.2103	13.5725	5.59975	3.77026	5.28495	5.27235	4.65168	4.32293	4.88855	3.86002	3.83321	426130	#87CEEB,black	chr27
2355	GADD45B	0.441387	0.00781569	0.0421903	2.78804	1.60816	2.74486	3.36383	2.52971	2.42961	4.08649	1.88388	2.26094	2.71958	2.42447	1.79979	1.70151	1.70167	1.87483	1.35081	1.69792	1.42985	1.29427	0.921882	2.05615	1.73053	5.76053	9.30011	4.72147	4.46209	15.9379	2.67186	3.78753	5.62957	4.47754	2.42376	2.23317	2.2157	2.67996	1.55531	2.24021	1.70791	1.45923	0.881453	3.15052	2.32193	429929	#87CEEB,black	chrZ
2367	GADD45A	0.423766	0.00149257	0.0143077	7.51835	6.2797	6.39446	8.02094	8.09288	7.07581	7.48492	7.46507	7.94361	7.9726	5.6872	7.4664	6.77556	7.28764	6.21077	6.19098	7.26063	5.0968	5.46968	5.68627	5.65885	4.91174	84.0089	258.913	268.966	136.182	177.447	174.596	244.843	252.18	51.806	172.275	107.767	153.07	73.3719	72.2285	152.106	33.437	43.4657	50.021	49.4006	29.139	693255	#87CEEB,black	chr8
2380	DACT1	2.37257	6.19041e-06	0.000502288	5.08197	6.32842	4.79333	4.93864	5.43658	4.95416	5.32969	4.99983	5.602	4.63286	4.60321	5.17417	7.03081	5.85223	6.18728	6.08253	6.09164	6.04201	6.16088	6.62524	6.20966	6.58602	27.0189	29.6877	41.8256	30.5199	39.0615	30.799	47.5027	24.0072	23.906	34.379	128.834	55.9729	72.1667	66.9235	67.0926	65.3018	70.7919	96.8301	72.8348	95.1896	723789	#FF6347,black	chr5
2383	PCDH1	0.342785	0.00659323	0.0377521	3.99541	2.45078	5.15835	2.78072	3.36516	4.42555	3.89227	3.28342	3.59864	2.81924	5.06348	2.98488	2.84902	2.74315	2.36781	2.18182	2.43526	2.59097	2.24955	2.42157	1.90118	2.53363	35.0439	5.87617	9.19752	20.8157	13.7965	8.68092	11.0987	6.11019	33.1744	6.76786	6.15674	5.60867	4.18127	3.54705	4.40081	5.06037	3.77046	4.31208	2.72689	4.79705	416194	#87CEEB,black	chr13
2390	CCR2	2.4325	0.00945166	0.0472723	3.50156	4.784	3.73309	4.50261	2.5271	3.93176	3.2153	3.72391	3.33315	2.47541	3.72294	2.29994	3.21328	3.2569	5.97544	4.38606	4.06928	5.06491	5.40653	4.0014	4.77675	5.19921	12.4324	21.6827	4.7015	14.5091	8.25279	12.1341	9.06441	4.60412	12.5207	3.82822	8.20961	8.43025	62.1612	19.9556	15.762	32.6726	41.5527	14.8749	26.3494	35.7819	420696	#FF6347,black	chr2
2393	XCR1	2.49067	0.00211823	0.0179923	0.665399	1.98193	0.94425	1.43382	0.538158	0.225694	0.768604	0.779954	0.171806	0.52702	0.695108	0.00818869	1.40228	0.204584	2.68253	1.14805	1.68728	2.8959	2.5932	1.92221	1.51232	1.89921	0.937071	1.70281	0.442964	0.178216	0.699598	0.710547	0.125808	0.447379	0.64307	0	1.63035	0.145391	5.43722	1.21952	2.21709	6.47379	5.04806	2.76654	1.84804	2.73327	428452	#FF6347,black	chr2
2410	SLC8A1	2.23801	5.81083e-06	0.000490327	5.94614	7.10835	4.94618	5.67546	6.27733	5.55909	5.83996	6.03244	6.46415	6.16644	5.21375	6.49088	7.30438	6.51024	6.89217	7.17808	6.93511	6.57329	7.06528	7.60494	7.31121	7.33988	30.1524	50.141	75.6948	46.9433	56.0589	64.0498	87.1648	71.3986	37.0319	87.1207	155.929	88.8883	118.267	144.151	121.181	94.8248	133.381	191.912	157.435	161.206	395760	#FF6347,black	chr3
2463	STXBP3	0.455628	0.0067141	0.0382397	4.44304	3.30897	5.12497	3.27263	3.57107	5.2082	4.74316	4.33786	3.17803	3.78596	5.35067	3.74943	3.28658	3.1595	3.3754	3.29866	3.03719	3.66924	3.32431	3.18511	3.43655	3.22118	34.2362	8.67019	10.7576	36.5473	25.6847	19.1039	8.03855	12.8986	40.7421	12.1896	8.69048	7.81606	9.41828	8.86185	7.19666	11.7983	9.04931	8.01574	9.80202	8.33675	424341	#87CEEB,black	chr8
2468	CD80	2.34065	1.25594e-07	6.19565e-05	3.15492	4.38183	3.258	3.51042	2.92317	2.77678	3.30944	2.5685	3.55555	2.63973	3.51979	3.06387	4.56981	3.78778	4.17891	4.17267	4.19856	4.44173	4.49215	4.70361	4.70435	4.32526	8.66233	10.4029	6.50371	5.96378	8.87738	4.89681	10.7422	5.27962	10.7403	7.2004	22.5892	12.6294	17.1823	17.0736	17.334	20.8598	21.5766	24.8359	25.0122	19.0699	768950	#FF6347,black	chr1
2521	TREM-B2	2.41788	6.29199e-05	0.00188554	1.98931	3.26305	1.81746	2.03139	1.83975	2.87402	1.77448	2.08115	2.05063	1.00907	1.92449	1.83896	2.29545	2.30217	3.40393	3.27913	3.81798	3.85625	3.34237	3.20785	3.18334	3.13995	2.55687	3.09035	2.54441	6.4386	2.40964	3.20846	3.1378	1.02572	2.87834	2.51433	3.878	3.87186	9.62205	8.72709	13.085	13.5596	9.17245	8.1671	8.06522	7.82449	768582	#FF6347,black	chr26
2535	GPR34	2.05549	0.00162857	0.0150925	4.44251	5.482	4.75579	4.69334	3.66479	4.55663	4.77018	3.82635	3.97189	4.29535	4.92556	4.4019	4.52798	4.53015	6.12514	5.80813	4.29621	5.90729	5.84613	5.53646	5.90188	4.97898	26.2953	24.8891	11.542	22.9238	26.1844	13.0987	14.6696	18.7891	30.1293	19.7184	21.9067	21.7891	69.077	55.1567	18.6166	59.3837	56.7168	45.0006	58.6521	30.5761	771199	#FF6347,black	chr1
2543	CCR8L	2.58777	0.00248906	0.0201727	1.09684	2.46855	0.737413	1.92191	1.03134	1.14432	0.689052	1.26249	0.728482	1.41493	0.716151	0.76587	1.21249	0.718898	3.10054	1.79105	1.93578	3.42998	2.55205	2.00944	2.75524	3.01817	0.679124	2.79116	1.02728	1.23794	0.608044	1.388	0.655317	1.68253	0.670455	0.676776	1.30494	0.630419	7.60347	2.46682	2.82128	9.82726	4.87987	2.99808	5.73945	7.10896	776400	#FF6347,black	chr2
2546	CCKAR	0.462246	0.00298188	0.022428	1.67218	0.558912	1.79202	2.31377	1.23818	0.726539	0.757808	2.47547	2.20072	0.957714	0.50456	2.07405	0.605344	0.0826474	0.405928	0.612746	0.415021	0.26155	0.670163	0.668058	0.708252	0.964272	2.48573	3.97383	1.34277	0.670243	0.687247	4.54037	3.59309	0.95137	0.436596	3.15751	0.515489	0.0543574	0.327538	0.531065	0.332323	0.201948	0.594227	0.58102	0.631646	0.952531	422801	#87CEEB,black	chr4
2591	MT3	0.395705	0.00280516	0.021596	8.88958	7.55207	8.29855	9.07889	9.1304	7.24429	8.40551	9.52352	8.71574	9.81557	7.93379	9.06046	8.1566	8.62989	7.12142	6.6064	8.61817	6.84557	7.33974	4.81587	7.49234	6.32887	317.174	540.134	553.121	153.189	336.773	730.406	418.845	907.321	249.607	522.063	282.283	389.614	138.813	96.6648	391.329	114.735	161.544	26.9082	178.625	79.4874	770592	#87CEEB,black	chr11
2605	FCER1G	2.28105	0.00143842	0.0139978	4.57534	5.76504	4.28389	5.55026	4.32435	4.47966	4.4225	3.66312	4.6262	4.44919	4.93827	4.20235	5.00901	4.98885	6.61089	5.68691	5.75585	6.3729	6.20636	5.46706	4.53251	5.71346	18.682	45.8895	18.811	21.683	20.3621	11.5902	23.6617	21.0166	30.4091	17.0398	30.9712	30.3183	97.1311	50.6319	52.9538	82.3859	73.0877	42.8372	22.0881	51.5361	100049618	#FF6347,black	chr25
2610	DMA	2.23309	0.00168715	0.0154346	3.738	4.89704	3.6595	4.19864	3.69248	3.54172	3.45395	3.66444	4.14924	3.66243	3.61863	3.52727	3.72837	3.39032	5.61093	4.63138	5.29894	5.59374	5.09639	4.31432	4.38217	5.24576	11.7653	17.3736	11.7874	10.837	9.91708	11.6032	16.7197	11.7601	11.5796	10.3023	12.1611	9.34333	48.0619	23.84	38.3094	47.5818	33.3227	18.7196	19.8044	36.9885	417050	#FF6347,black	chr16
2618	CYBB	3.14938	0.000604254	0.00803958	2.27583	3.9309	2.37544	2.90078	1.78235	2.54001	1.81294	1.92658	2.43806	1.37249	2.3581	2.60034	2.60748	2.11699	4.63444	3.858	4.19961	4.83224	4.33556	3.81915	3.3258	3.53038	4.23931	6.47284	2.4046	4.90671	2.50118	2.77991	4.4121	1.60755	4.24447	4.95077	5.05369	3.28223	23.9277	13.5306	17.3486	27.6454	19.2516	12.9984	9.00478	10.5677	418581	#FF6347,black	chr1
2751	ITIH2	3.17857	0.00702881	0.0392305	0.885336	2.55371	0.40809	1.04272	1.00894	0.752719	1.05311	0.904554	0.723646	0.700055	0.285319	1.55873	0.620462	0.743919	2.35389	1.93071	2.04908	2.85773	2.07709	3.86823	2.33472	3.50121	0.335263	1.0611	0.996072	0.704493	1.06916	0.863726	0.649778	0.633318	0.235416	1.90044	0.530072	0.658804	4.12802	2.81924	3.13348	6.28301	3.23063	13.5079	4.03527	10.3336	419110	#FF6347,black	chr1
2760	DMB2	2.41331	0.000724953	0.00888934	4.31647	5.58749	3.67027	4.76975	3.78627	4.3535	3.88767	5.24671	4.89158	3.99996	3.91266	3.52139	5.06867	4.28472	6.21483	5.4769	5.97649	6.36984	5.70016	5.46111	4.93097	5.20028	11.8631	26.2973	12.6438	19.7826	13.745	36.7379	28.6425	15.1255	14.4291	10.2527	32.3224	18.2234	73.5715	43.6369	61.8704	82.2058	51.163	42.659	29.4329	35.8107	417051	#FF6347,black	chr16
2797	C6	2.59091	0.00593297	0.0351972	0.0651094	1.43857	0	0.116181	0.00276512	0	0.117376	0.00152329	0.104478	0	0.0460498	0.241847	0.293106	0.235556	1.40529	0.675371	1.00547	1.45653	1.07397	2.76357	1.37266	2.077	0	0.0840631	0	0	0.083579	0	0.0746938	0	0.038339	0.174093	0.221957	0.171648	1.65465	0.598798	1.00596	1.75396	1.10905	5.75801	1.58607	3.22219	431585	#FF6347,black	chrZ
2799	ARHGAP40	2.40189	4.18486e-05	0.00146637	2.2094	3.47357	2.02386	2.60155	1.68606	1.67707	2.52144	1.94676	2.85594	2.31182	1.92102	2.03851	3.51599	3.43961	3.62924	3.62463	2.96657	3.42686	2.89425	3.77189	2.57381	4.20675	3.1049	5.07297	2.18577	2.24559	4.72167	2.83374	6.23072	4.00059	2.87079	3.03374	10.3673	9.71711	11.4184	11.3596	6.80596	9.81405	6.45724	12.5515	4.94096	17.4854	419168	#FF6347,black	chr20
2800	C5H11orf96	0.460795	4.20607e-05	0.00146637	3.31973	2.20193	3.96813	3.4375	3.24066	3.21796	3.68425	3.06393	2.3284	3.46725	3.40212	2.75171	2.60335	2.21773	1.65843	2.42917	2.07128	1.90972	2.66191	2.08418	2.00825	2.06568	14.7906	9.84022	8.35966	8.44183	11.8122	7.31707	4.01624	10.1362	9.79926	5.61471	5.03812	3.59422	2.16807	4.39691	3.19682	2.77829	5.34783	3.20608	3.01436	3.19097	770209	#87CEEB,black	chr5
2818	lamp3	2.48902	0.00559666	0.0341732	1.65968	2.97526	1.73495	2.52657	1.1676	2.22928	1.5402	1.38811	1.03104	0.733763	1.93637	1.32704	2.91484	1.41585	4.18479	2.06856	3.35516	3.50814	2.83937	2.05177	2.36986	2.99386	2.35798	4.7652	1.22606	3.75568	1.89902	1.604	1.04124	0.672848	2.90733	1.46727	6.49621	1.63755	17.2455	3.20288	9.22001	10.436	6.17744	3.11429	4.15845	6.97435	424961	#FF6347,black	chr9
2856	COL4A2	2.00255	0.000461065	0.00675071	8.33419	9.33603	7.46154	8.51835	8.73525	8.0255	7.83502	8.26957	9.37191	8.43135	7.55563	8.04881	9.72329	9.15296	9.31917	8.94674	9.42737	8.90632	9.24621	10.093	8.91054	9.1474	177.118	365.916	420.351	263.987	226.451	305.672	660.627	346.982	191.827	258.415	838.152	560.309	640.408	493.595	686.451	481.847	608.364	1081.17	479.051	566.795	418752	#FF6347,black	chr1
2898	FGB	10.6098	0.00463047	0.0303632	2.0166	5.42392	1.86165	3.72899	0.544822	1.02746	3.60981	1.17331	0.39582	0.0955859	0.687786	0.689506	0.177107	1.39242	5.16979	5.37176	4.96931	5.56673	5.44202	7.11891	5.30554	5.56689	2.67064	12.2684	0.445534	1.06906	11.1624	1.24264	0.314253	0.0744175	0.644428	0.585325	0.124738	1.59139	35.1383	40.4977	30.2796	46.6824	42.6144	136.806	38.457	46.4596	373926	#FF0000,black	chr4
3174	adck3	0.474504	0.00161493	0.0150095	8.25254	7.17704	7.43304	8.38799	8.8114	7.49717	7.85113	8.73743	8.12071	8.60758	7.06222	8.82101	7.29265	7.96272	7.54054	7.29963	7.76937	6.45148	5.8283	6.74472	7.14592	6.42217	173.63	334.214	443.207	182.724	229.007	423.157	276.951	392.181	135.967	442.089	154.649	244.99	185.944	156.913	216.84	87.0701	56.0142	105.259	140.282	84.8645	416745	#87CEEB,black	chr3
3245	MAT1A	2.16278	0.00093338	0.0106131	1.82613	2.93901	1.64459	2.22258	1.45068	1.82718	2.04189	1.36873	2.50424	1.35712	1.73292	1.64305	2.67438	2.12924	3.02433	2.98978	2.8205	2.79867	2.88611	3.94344	1.99262	3.18131	2.15411	3.66986	1.70792	2.59894	3.1044	1.56923	4.66681	1.57856	2.39333	2.07024	5.34495	3.3234	7.16377	6.95888	6.05491	5.99465	6.41386	14.2721	2.97151	8.08075	423628	#FF6347,black	chr6
3267	nkx6-2	0.0175174	0.00844444	0.0444251	6.22691	0.391841	7.58403	0	0.154888	7.1384	7.1677	6.47244	0.340959	0.495427	7.34282	4.04847	0.534079	0.400886	0	0.189533	0.144017	0.353299	0.486321	0.799472	0.520121	0.326624	192.82	0	0.104165	142.19	142.241	87.2618	0.265213	0.418883	165.226	15.2147	0.439441	0.305747	0	0.142365	0.103722	0.283792	0.404756	0.726759	0.431255	0.255304	395591	#1E90FF,black	chr6
3268	SLC38A4	3.60504	1.30932e-05	0.000770339	3.40616	5.25617	3.18271	2.41681	1.86534	3.31132	3.95711	3.42517	4.38704	2.38103	3.49764	3.84004	5.2872	4.44878	5.43415	4.7808	4.18511	5.12468	5.10281	5.93823	5.60784	5.72898	8.1735	4.34332	2.60447	9.09086	14.4728	9.67668	19.8949	4.24946	10.5694	13.0375	37.7776	20.5431	42.4059	26.551	17.1629	34.1001	33.4768	59.7844	47.6548	52.1026	417809	#FF6347,black	chr1
3284	GJC2	2.37556	2.64406e-06	0.000286039	4.86858	6.11684	3.92038	4.72668	5.01378	4.52815	4.78504	4.78626	5.41996	4.57173	4.37101	5.71945	5.80187	5.34463	6.13309	6.41559	5.72734	6.04676	6.27287	6.3977	6.26193	6.40172	14.2991	25.4945	30.9473	22.4604	26.4645	26.4238	41.7532	22.9693	20.2025	50.6358	54.3898	39.0748	69.4684	84.5608	51.8976	65.5188	76.5857	82.5579	75.5596	83.6537	420397	#FF6347,black	chr2
3331	CHAC1	0.22605	0.000612966	0.0081218	6.95394	4.80865	6.5316	7.78073	7.01398	5.42581	7.76912	6.11045	7.06987	7.338	5.20874	7.07432	3.06805	5.5049	4.54564	4.26127	6.88512	2.64705	2.65864	3.99302	4.88713	2.93142	92.4789	219.048	126.808	42.7104	216.309	67.6659	133.165	162.069	36.8974	131.061	7.32635	43.7785	22.4504	18.221	117.021	5.30266	5.33563	14.7776	28.5208	6.63813	423209	#00BFFF,black	chr5
3376	MICALL1	2.27446	0.000247785	0.00454012	4.23623	5.42176	4.0184	4.06118	4.36081	3.88987	4.55309	3.87466	4.61537	4.39825	3.98673	4.36469	6.01333	4.84975	4.7667	5.20479	5.29011	5.02133	5.17203	6.05921	4.92931	6.05133	15.3728	15.7039	19.3197	14.0706	22.3867	13.5791	23.4776	20.2516	15.2406	19.1918	63.1431	27.4427	26.3313	35.964	38.0684	31.6764	35.1727	65.0937	29.3983	65.3989	418032	#FF6347,black	chr1
3377	RAC2	2.22398	0.00257957	0.020524	3.86509	5.01823	3.50118	4.77149	3.4967	4.49186	4.06146	3.14582	3.91429	3.32147	3.71457	3.25452	4.4207	3.3195	5.80018	4.50108	5.03993	5.70644	5.35786	4.18888	4.86698	5.34907	10.4391	26.3299	10.164	21.8679	15.6336	7.79723	14.0566	9.07477	12.4457	8.35443	20.2673	8.84735	54.94	21.6953	31.8489	51.5305	40.143	17.0764	28.1139	39.8088	418044	#FF6347,black	chr1
3383	AKAP2	2.21144	2.94005e-06	0.000304106	5.04635	6.19134	4.6643	5.26868	5.1954	4.72212	4.95834	4.69862	5.58513	5.13945	4.77673	5.16125	6.67244	6.02187	5.84744	5.82846	5.7915	6.44682	5.93683	6.63429	6.25788	6.12186	24.6216	37.5758	35.233	25.8369	29.9699	24.8071	46.9389	34.5266	27.0879	34.0645	100.276	63.0847	56.8113	55.9555	54.3027	86.7752	60.4651	97.4474	75.3448	68.7273	100533110	#FF6347,black	chrZ
3511	RGS18	2.24136	0.00140142	0.0137421	3.51911	4.68348	3.58297	3.94633	3.47606	3.81306	3.33033	3.45254	3.37752	3.15345	3.92829	2.70982	3.56537	3.39685	5.40108	4.36832	4.60887	5.53071	4.90532	4.26858	4.5879	4.79497	11.1048	14.4255	10.0068	13.2838	9.02086	9.88206	9.37878	7.96648	14.5869	5.41417	10.7556	9.39143	41.4188	19.6994	23.3649	45.5018	29.0643	18.1058	22.9939	26.7938	424361	#FF6347,black	chr8
3544	CCR5	2.23082	0.0027553	0.0213661	3.18547	4.34304	3.08257	4.05939	2.6407	3.85164	3.02562	2.94215	2.6296	2.59718	3.46311	2.59973	3.63318	2.76198	5.17266	3.97396	4.16553	4.99289	4.77387	3.40394	4.34151	4.58322	7.55606	15.6828	5.16948	13.6666	7.11332	6.6401	5.18025	5.09711	10.2879	4.94451	11.3229	5.69312	35.2047	14.7482	16.9191	31.0283	26.4445	9.49314	19.2277	22.9992	420695	#FF6347,black	chr2
3561	FGA	7.44799	0.00561005	0.0341989	0.430418	3.32727	0.978103	0.658894	0.382026	0	1.09581	0.466934	0.000919231	0.128314	0	0.0160244	0.415715	1.24662	2.92228	1.71161	4.49995	3.714	0.0264547	4.64964	3.19455	3.8861	0.986199	0.579635	0.293584	0.000222879	1.13071	0.376318	0	0.0977975	0.0018196	0.00173852	0.327533	1.34586	6.60642	2.28167	21.5988	12.19	0.020182	23.9204	8.13665	13.8004	396307	#FF4500,black	chr4
3568	PRDX1	0.484024	0.000180129	0.00372646	11.3044	10.2576	10.6031	11.2704	11.1905	10.7428	11.3451	12.0515	11.2533	11.5663	10.878	11.557	9.31554	10.9275	10.5559	10.2585	10.5305	9.55252	10.0545	10.1488	10.5831	9.91225	1570.82	2470.82	2309.64	1741.7	2590.29	4217.5	2436.57	3055.84	1927.91	2950.53	631.542	1919.35	1510.59	1226.77	1475.8	754.684	1066.11	1123.82	1529.35	963.796	424598	#87CEEB,black	chr8
3579	CYB5R2	0.499855	5.93821e-05	0.00184233	4.85093	3.85051	4.85493	5.17331	4.75897	4.66639	4.67732	4.87155	5.30718	4.9763	5.0293	3.64429	4.27051	4.67502	3.65402	3.83517	3.82586	3.26571	3.59844	3.35789	3.93992	3.46388	28.23	35.1074	25.7846	24.8055	24.4918	28.1001	38.5404	30.7189	32.431	11.2574	18.165	24.2043	11.6386	13.3047	13.1593	8.67686	11.1529	9.16125	14.3116	10.0475	408182	#87CEEB,black	chr5
3604	ANK3	2.36039	0.00645951	0.0373533	2.53413	3.77316	2.46055	2.68521	2.25797	2.38653	2.36882	1.98557	2.23625	2.59264	3.29676	2.65041	3.61885	2.50028	3.27101	3.67566	3.47463	5.11393	4.03013	3.4776	3.14736	3.83412	4.55751	5.43564	3.73373	4.31032	4.14681	2.93771	3.70562	5.07632	9.04929	5.16137	11.2049	4.58543	8.68937	11.8054	10.1008	33.8196	15.3877	10.0471	7.84085	13.2783	396309	#FF6347,black	chr6
3638	CPN1	2.38443	3.1596e-08	2.53282e-05	4.26917	5.52282	3.98141	4.27691	4.55974	3.52252	4.46697	3.93083	4.91349	4.09701	4.14691	4.33846	5.91875	5.58807	5.51484	5.59036	5.74388	5.42272	5.11991	5.53586	5.44049	5.17726	14.9587	18.3982	22.3239	10.6833	21.0313	14.1577	29.0963	16.2474	17.148	18.8271	59.0715	46.452	44.9054	47.2889	52.5087	42.158	33.8895	44.9818	42.3243	35.228	769143	#FF6347,black	chr6
3697	FETUB	3.69148	0.00308349	0.0229935	0.304138	2.18834	0.395472	0.47342	0.14641	0.303598	0.569928	0.00259974	0.000586391	0.379817	0.592851	0.00854756	0.431183	0.857368	1.28231	1.68601	1.59827	3.01343	2.3041	3.47417	1.86244	2.57959	0.322697	0.388905	0.10169	0.244553	0.481119	0	0	0.306619	0.530239	0	0.343072	0.795669	1.43905	2.22282	2.02455	7.10862	3.95017	10.0472	2.63017	4.98279	395404	#FF6347,black	chr9
3714	DPYS	2.73028	0.00533754	0.0331682	0.365184	1.81423	0.408821	1.03843	0.217796	0.239971	0.679201	0.466741	0.000482909	0	0.0835279	0.152842	0.183523	0.214379	2.01937	1.25996	1.01539	2.39814	1.68359	3.00005	1.2558	2.46709	0.334395	1.05482	0.157653	0.189351	0.59781	0.377661	0	0	0.0682508	0.10347	0.13247	0.153684	3.0646	1.39836	1.01955	4.29199	2.21923	6.95609	1.38441	4.5336	420266	#FF6347,black	chr2
3766	LXN	0.464944	0.00509654	0.0321217	3.22848	2.1236	4.08918	2.81357	2.58692	3.30092	3.61855	3.26651	1.99759	2.06321	4.13416	2.62674	2.12805	2.20486	2.03633	2.05349	1.77213	2.02718	2.61204	1.73578	2.2541	2.21327	16.1702	6.03424	4.94906	8.99863	11.2422	8.57177	2.98841	3.20838	16.924	5.06679	3.34353	3.55397	3.11676	3.15955	2.41095	3.09859	5.13196	2.30413	3.76028	3.64237	771519	#87CEEB,black	chr9
3769	HPD	2.32725	0.0042005	0.0285056	0.666715	1.88534	0.672917	1.19913	0.225081	0	1.06012	0.578253	0.272679	0.918849	0.561062	0.733997	0.0994548	0.919467	1.98623	1.35119	1.77978	2.60208	1.64451	2.47766	1.06799	2.84195	0.604033	1.29699	0.163151	0	1.07998	0.48786	0.207275	0.899977	0.495748	0.643277	0.068593	0.875065	2.97279	1.55512	2.4302	5.09644	2.13351	4.53671	1.09329	6.1757	416852	#FF6347,black	chr15
3802	ZFAND6	0.439657	6.05284e-05	0.00184233	7.59707	6.41152	6.91664	7.61539	7.82538	7.02859	7.34306	7.90851	7.4817	8.09963	6.89428	8.16628	6.43426	6.70149	6.32723	6.73848	7.00376	5.98293	6.35477	6.10756	6.30174	5.71047	121.083	195.221	223.273	131.766	160.734	237.784	177.487	275.485	120.907	280.467	84.8521	101.626	79.6248	106.027	127.135	62.6469	81.1225	67.3234	77.698	51.429	415483	#87CEEB,black	chr10
3804	CNRIP1	2.00062	0.0010327	0.0112055	2.02872	3.02917	1.75794	2.52371	1.48976	2.30628	2.3581	1.72995	2.04999	1.60883	1.86536	2.21361	2.11029	1.46856	3.15635	3.47915	2.72093	3.61043	3.464	2.6032	3.04927	3.36256	2.41253	4.75384	1.78178	4.01788	4.10992	2.2996	3.13604	2.07072	2.72112	3.55749	3.29094	1.73497	7.94659	10.173	5.58423	11.2777	10.0664	5.02884	7.26109	9.29651	421266	#FF6347,black	chr3
3920	CACFD1	0.346276	0.000402494	0.00615701	2.72745	1.19745	3.50288	3.11496	2.30887	2.71908	3.04731	2.14812	1.51913	2.66735	3.40042	1.14546	1.77285	1.7746	0.892436	0.996322	1.14804	1.30051	1.27145	1.10274	0.591086	0.581211	10.4274	7.66803	3.91048	5.67235	7.24176	3.4105	1.86301	5.39271	9.76043	1.17779	2.39756	2.38337	0.861921	0.998387	1.21349	1.47527	1.42046	1.13267	0.503924	0.497378	417151	#87CEEB,black	chr17
3957	angptl2	2.46644	0.00109294	0.0116429	6.49765	7.80008	5.89512	5.63839	5.80542	6.53754	6.90472	6.80888	6.26401	6.16252	7.18726	6.89865	7.02896	5.64441	7.65682	7.98809	6.79054	8.0122	8.30989	8.21302	8.60029	7.79025	59.1393	48.8438	54.2948	93.4673	118.356	110.422	75.7439	71.2043	148.358	115.895	128.651	48.3206	201.633	253.485	109.53	258.8	317.425	293.03	386.17	220.639	776031	#FF6347,black	chr17
3980	FHL5	2.04307	0.000235571	0.00440443	3.64084	4.67157	1.95871	3.49066	3.8248	3.10272	3.23084	3.8563	4.33825	3.82032	3.58473	4.05545	4.06521	3.41673	4.86171	4.44843	4.61127	4.87298	4.86939	4.79867	4.73961	5.28542	2.92607	10.2479	13.017	7.73087	8.35301	13.3967	19.2004	13.2349	11.2855	15.3033	15.6237	9.53541	28.1882	20.8813	23.4054	28.4783	28.3252	26.5906	25.6544	38.0468	421803	#FF6347,black	chr3
4013	CLDN10	0.00900534	0.00770234	0.0417581	7.06295	0.267947	8.23743	0.36144	0.0115536	7.70178	8.11068	8.23807	0.00143209	0	7.8362	3.99446	0.347792	0.0143407	0	0	0.0015885	0	0.682934	0.00937285	1.10119	0	303.912	0.28538	0	210.657	274.363	299.089	0	0	233.106	14.6162	0.265342	0	0	0	0	5.33512e-05	0.610057	0	1.14067	4.43714e-05	418790	#1E90FF,black	chr1
4027	HPGD	0.286312	0.00845342	0.0444359	6.28026	4.47592	7.66639	6.55529	5.53563	6.36906	6.75383	5.01876	4.29113	5.1155	7.05011	4.5778	4.00638	5.01259	4.38235	5.32738	3.78418	4.08723	4.35556	4.22684	4.30804	4.54796	204.23	93.1066	44.8714	83.0289	106.512	31.2196	18.5503	33.9413	134.743	22.4001	14.9554	30.8348	19.9405	39.2438	12.7556	16.1038	19.5413	17.5543	18.761	22.4216	422567	#87CEEB,black	chr4
4162	APOH	8.48152	0.00862426	0.0450019	0.753524	3.83785	0.707972	1.68141	0.278492	0.29994	1.81563	0.171822	0.00105276	0	0.588006	0.50957	0.125243	0.499044	3.38675	3.63172	3.03852	4.07269	3.60296	5.56486	3.07055	4.6265	0.646984	2.20928	0.203882	0.24516	2.508	0.122149	0	0	0.531552	0.402379	0.0859825	0.398829	9.49747	11.4205	7.20508	15.9186	11.1871	45.9771	7.38294	23.7275	417431	#FF0000,black	chr18
4215	RAB40B	0.477102	3.21639e-05	0.00127196	3.42689	2.35926	3.54667	4.03667	3.43076	3.18146	3.21833	3.14288	3.12925	3.35359	3.5147	3.4662	2.66499	3.43347	2.6023	2.01131	2.37378	1.64333	1.59804	2.18166	2.2834	1.73182	10.7934	15.4213	9.67683	8.20807	8.27526	7.78428	7.73893	9.29385	10.6787	9.85459	5.30118	9.67131	5.09486	3.03986	4.17573	2.14128	2.03646	3.4996	3.85771	2.32519	417338	#87CEEB,black	chr18
4227	SH2D1B	2.40952	0.010182	0.0496178	1.76219	3.03093	2.6953	2.14674	1.64296	2.49295	1.58787	0.898053	1.64314	1.27747	0.914162	0.972346	2.64074	1.95529	4.36635	2.68988	2.96591	3.29155	2.27317	1.64896	3.03317	3.43033	5.53431	3.43076	2.0935	4.70987	1.9963	0.854549	2.11976	1.44004	0.921097	0.930657	5.19843	2.83207	19.6929	5.46525	6.80298	8.8428	3.84789	2.11195	7.1696	9.79154	418411	#FF6347,black	chr1
4276	PRKAG2	3.13223	0.000387385	0.00600372	2.07134	3.71853	2.64951	2.04478	1.66295	2.12993	1.18127	0.809438	3.10645	1.79414	1.55414	2.33511	3.13412	3.20495	3.77816	3.49965	2.30604	2.93361	4.66837	3.78558	4.11074	4.28753	5.33433	3.12857	2.13481	3.44404	1.26022	0.743718	7.60173	2.49298	2.00144	3.95301	7.72228	8.10584	12.7694	10.3344	3.93825	6.6837	24.5035	12.6788	16.24	18.5503	420435	#FF6347,black	chr2
4310	PAIP1	0.335631	9.53758e-05	0.00241494	4.03679	2.46174	3.0036	4.21259	4.34226	4.73477	3.57584	4.4979	4.11824	3.15865	4.13281	3.62114	0.748476	2.49328	2.90465	0.0103771	0.782129	2.62499	3.56808	2.20905	2.83903	2.95495	7.09825	17.5513	19.0778	26.0289	10.882	21.4683	16.3445	7.99596	16.9382	11.0755	0.670084	4.55749	6.51697	0.00857505	0.717463	5.20503	10.8977	3.58447	6.13934	6.76313	427195	#87CEEB,black	chrZ
4313	RGS3	2.45618	3.8147e-05	0.00138998	2.54654	3.84296	0	2.57829	3.1707	1.57026	1.22031	3.08566	2.91894	3.15385	1.3571	3.26788	4.23434	2.52121	4.00757	3.60745	3.67139	4.04082	4.15624	3.91974	3.9321	3.72621	0	4.97596	7.91198	2.01491	1.32208	7.44097	6.55314	7.96546	1.61827	8.45341	17.7	4.66677	15.1436	11.2143	11.7229	15.5526	16.8848	14.0095	14.2313	12.2494	395110	#FF6347,black	chr17
4325	NME4	2.39055	0.00399803	0.0275101	0.351246	1.60859	0.648544	1.04349	0.354669	0.402689	0.60529	0.00187789	0.000423658	0	0	0.00617057	0.00218959	0.639415	1.40273	1.54114	1.07684	1.81432	1.38786	2.71578	1.29636	2.35419	0.576162	1.06199	0.272397	0.332172	0.51828	0	0	0	0	0	0	0.546457	1.65047	1.9143	1.10752	2.53024	1.62224	5.53475	1.45259	4.11686	395915	#FF6347,black	chr14
4407	LCAT	3.91748	0.00562665	0.034235	2.54893	4.51885	2.60525	2.9472	2.25933	2.86964	2.94355	2.16363	1.31875	2.92247	2.74715	1.87288	4.79796	2.82082	4.37692	3.2049	3.20068	5.90843	5.2316	2.86001	4.12384	5.03755	5.14589	6.71735	3.73662	6.42649	6.6647	3.45408	1.49134	6.63903	5.87269	2.59292	26.6322	5.97187	19.8566	8.24122	8.18032	59.4076	36.6903	6.19707	16.3947	31.8819	396136	#FF6347,black	chr11
4443	KANK1	2.25774	3.07667e-05	0.00124241	7.24918	8.42406	6.09689	6.85768	7.46781	7.33292	6.58685	7.24607	7.46399	7.75891	6.20555	8.1485	8.26903	7.87565	8.7593	8.26774	8.02533	7.98312	8.40692	8.96272	8.60804	8.6716	68.1679	115.053	174.03	162.956	94.7529	149.86	175.309	217.336	74.6392	276.991	305.245	230.581	434.105	307.922	259.128	253.621	339.582	493.38	388.252	407.28	395475	#FF6347,black	chrZ
4444	AQP9	2.43068	0.00297524	0.022428	1.29585	2.57721	1.50322	1.57894	1.29973	0.79525	1.08499	1.23119	0.991836	1.66198	1.26304	1.32795	2.02168	1.22921	1.78297	2.51995	2.09003	3.7612	3.15046	2.61872	2.47843	2.50725	1.85795	1.98904	1.44058	0.756222	1.11522	1.33649	0.986654	2.18431	1.44565	1.47128	3.03743	1.31948	2.45245	4.74604	3.25236	12.6226	7.90257	5.09836	4.5624	4.69094	415402	#FF6347,black	chr10
4453	SHC1	0.47608	0.000987421	0.0109915	5.50874	4.43802	6.3604	4.91533	4.8725	5.828	5.571	4.96136	5.17803	5.29608	6.12371	5.04203	4.62794	5.10796	4.2379	3.9553	4.59793	4.5696	4.2286	4.31914	4.04414	4.32182	81.9966	29.1956	27.9706	56.7397	46.3587	29.9651	35.1532	38.5958	70.4073	31.2922	23.5501	33.0166	17.9447	14.5474	23.1797	22.8929	17.8104	18.782	15.4579	19.0233	395934	#87CEEB,black	chr25
4498	Apoc3	28.0324	0.00905392	0.0458994	1.1183	5.92732	0	1.61006	0.610569	0.691104	1.31157	0.718484	0.539382	2.06922	1.20931	1.27814	2.24011	3.10137	5.18569	5.23733	5.00924	6.94644	5.13079	7.73771	5.40088	6.22615	0	2.05454	0.512613	0.637586	1.47329	0.63679	0.451684	3.22892	1.36458	1.38018	3.69116	7.46461	35.5411	36.8073	31.1567	123.081	34.1534	210.586	41.1512	73.9526	100859721	#FF0000,black	chr24
4554	TIMM10	0.496825	6.06163e-05	0.00184233	6.28195	5.27276	5.795	6.12235	6.49643	5.72215	6.24416	6.92864	6.15078	6.62513	5.79686	6.44123	5.57988	5.46064	5.48298	5.1759	5.81536	4.83044	5.14061	4.96353	4.83631	5.08953	55.1003	68.7099	88.2847	52.672	74.5126	120.079	69.9522	98.4865	55.9607	84.1578	46.4883	42.4283	43.9063	35.2328	55.2249	27.6302	34.3959	29.9178	27.4993	33.0914	425202	#87CEEB,black	chr5
4558	IL2RG	2.01444	0.00376524	0.0263831	3.76999	4.78037	4.02708	4.40708	2.82721	3.85282	3.95419	3.32067	3.53688	3.5968	4.22594	3.23982	4.2407	3.40787	5.59927	4.56188	4.96989	5.46876	5.13515	3.97792	4.22637	4.80489	15.4685	20.2294	6.0195	13.6843	14.4421	8.93108	10.5909	11.1925	18.1598	8.26067	17.7735	9.47029	47.6663	22.6716	30.2927	43.5495	34.257	14.618	17.6748	26.9859	395199	#FF6347,black	chr4
4568	CREG1	0.441778	0.000191826	0.00383457	7.48649	6.30789	7.47958	7.27773	7.32479	7.35695	7.03543	7.63672	6.60507	8.41248	7.44519	7.5916	5.64989	6.39961	6.40368	6.6515	5.85228	6.74071	6.24827	5.87464	6.82217	5.90345	179.346	154.275	157.52	165.695	129.676	196.782	96.2109	342.435	177.586	187.985	48.8461	82.2498	84.0118	99.7648	56.6812	106.618	75.2786	57.137	111.884	58.9327	768680	#87CEEB,black	chr1
4599	S100A9	7.57427	0.000213993	0.0041088	1.01808	3.93918	1.36206	0.836151	0.0087175	0.777132	1.72601	0.802485	1.20502	0	0.814327	1.61375	4.24436	3.12141	4.09508	2.1367	4.28395	4.30229	5.14738	2.69714	3.13374	3.84182	1.5942	0.786242	0	0.737076	2.29666	0.735348	1.30262	0	0.793993	2.00514	17.8334	7.59329	16.1515	3.40682	18.4539	18.8381	34.5451	5.43149	7.75807	13.3544	426356	#FF4500,black	chr25
4644	HAVCR1	2.69447	0.000299622	0.00512345	1.70569	3.1357	0.56518	2.14478	1.6593	2.54882	1.64345	1.3917	1.96572	1.47999	1.45104	1.33854	2.41087	2.06511	4.05583	2.65327	3.14943	3.51817	3.5693	2.71445	2.88397	3.2202	0.490761	3.42474	2.12849	4.93599	2.11387	1.61028	2.90139	1.80819	1.79107	1.48629	4.28504	3.13472	15.6869	5.30336	7.86148	10.5171	10.9041	5.51241	6.36671	8.32903	416249	#FF6347,black	chr13
4685	LOC418667	2.16234	0.00832434	0.0439013	1.27501	2.3876	1.26347	1.53772	0.996659	1.84779	1.20666	1.40835	1.28712	0.651611	1.31786	0.875378	1.3893	1.30232	3.30165	2.14525	2.10448	3.46838	2.58846	2.12693	1.81927	1.87908	1.41953	1.90481	0.979226	2.64604	1.30141	1.64191	1.43785	0.579235	1.53935	0.808339	1.60526	1.44057	8.89012	3.43154	3.29532	10.1192	5.03012	3.33737	2.52252	2.68196	418667	#FF6347,black	chr1
4686	LOC418666	3.05005	0.000547468	0.00748596	2.49183	4.10066	2.60144	2.78972	2.69344	2.74517	2.0109	2.53518	2.3224	1.92496	2.75519	2.2372	2.94268	2.64919	4.7552	4.39999	3.98698	5.09231	4.26328	4.03341	3.55384	3.60764	5.12857	5.9192	5.40057	5.81056	3.01588	4.76287	3.99507	2.82535	5.90806	3.62562	6.6365	5.19143	26.1056	20.1565	14.8337	33.3066	18.2631	15.2381	10.7178	11.2043	418666	#FF6347,black	chr1
4711	C7	2.35646	0.00881157	0.0454981	6.0162	7.25282	6.41169	6.89017	5.68872	4.4126	6.06043	4.44869	5.7782	6.25702	5.00919	6.88825	7.18605	6.96959	6.29386	7.51707	6.49502	8.55001	7.32069	5.92482	7.299	7.2239	85.0285	117.695	49.9993	20.6574	65.4801	20.7013	53.8029	76.09	32.0048	115.065	143.57	122.59	77.7805	182.597	89.058	376.153	159.407	59.1956	156.1	148.677	427187	#FF6347,black	chrZ
4713	CD48	2.6073	0.000452831	0.00666202	3.39339	4.77595	3.20235	4.20815	2.44902	3.89699	3.36446	2.95392	3.37079	3.35625	3.44993	2.90142	4.05831	2.58776	5.57019	4.88705	4.80747	5.3886	4.97893	4.28173	4.7873	4.68389	8.29819	17.495	4.40122	14.1395	9.2607	6.70197	9.33049	9.31979	10.1899	6.32494	15.5443	4.93072	46.6939	28.6554	26.9609	41.1405	30.6382	18.2805	26.5504	24.7342	100859319	#FF6347,black	chr25
4743	NLRC5	2.13408	0.000121849	0.00289415	3.04366	4.13728	2.77897	4.21832	3.39713	2.79006	2.38836	2.7202	2.78749	3.05141	2.13367	3.0216	4.13489	3.97034	4.70617	3.53039	4.27176	4.56276	3.82074	3.82475	3.87948	4.25578	5.9318	17.6254	9.4239	6.02702	4.21652	5.551	5.89512	7.35265	3.4908	6.96531	16.4505	14.4715	25.2016	10.5797	18.2887	22.7703	13.1756	13.0492	13.6847	18.126	100857413	#FF6347,black	chr11
4757	SLCO1B3	2.77957	0.00919444	0.0465562	0.0735063	1.54837	0	0.379252	0.00302537	0	0.20301	0.0905602	0.000376011	0	0	0.00547531	0.183056	0.0774459	1.19623	1.04962	0.792751	1.64632	1.49965	2.95079	1.2029	2.31399	0	0.301031	0	0	0.149547	0.0629497	0	0	0	0	0.132517	0.0512378	1.29666	1.07263	0.730975	2.14161	1.83324	6.69348	1.29892	3.97608	418187	#FF6347,black	chr1
4783	DMBT1L	3.99984	0.00510402	0.0321217	0.161653	2.1616	0.453471	0.225266	0.00456517	0	0.593063	0.00251421	0.000567111	0	0.0939304	0.0926571	0.205	0.005663	2.04033	1.57802	1.44411	2.83055	1.74639	3.44178	1.40463	3.13455	0.377106	0.169339	0	0	0.505079	0	0	0	0.0772297	0.0584485	0.149041	0	3.12489	1.99032	1.71808	6.14304	2.36301	9.80294	1.64319	7.78918	426826	#FF6347,black	chr31
4824	ZFP36L1	0.412035	4.40961e-06	0.000392761	6.22294	4.94378	6.22104	6.06603	6.62227	5.59575	6.12603	6.15884	6.42945	6.36564	6.07299	6.34368	6.26605	4.69207	4.8386	4.66226	4.93237	4.96466	4.57084	4.56856	4.12833	4.60178	74.3691	66.0409	96.4266	48.1683	68.5765	70.0123	85.0709	82.1089	67.9691	78.5939	75.4126	24.4918	27.7297	24.3794	29.4874	30.4211	22.8471	22.5132	16.4465	23.3119	101751828	#87CEEB,black	chr5
4838	C8B	2.9492	0.00526556	0.0328164	0.392698	1.95302	0.580213	0.679706	0.179051	0.240044	0.734031	0.299134	0.147547	0.283673	0.205216	0.429638	0.183746	0.463523	1.6162	1.39266	1.51196	2.55087	1.61888	3.18858	1.52939	2.74964	0.503804	0.602424	0.127	0.189803	0.659504	0.226867	0.107084	0.221745	0.164975	0.332931	0.132486	0.368869	2.07394	1.6296	1.84906	4.88368	2.07828	8.06528	1.88208	5.73091	424669	#FF6347,black	chr8
4870	fbln7	0.352557	0.00768645	0.0417385	2.76051	1.25644	3.31394	1.49785	1.23502	3.4527	3.42715	2.36782	1.66271	1.51013	3.92462	2.1934	1.36596	1.04099	0.802209	1.41014	0.661991	2.18168	1.12311	0.586306	1.62521	0.978563	9.02604	1.8257	1.33322	10.0918	9.72439	4.13588	2.16254	1.86647	14.4709	3.4991	1.56277	1.03585	0.748974	1.66251	0.580545	3.55985	1.1839	0.492071	2.07892	0.972373	421229	#87CEEB,black	chr3
4957	.	2.69092	0.00540037	0.0333969	1.27911	2.70721	1.12817	1.72772	1.38726	1.16663	1.59317	0.632862	1.2721	1.70482	0.523197	1.15738	1.23343	1.59876	2.26741	2.13642	2.38438	2.90339	2.17361	3.89587	2.6428	3.62861	1.20342	2.31378	1.59272	1.27407	2.00784	0.544024	1.41249	2.28065	0.460783	1.19579	1.33808	1.9953	3.83037	3.40488	4.21472	6.51887	3.52386	13.7835	5.2335	11.3805	.	#FF6347,black	chr8
5034	SMYD1	3.50889	0.000196683	0.00389299	5.574	7.38501	4.80776	5.04463	6.63391	4.91304	3.06782	6.3174	6.24116	5.81891	2.4684	5.91044	7.77392	7.03236	7.31458	6.99114	7.02513	6.10271	7.25124	7.59637	7.16845	8.4373	27.3026	32.0273	97.1995	29.6379	7.35301	78.2555	74.5384	55.9009	4.6683	57.9285	216.295	128.087	158.838	126.511	129.047	68.1556	151.869	190.767	142.508	346.074	373960	#FF6347,black	chr4
5036	CALD1	2.09174	8.97451e-05	0.00236846	9.99705	11.0618	9.01153	9.8443	10.3028	9.7129	9.21954	10.0757	10.7514	10.3188	8.97118	10.5537	10.9165	10.7784	11.0144	11.1339	10.4704	10.5961	11.2312	11.6616	10.9253	11.4592	520.563	918.851	1247.87	852.47	592.836	1071.47	1720.43	1286.45	513.397	1471.43	1917.85	1730.84	2076.1	2251.44	1415.56	1556.75	2411.3	3208.87	1938.98	2818.1	373965	#FF6347,black	chr1
5168	CACNA1B	2.11363	0.00289035	0.0220928	0.74669	1.82642	0.429205	0.57737	1.05784	0.194139	1.56622	0.00234714	0.474969	0.63056	1.25164	0.518858	1.99122	1.30355	1.26419	1.38138	1.7805	1.49473	2.02903	2.96026	1.44619	1.66536	0.353786	0.492675	1.067	0.152128	1.95374	0	0.388858	0.5552	1.4194	0.417127	2.95676	1.446	1.40831	1.60913	2.43193	1.8298	3.09051	6.7376	1.72056	2.17456	374169	#FF6347,black	chr17
5170	CAMK2A	3.8808	0.000737405	0.00897133	0.231046	2.1874	0	0.320846	0.641346	0	0.00160003	0.362476	0.180897	0.300118	0.081781	0.284644	2.95701	1.0092	0.868025	1.11875	1.56109	2.13438	2.21311	2.88887	1.74444	3.17604	0	0.249473	0.549367	0	0	0.281536	0.132904	0.236061	0.0681241	0.206257	6.72792	0.994489	0.829926	1.17493	1.94762	3.40946	3.64761	6.36191	2.3451	8.04571	374175	#FF6347,black	chr13
5214	F9	2.20574	0.00461288	0.0303099	0.184066	1.32533	0.26997	0.0883725	0.267378	0	0.360783	0.311567	0.000326384	0.258724	0.217994	0.00475153	0.421427	0.263381	0.951192	0.745809	0.919809	2.05095	1.10721	2.27358	0.783814	2.05735	0.210308	0.0633479	0.19882	0	0.282178	0.23818	0	0.199781	0.172763	0	0.335263	0.194392	0.937519	0.678802	0.890373	3.15778	1.15814	3.81179	0.719645	3.16503	374258	#FF6347,black	chr4
5219	mbl	2.06106	0.00994035	0.0488112	0.342682	1.38607	0.727712	0.424923	0.128866	0.394122	0.42429	0.406949	0.384205	0	0.376769	0.00527894	0.206683	0.344953	1.17821	1.06973	1.28091	1.38862	1.20254	2.68883	1.36689	1.57225	0.66475	0.342884	0.089776	0.323536	0.339673	0.322374	0.304374	0	0.31189	0	0.151165	0.26296	1.26807	1.10169	1.42782	1.6275	1.30579	5.41597	1.57567	1.97578	374267	#FF6347,black	chr6
5222	IGFBP4	0.473603	0.00376842	0.0263831	4.99327	3.91502	5.59014	4.60949	5.21719	4.93664	4.88646	4.35302	4.78752	3.95898	6.02449	4.30923	4.25083	3.33329	3.27662	3.9264	3.51142	4.6828	4.03232	3.40272	3.5326	4.40851	47.6553	23.427	35.7982	30.1227	28.4682	19.3129	26.5804	14.6722	65.6287	18.435	17.9048	8.94191	8.72969	14.2386	10.3863	24.8403	15.4169	9.48166	10.5451	20.2629	374271	#87CEEB,black	chr27
5259	PYGL	0.471958	0.00120087	0.0123813	5.33193	4.24866	5.98445	4.66364	4.85082	5.38439	5.67644	4.91973	4.83274	4.90053	6.21783	4.87234	4.58573	4.18513	3.98365	4.25729	4.46517	4.64809	3.73067	4.19445	4.09053	4.10163	62.955	24.3615	27.5402	41.4543	49.9509	29.0853	27.4581	29.1004	75.2074	27.711	22.843	16.9422	14.8835	18.1673	21.0541	24.228	12.32	17.1446	15.9959	16.189	378909	#87CEEB,black	chr5
5265	LHFPL5	0.428732	0.0086484	0.0450546	2.79885	1.577	3.66597	3.37644	2.06093	2.26588	3.65938	1.5857	1.56413	2.19517	3.32336	2.11944	1.99045	2.6949	0.978661	1.91032	1.24957	1.76812	1.52084	0.410053	1.22486	0.419149	11.7978	9.39051	3.13398	3.87624	11.5969	1.98636	1.95362	3.60949	9.20766	3.27279	2.94998	5.40167	0.976846	2.7661	1.37476	2.42372	1.87755	0.320936	1.33286	0.338229	378916	#87CEEB,black	chr26
5284	PTPRC	2.30104	0.00256794	0.020524	4.75522	5.95751	4.41823	5.59447	4.2631	5.56269	4.53278	4.52443	4.50626	4.26089	4.82979	4.12114	5.12368	4.47293	6.80831	5.67252	5.73415	6.74494	6.29809	5.25903	5.91566	5.98735	20.6033	47.3489	17.9867	47.051	22.0588	21.8724	21.6943	18.3232	28.1373	16.0513	33.6153	20.9002	111.523	50.1198	52.1481	106.918	77.9529	36.9486	59.2229	62.5197	386580	#FF6347,black	chr8
5358	PTPRU	0.445742	0.00947993	0.047348	4.0142	2.84848	4.71611	2.69901	3.32537	4.51119	4.26678	3.77477	3.02308	3.39397	5.14468	3.17372	2.80708	2.28276	2.44107	2.92695	2.94364	3.60349	2.80417	2.3893	2.43952	3.2671	25.5336	5.49758	8.91902	22.1533	18.182	12.609	7.11835	9.59005	35.1614	7.85298	5.95125	3.80267	4.45132	6.62156	6.68231	11.2261	6.00696	4.19424	4.41237	8.63839	395153	#87CEEB,black	chr23
5365	OAF	0.449437	0.00876556	0.0453956	4.49309	3.33928	5.21138	3.84258	4.34342	3.35601	4.02496	3.69309	4.78836	3.91328	5.66441	4.36649	2.97627	2.91044	2.3823	3.67362	3.26544	3.99646	3.99242	2.51209	2.74998	3.79943	36.4117	13.355	19.0846	9.40476	15.2195	11.8574	26.5974	14.1809	50.88	19.2325	6.81485	6.4179	4.23418	11.7889	8.6017	15.0564	14.9679	4.65449	5.7115	12.94	395161	#87CEEB,black	chr24
5376	ST6GALNAC4	0.443235	0.00288444	0.0220739	4.26472	3.09087	4.56883	3.69328	3.41126	4.59772	4.53632	3.89728	3.41987	4.11791	5.33755	3.81755	4.01534	3.15838	2.77813	2.81688	2.93247	3.8385	2.71775	2.40623	2.57265	2.68428	22.9639	11.9437	9.52571	23.5916	22.1212	13.8137	9.68828	16.492	40.3507	12.8308	15.0616	7.81036	5.88637	6.06193	6.62288	13.3902	5.59986	4.25493	4.93541	5.43531	395182	#87CEEB,black	chr17
5380	IL17RD	0.117051	0.00835236	0.0440129	4.64275	1.54796	5.94629	1.65498	1.94859	5.64923	5.64547	4.91633	1.49148	1.82026	5.22491	2.7985	1.53534	1.64096	1.46533	1.82347	0.950451	1.67555	1.51362	1.40466	1.67925	1.62772	61.2462	2.15112	2.81919	49.956	48.8803	29.0247	1.80815	2.55781	37.2475	5.82303	1.87928	2.07849	1.77165	2.547	0.929881	2.21312	1.86423	1.62553	2.19545	2.09386	395186	#1E90FF,black	chr12
5408	SULT1B1	0.405925	0.00119202	0.0123298	4.60055	3.29983	5.43857	4.47592	4.12733	4.69266	4.28807	4.33702	3.89544	4.36718	5.53658	3.581	2.74518	3.65332	3.12429	3.41882	3.25604	3.46425	2.21105	3.20049	3.55132	3.77001	42.7926	21.2668	16.2894	25.272	18.4645	19.0914	13.8615	19.7934	46.4878	10.7345	5.65805	11.4144	7.75421	9.71851	8.5393	10.1036	3.64529	8.11194	10.6963	12.6587	395227	#87CEEB,black	chr4
5426	SSBP3	0.37796	0.000182075	0.00374245	5.11618	3.71248	5.80768	4.52934	4.3301	5.54558	5.5448	5.09201	4.46214	4.5052	5.6853	4.57967	4.44544	3.5961	3.46791	3.61922	3.1025	3.72787	3.58487	3.87551	3.43164	3.86302	55.5734	22.1071	18.8943	46.4615	45.5098	32.904	21.0114	21.8846	51.6755	22.4431	20.635	10.9285	10.1092	11.3162	7.57603	12.3311	11.0393	13.5467	9.76474	13.5686	395250	#87CEEB,black	chr8
5448	ID3	0.257868	0.00941292	0.0471602	6.45937	4.50408	7.80019	4.92082	4.81584	7.17471	6.69644	6.39984	5.15849	4.76085	7.38833	5.15462	5.78161	4.40476	4.53005	4.197	4.59145	4.7363	4.21116	3.88149	3.50983	3.79333	224.182	29.311	26.8505	145.874	102.318	82.9228	34.666	26.3269	170.613	33.9032	53.6162	19.8882	22.198	17.3834	23.0709	25.8215	17.585	13.6042	10.3638	12.882	395281	#87CEEB,black	chr23
5556	LCP2	2.53047	0.00119921	0.0123813	3.25261	4.59202	3.11663	4.1015	2.93137	4.03908	2.80946	2.83717	3.11794	2.60181	3.37373	2.61527	3.71921	3.02034	5.48872	4.39912	4.51061	5.30509	4.86941	4.02559	4.42506	4.61833	7.76124	16.177	6.54582	15.7037	5.98416	6.10352	7.66978	5.11706	9.61253	5.00795	12.0792	7.00489	44.0738	20.1457	21.761	38.7681	28.3245	15.1448	20.4331	23.5908	395438	#FF6347,black	chr13
5561	BOK	2.19925	0.0014756	0.0142087	4.78625	5.92326	3.80471	4.42727	5.53213	4.23955	4.41872	4.86024	5.67845	4.30345	3.86852	5.2958	6.09717	4.82216	5.5049	5.63747	5.92891	5.24384	6.05284	6.72048	5.59684	6.58282	13.1201	20.529	44.7619	18.2066	20.3059	27.8672	50.1427	18.9018	13.9662	37.4966	66.9739	26.8991	44.5923	48.8929	59.83	37.1283	65.6102	103.515	47.2821	94.9755	395445	#FF6347,black	chr9
5630	CCL1	3.48374	0.00740551	0.0406606	2.67159	4.47223	2.26154	4.25853	2.74152	3.28524	1.53576	2.74289	2.05451	2.01129	2.03516	0.549549	2.99697	2.2447	5.86215	3.66623	4.84679	4.71205	4.73804	3.30107	3.96664	4.96398	3.84284	18.152	5.61617	8.90525	1.88908	5.65457	3.14852	3.06176	3.19475	0.44013	6.92828	3.67678	57.3846	11.7232	27.7346	25.3631	25.7711	8.7711	14.5989	30.2472	395552	#FF6347,black	chr19
5658	HAS2	2.03123	0.00367997	0.0260828	2.23703	3.25938	2.53858	2.19975	2.20527	2.6164	1.69016	2.50459	2.14155	1.19998	2.63954	2.0537	4.29015	2.34156	2.97889	3.52641	2.22398	3.22714	3.75435	2.81911	2.93566	3.24472	4.86399	3.59666	3.56583	5.22341	2.21602	4.64383	3.40689	1.31282	5.36751	3.07746	18.4455	4.00618	6.91207	10.5458	3.6654	8.41537	12.5344	6.00072	6.63492	8.4893	395594	#FF6347,black	chr2
5682	ELAVL4	2.21489	4.33158e-05	0.00150154	2.22601	3.37324	2.10143	2.49093	2.68335	1.79216	2.01499	1.61381	2.48081	2.54144	1.48932	2.50348	3.71806	3.4392	3.41473	3.32826	2.70773	2.77493	3.77699	2.8435	3.17213	3.96614	3.33145	4.62471	5.35938	2.51504	3.0279	2.04395	4.57516	4.86301	1.86827	4.56829	12.0775	9.7151	9.70262	9.06441	5.52392	5.88267	12.7489	6.11962	7.99468	14.6458	395634	#FF6347,black	chr8
5712	ANPEP	0.405025	0.00243653	0.0199304	3.78898	2.48507	3.62421	3.56128	3.45236	5.01477	3.81434	4.14362	3.42448	3.35815	3.37248	2.94992	2.88971	2.3024	1.89759	2.41423	1.97576	3.40257	2.08357	2.5084	1.49437	2.87414	11.4481	10.8117	9.83454	31.8059	13.019	16.5769	9.72302	9.32867	9.59036	6.58348	6.36204	3.86959	2.73987	4.34176	2.92775	9.63546	3.25187	4.6421	1.81133	6.34015	395667	#87CEEB,black	chr10
5714	PLEK	2.05839	0.00210664	0.0179652	2.9098	3.95131	2.85172	3.62142	2.63113	3.19183	2.70981	2.42424	2.83817	2.66707	2.98448	2.80032	3.11224	2.37339	4.02115	3.9833	3.92662	4.78501	4.62248	3.40586	3.98087	3.9081	6.28954	11.3146	5.12996	8.28144	5.51871	4.33633	6.14175	5.39883	7.0978	5.83384	7.58895	4.11409	15.2974	14.8495	14.1848	26.7261	23.7084	9.50926	14.7544	14.03	395669	#FF6347,black	chr3
5733	GC	7.07894	0.00929843	0.0468796	1.10368	3.92721	1.13998	2.14934	0.1428	0.531106	2.40738	1.19041	0.00108145	0	0.391405	0.486841	0.119017	0.662196	3.46841	3.06198	3.67957	4.35596	3.38087	5.52436	3.03419	5.00514	1.22363	3.43889	0.0963993	0.463457	4.2865	1.26998	0	0	0.335011	0.380391	0.0812401	0.565265	10.1092	7.36869	11.7956	19.5899	9.44889	44.6706	7.17409	31.1489	395696	#FF4500,black	chr4
5742	ATP2A3	0.343604	0.00979944	0.0483414	5.65929	4.11811	6.43359	4.26098	4.41032	6.24631	5.94833	5.32096	4.46187	4.61804	6.98156	4.80211	4.49472	3.89367	4.19575	3.87341	4.40864	4.34894	4.01022	3.75143	3.61857	4.30595	86.3157	18.1852	20.0285	76.1568	60.5167	38.7309	21.0068	23.7492	128.394	26.3434	21.3844	13.6588	17.3992	13.6895	20.2065	19.5045	15.1682	12.3463	11.2536	18.8043	395707	#87CEEB,black	chr19
5746	barx2	2.29555	0.00553007	0.0339696	1.24637	2.4452	0	1.15142	1.71228	0	0.992585	1.81531	1.54761	1.4515	1.74399	0.773367	1.87776	1.25854	1.79261	2.52895	2.99207	3.38718	3.21439	1.70488	1.18429	2.5665	0	1.22241	2.24848	0	0.984179	2.50254	1.9202	1.75153	2.41356	0.685337	2.65456	1.36756	2.47537	4.78174	6.94688	9.5112	8.30523	2.23714	1.26845	4.92941	395714	#FF6347,black	chr24
5747	SERPINB10	2.3878	0.00715302	0.0396819	0.83505	2.09073	1.53799	0.318644	0.0971827	0.751369	1.2747	0.111458	0.221168	0.327876	1.97084	0.130205	2.00685	1.23293	2.51326	1.26813	1.86599	2.91551	3.17343	1.14767	1.55715	1.45372	1.92527	0.247578	0.0650015	0.70134	1.41304	0.0776353	0.164916	0.260319	2.98843	0.0853536	2.99859	1.32795	4.72532	1.41235	2.64119	6.57732	8.04263	1.2018	1.93775	1.74154	395715	#FF6347,black	chr2
5808	SLC4A2	0.373766	0.0057157	0.0344391	3.82531	2.40552	4.65311	2.82672	2.91601	4.09565	4.1506	3.08216	3.20838	3.1772	5.01885	2.98458	3.26386	2.1899	1.97334	2.32092	2.39346	2.84334	2.21449	2.1191	1.72754	2.36823	24.3938	6.09889	6.46975	16.3549	16.6993	7.42075	8.23128	8.11145	32.1232	6.76787	8.5422	3.50435	2.94153	4.00718	4.24665	6.21835	3.65577	3.30782	2.30438	4.16907	395809	#87CEEB,black	chr2
5816	CTSK	0.47287	0.00025274	0.0045786	7.09431	6.01383	7.03951	6.72149	7.25744	6.61443	7.56718	7.09762	7.41451	6.39472	7.67395	6.53662	5.76051	5.68283	6.05896	6.61625	6.07536	6.97583	5.48604	5.30197	5.6526	5.5829	131.93	104.598	150.295	98.6312	187.92	135.115	169.367	83.8098	208.25	89.9594	52.8193	49.6539	65.9429	97.3322	66.3271	125.664	43.9724	38.09	49.1829	46.9919	395818	#87CEEB,black	chr25
5833	FGG	11.6598	0.00642262	0.0373351	2.34363	5.88709	1.99882	4.22112	0.77616	1.5039	3.63268	1.81544	0.10407	0.51329	1.37984	1.34165	0.204912	1.09123	5.56648	5.66025	5.39087	5.95135	5.86189	7.65115	5.79777	6.16878	3.03718	17.6623	0.696058	1.88092	11.3563	2.49884	0.0737284	0.436569	1.66226	1.48701	0.146441	1.1039	46.578	49.6856	40.8944	61.2558	57.3502	198.261	54.4992	71.0305	395837	#FF0000,black	chr4
5836	AvBD2	4.67586	0.00101552	0.0111326	0.125879	2.35111	0	0	0.00501061	0	0.478361	0.592965	0.000622358	0	0	0.00907343	2.42354	1.43262	1.59252	1.4113	2.25464	3.40518	2.74492	0.592409	1.69555	3.38756	0	0	0	0	0.390086	0.502711	0	0	0	0	4.33759	1.67291	2.02452	1.66411	3.76692	9.63877	5.71944	0.499479	2.23346	9.47427	395840	#FF4500,black	chr3
5837	AvBD1	3.65931	0.000886424	0.0102426	0.00143782	1.87301	0	0	0.00375185	0	0.00128619	0.00206655	0.000466195	0	0	0.00679153	1.74387	0.480935	1.73375	0.622996	2.40479	2.95459	2.57107	0.553546	1.40658	1.96703	0	0	0	0	0	0	0	0	0	0	2.33417	0.385929	2.33445	0.541991	4.29053	6.78128	4.95488	0.460721	1.64712	2.91269	395841	#FF6347,black	chr3
5846	ID2	0.373889	0.00469893	0.0306616	6.78313	5.36381	7.76359	5.76779	6.29294	7.5504	6.60441	7.07728	6.33551	5.08111	7.47452	5.28132	5.75923	6.2305	5.43621	5.19143	5.8677	5.0507	4.71882	4.69524	4.70956	5.0335	218.561	53.5208	76.533	189.584	95.93	133.214	79.6444	33.1201	181.213	37.1033	52.7728	73.0483	42.4748	35.6254	57.3019	32.3531	25.4233	24.6702	25.1019	31.793	395852	#87CEEB,black	chr3
5866	SPI1	2.93059	0.000675575	0.0085986	3.80305	5.35425	3.70171	4.30982	3.37273	4.00508	3.79173	3.82165	3.57417	2.96012	4.14155	3.90627	4.51699	3.84003	6.06644	5.34442	5.2008	6.31358	5.81146	4.93284	5.02063	4.84392	12.1456	18.8457	9.24407	15.3221	12.7967	13.0534	10.8942	6.84283	17.078	13.6956	21.7341	13.1251	66.2802	39.7196	35.7235	79.0179	55.3443	29.2737	31.3851	27.7539	395879	#FF6347,black	chr5
5912	ITGA1	2.54514	2.67618e-06	0.000286039	8.98327	10.331	8.25221	8.88989	8.96901	9.11264	9.09131	9.12881	9.09859	8.87038	8.31245	9.6213	10.3749	9.94534	10.1804	10.3757	9.9237	9.83622	10.097	10.9809	10.5542	10.6191	307.124	473.691	494.459	561.977	542.335	555.325	546.439	470.76	324.836	770.541	1317.26	971.133	1164.15	1330.68	968.733	918.898	1097.97	2001.58	1498.94	1573.82	395951	#FF6347,black	chrZ
5930	IKZF1	2.25244	0.00027215	0.00482127	2.37113	3.54261	2.27144	3.22534	2.36775	2.97364	2.04982	2.28575	2.21407	1.64598	1.94921	1.95966	3.24538	2.41693	4.13325	3.24872	3.40645	4.238	3.52748	3.02019	3.66057	3.68806	3.87392	8.35792	4.1089	6.97437	3.12611	3.84884	3.63395	2.15185	2.94797	2.81869	8.42201	4.27309	16.611	8.52493	9.5887	17.9731	10.5663	7.04624	11.6188	11.9033	395974	#FF6347,black	chr2
5953	TSC22D1	0.394075	0.00117738	0.0122374	5.70874	4.36528	6.11674	5.40431	5.46206	6.44945	5.70042	5.88873	4.91518	4.88265	6.5098	4.14861	5.24111	4.22126	4.40269	4.54617	4.30507	4.96554	4.10635	3.35276	3.54775	3.90373	69.1032	41.3778	42.5957	87.8253	50.803	57.8911	29.1313	28.7315	92.3199	16.3807	36.5529	17.3955	20.2372	22.4167	18.7373	30.4383	16.2823	9.1238	10.6666	13.9858	396005	#87CEEB,black	chr1
5969	XDH	2.37063	0.00677572	0.0384848	0.883764	2.12903	1.45876	1.06647	1.06424	1.1979	0.622298	0.517916	0.660307	0.612386	0.982266	0.223661	0.77022	0.560406	3.10472	1.51107	1.94971	3.1556	2.22262	2.3454	1.67911	1.7587	1.76911	1.09525	1.07508	1.32088	0.535695	0.426702	0.579048	0.536213	1.00852	0.156558	0.697636	0.462474	7.6264	1.85489	2.8587	7.94932	3.67872	4.04924	2.19682	2.38697	396025	#FF6347,black	chr3
6018	FGF1	2.63388	0.000336595	0.00550659	3.55162	4.94881	2.08786	3.22972	3.81891	3.43916	3.23265	4.43222	2.85429	4.33107	1.51319	4.12646	5.81884	3.98645	4.43575	4.94691	4.56875	4.44889	5.18916	5.30015	5.28982	4.55377	3.29406	8.38686	12.9588	10.0247	8.36459	20.4601	6.22163	19.2819	1.92049	16.1237	55.0621	14.6368	20.7274	29.9123	22.6963	20.9724	35.6022	38.0585	38.03	22.5151	396094	#FF6347,black	chr13
6024	LRP8	2.31109	0.00517337	0.0324309	1.96905	3.17762	0.78618	1.18267	1.79802	2.14858	1.5793	2.90507	2.63249	1.9122	1.03916	2.24688	2.60231	1.84091	2.54195	3.28105	2.37603	2.47747	3.23054	4.09673	3.52677	4.04444	0.738571	1.27121	2.44365	3.499	1.97836	6.45059	5.19344	2.78986	1.0966	3.66294	5.03457	2.5392	4.84449	8.73986	4.18407	4.59966	8.41356	15.9803	10.5022	15.5178	396102	#FF6347,black	chr8
6067	NTRK2	2.08548	1.74902e-05	0.000920669	3.54812	4.60851	3.00563	3.59097	4.22872	2.97934	3.4937	3.33636	3.57045	3.99145	3.41356	3.38573	5.14011	4.19969	4.74445	4.504	4.41752	4.13013	4.20505	4.83896	4.9983	4.51777	7.1128	11.0577	17.5477	7.01496	10.2225	9.04009	10.8639	15.027	9.91067	9.24784	34.0238	17.1309	25.9096	21.7403	20.3384	16.6158	17.5038	27.3732	30.8898	21.9353	396157	#FF6347,black	chrZ
6073	BMP4	0.413044	0.00231579	0.0191628	3.49261	2.21698	4.0985	2.86796	2.95237	3.82812	4.13592	2.86614	2.52075	2.69313	4.37399	3.06566	3.08463	2.13603	1.9439	1.62329	1.88367	2.62955	2.73436	0.802375	1.95982	2.1756	16.286	6.30462	6.6627	13.4119	16.5221	6.25078	4.7316	5.51333	20.1756	7.22162	7.42886	3.34061	2.86156	2.0871	2.68501	5.22328	5.67503	0.731219	2.88175	3.52283	396165	#87CEEB,black	chr5
6086	ITGB2	2.65385	0.000426817	0.00638971	3.52201	4.9301	3.14667	4.23224	3.53267	4.1719	3.13627	3.34383	3.65961	2.80756	3.30926	3.19097	4.44261	3.4605	5.74687	4.82228	4.97225	5.69508	5.08374	4.62226	4.33809	4.81539	7.94662	17.8065	10.4465	17.3184	7.75941	9.09177	11.6201	6.05531	9.15178	7.95213	20.5938	9.85922	52.909	27.3541	30.3437	51.1157	33.0229	23.4129	19.1785	27.1903	396181	#FF6347,black	chr7
6089	MYO1F	2.01342	0.000979366	0.0109419	2.82491	3.83456	2.75754	3.55902	2.82333	2.9797	2.83363	2.65432	2.87866	2.43338	2.70251	2.2181	3.68391	2.69808	4.54965	3.77269	3.88728	4.47258	4.07313	3.14287	3.26568	3.80273	5.82839	10.7933	6.00411	7.01167	6.10309	5.25921	6.34511	4.44164	5.65942	3.56528	11.7669	5.4054	22.5059	12.6966	13.7765	21.3271	15.8841	7.75823	8.59629	12.9712	396187	#FF6347,black	chr28
6091	TFRC	2.59074	1.78483e-05	0.0009234	5.46628	6.83965	5.71552	5.51999	5.74735	5.55881	5.24846	5.03764	6.16938	4.85634	4.66296	5.51328	6.62348	6.39703	6.26241	6.66421	6.24488	6.78162	7.10288	7.53501	6.89281	7.29159	52.0965	44.9163	52.1168	46.9319	36.8673	31.6425	70.8723	28.1979	24.9615	43.7498	96.8895	82.1082	76.0803	100.655	74.7222	109.708	136.927	182.791	117.551	155.866	396191	#FF6347,black	chr9
6109	MT4	0.435183	0.00521878	0.0326199	8.56957	7.36926	7.9354	9.41793	8.19682	7.47146	8.14373	8.53674	8.32286	9.05594	7.93737	9.33931	8.05696	8.66496	7.32905	6.12097	8.16186	6.43611	7.0577	6.28982	7.05486	5.0603	246.368	683.488	289.113	179.482	280.722	368.068	318.756	535.493	250.225	633.61	263.379	399.231	160.454	68.7603	284.948	86.1371	132.681	76.522	131.64	32.4081	396212	#87CEEB,black	chr11
6133	DMD	2.14478	7.9427e-06	0.000548966	8.71507	9.81591	7.95722	8.90176	9.08709	8.44327	8.34061	8.63938	9.06359	9.20947	7.46045	9.1229	10.0871	9.66345	9.77708	9.77123	9.69566	9.0906	9.46442	10.2752	9.92194	10.0678	250.144	477.613	536.717	352.987	321.913	395.277	533.318	595.753	179.518	545.17	1078.81	798.598	880.008	874.883	826.954	547.637	707.866	1226.81	966.723	1073.63	396236	#FF6347,black	chr1
6144	CKB	3.25546	1.94716e-07	6.9373e-05	10.263	11.9659	9.92873	10.3299	10.6563	9.53447	9.98418	9.97978	10.9976	10.1943	9.56461	10.7099	12.0481	11.3958	11.7969	11.9637	11.8894	11.693	11.8689	12.6345	11.8062	12.2098	983.943	1286.92	1594.61	753.183	1007.9	1002.45	2040.68	1180.04	775.14	1639.76	4203.02	2655.82	3571.85	4002.6	3786.76	3330.82	3751.97	6299.22	3571.54	4742.14	396248	#FF6347,black	chr5
6149	TUBB	0.409261	3.60872e-05	0.00135604	5.33322	4.04431	5.29916	5.37061	5.30191	4.95207	4.86779	4.6665	6.11131	5.42317	5.16502	5.62883	4.91886	3.8808	3.55871	3.89684	3.62062	4.49066	3.88503	4.04302	3.05561	4.24607	38.7745	40.3991	38.0194	30.4627	28.0881	24.2419	68.0404	42.2389	35.7414	47.5135	29.0373	13.5298	10.8312	13.9298	11.2815	21.6198	13.824	15.3367	7.29474	17.999	396254	#87CEEB,black	chr16
6168	TTR	14.8041	0.00369015	0.0260914	0.522643	4.41057	0.747852	0.884619	0.536006	0.16503	0.00321467	0.620125	0.00116468	0.728324	0.227876	0.926964	1.16889	0.920425	3.67502	3.68377	3.5651	5.82121	4.02257	5.49642	3.80372	5.29177	0.693786	0.847305	0.437321	0.133764	0	0.529431	0	0.667523	0.191144	0.868566	1.23409	0.870325	11.8213	11.8782	10.8189	55.8538	15.3031	43.778	12.9339	38.2163	396277	#FF0000,black	chr2
6189	FGA	11.0704	0.00697	0.0389735	1.67868	5.14731	1.19259	3.33801	0.0104254	1.13267	3.25783	0.848842	0.00128864	0	0.303757	0.859186	0.00669973	1.00301	4.95588	4.98615	3.79939	5.32794	5.37952	6.8929	4.81999	5.51896	1.30733	9.11857	2.25031e-05	1.2259	8.52964	0.791446	0	2.21794e-05	0.257352	0.782351	2.12858e-05	0.979587	30.157	30.7641	12.9021	39.406	40.7635	116.839	27.1816	44.9078	396307	#FF0000,black	chr4
6236	C3	5.4838	0.00510337	0.0321217	2.37275	4.82793	2.67035	3.10652	1.79193	1.52484	3.05929	1.15591	1.7627	1.38436	3.2124	2.21317	2.54385	1.88433	4.84819	3.92907	4.05458	5.7397	4.53482	6.22371	4.00492	5.53731	5.43017	7.61849	2.42612	1.92264	7.30462	1.21588	2.38886	1.62966	8.49002	3.54707	4.79094	2.6432	27.9149	14.2661	15.5923	52.7462	22.2551	73.108	15.0179	45.4949	396370	#FF4500,black	chr30
6291	PRL	2.08611	9.31816e-05	0.00239029	2.448	3.50881	1.91305	1.76383	2.16132	1.59675	2.48486	2.46806	3.28993	3.3752	1.36367	2.59578	3.59395	3.21044	3.92742	3.19254	3.6339	3.03908	3.17745	3.925	3.72616	3.32738	2.80164	2.39799	3.42781	2.07002	4.57823	4.50197	8.76839	9.44988	1.62927	4.93444	10.9977	8.14107	14.2697	8.1612	11.397	7.26619	8.07476	14.0679	12.2057	9.04915	396453	#FF6347,black	chr2
6301	LECT2	3.64265	0.00225138	0.0187752	0.959961	2.82495	0.916845	0.862991	1.10867	1.11973	0.747136	0.758452	1.36603	0.646751	1.2128	0.664498	2.7204	1.77283	2.06823	1.35633	3.31852	4.0558	3.64288	1.88354	2.52454	2.47362	0.902716	0.819687	1.13792	1.20123	0.67383	0.684167	1.57476	0.574303	1.36251	0.562676	5.55279	2.37912	3.20754	1.56501	8.9644	15.7096	11.5242	2.66276	4.74285	4.55996	396471	#FF6347,black	chr13
6316	GLUL	0.277337	0.000246797	0.00453499	7.44583	5.59554	6.54784	8.29523	7.92224	6.75797	7.35262	7.60347	6.71876	8.09466	5.61444	7.63946	5.93671	6.38155	5.37794	5.68426	5.90629	5.21042	5.24036	5.46925	5.37271	4.66478	93.5424	313.338	238.857	109.055	161.811	192.279	104.182	274.527	49.2077	194.368	59.8102	81.2158	40.7544	50.5397	58.8818	36.2585	36.9306	42.8956	40.3332	24.3972	396489	#87CEEB,black	chr8
6317	TAGLN	0.480434	0.0095661	0.047593	12.5677	11.5101	11.7995	12.4596	13.0501	11.9142	11.9768	12.6659	13.4717	12.9905	10.9927	12.7949	13.0397	11.1103	11.0717	11.4107	11.0018	10.7167	11.1386	11.6831	10.925	11.2527	3601.14	5635.41	8384.76	3923.95	4013.99	6456.93	11343.1	8202.25	2087.59	6960.28	8358.57	2178.79	2160.22	2727.81	2046.35	1692.5	2261.26	3257.14	1938.52	2442.09	396490	#87CEEB,black	chr24
6345	APOA1	3.29414	0.0072492	0.0400423	9.8272	11.5471	9.2514	10.3486	10.345	8.83005	8.86378	9.92816	10.168	10.5029	8.70226	9.90196	11.4071	11.4645	10.8753	11.5295	11.3687	13.0973	11.4142	10.2549	10.206	11.5545	614.905	1303.78	1284.92	461.835	463.058	967.184	1147.87	1461.75	425.921	936.219	2694.92	2785.31	1885.14	2962.04	2639.14	8818.34	2737.49	1209.71	1177.35	3010.69	396536	#FF6347,black	chr24
6390	PIT54	27.3687	0.00434692	0.0290686	1.38224	6.1567	1.14705	2.55563	0.334959	0.466625	3.11892	0.591528	0.00138245	0	0.417668	0.847522	0.715199	1.99404	5.77465	5.57642	5.58689	6.77812	5.93133	7.82876	5.32463	6.89574	1.23567	4.88303	0.250319	0.400727	7.65419	0.499091	0	0	0.362232	0.767719	0.631624	2.93009	53.9643	46.825	46.9911	109.423	60.2288	224.353	38.9804	118.221	395364	#FF0000,black	chr31
6397	MID1IP1	0.49547	0.000147145	0.00328796	7.48011	6.46698	7.58885	7.59415	7.43473	6.83036	7.40543	7.72481	7.52573	7.56972	7.01309	7.83509	6.25311	6.67194	6.06055	6.62349	7.69249	4.80756	5.49403	6.15891	6.68757	6.43595	193.536	192.354	170.072	114.722	167.88	209.235	183.019	190.495	131.369	222.732	74.7218	99.5454	66.0174	97.8275	205.536	27.181	44.2224	69.7991	101.828	85.6882	404752	#87CEEB,black	chr1
[truncated: 6 more columns]

## Sheet: GO classfication
Biological process	cellular component organization or biogenesis (GO:0071840)	3	0.014	0.012
Biological process	cellular process (GO:0009987)	80	0.385	0.321
Biological process	localization (GO:0051179)	17	0.082	0.068
Biological process	biological regulation (GO:0065007)	42	0.202	0.169
Biological process	response to stimulus (GO:0050896)	24	0.115	0.096
Biological process	developmental process (GO:0032502)	2	0.01	0.008
Biological process	rhythmic process (GO:0048511)	2	0.01	0.008
Biological process	multicellular organismal process (GO:0032501)	12	0.058	0.048
Biological process	biological adhesion (GO:0022610)	13	0.063	0.052
Biological process	metabolic process (GO:0008152)	40	0.192	0.161
Biological process	cell proliferation (GO:0008283)	1	0.005	0.004
Biological process	immune system process (GO:0002376)	13	0.063	0.052
Cellular component	supramolecular complex (GO:0099080)	1	0.005	0.007
Cellular component	cell junction (GO:0030054)	3	0.014	0.02
Cellular component	membrane (GO:0016020)	24	0.115	0.157
Cellular component	protein-containing complex (GO:0032991)	11	0.053	0.072
Cellular component	organelle (GO:0043226)	17	0.082	0.111
Cellular component	extracellular region (GO:0005576)	26	0.125	0.17
Cellular component	cell (GO:0005623)	71	0.341	0.464
Molecular function	translation regulator activity (GO:0045182)	1	0.005	0.005
Molecular function	transcription regulator activity (GO:0140110)	10	0.048	0.055
Molecular function	molecular transducer activity (GO:0060089)	25	0.12	0.137
Molecular function	binding (GO:0005488)	59	0.284	0.324
Molecular function	structural molecule activity (GO:0005198)	5	0.024	0.027
Molecular function	molecular function regulator (GO:0098772)	15	0.072	0.082
Molecular function	catalytic activity (GO:0003824)	55	0.264	0.302
Molecular function	transporter activity (GO:0005215)	12	0.058	0.066

## Sheet: KEGG mapping
KEGG Mapper Search Result
Pathway (83)
Brite (33)
Module (14)
Sort by the pathway list
Hide matched objects
gga01100 Metabolic pathways - Gallus gallus (chicken) (20)
ncbi-geneid:378909 gga:378909 PYGL; glycogen phosphorylase, liver form
ncbi-geneid:395182 gga:395182 ST6GALNAC4; alpha-N-acetyl-neuraminyl-2,3-beta-galactosyl-1, 3-N-acetyl-galactosaminide alpha-2,6-sialyltransferase precursor
ncbi-geneid:395667 gga:395667 ANPEP; aminopeptidase Ey
ncbi-geneid:395915 gga:395915 NME4; nucleoside diphosphate kinase, mitochondrial
ncbi-geneid:396025 gga:396025 XDH; xanthine dehydrogenase/oxidase
ncbi-geneid:396248 gga:396248 CKB; creatine kinase B-type
ncbi-geneid:396489 gga:396489 GLUL; glutamine synthetase
ncbi-geneid:408024 gga:408024 PAH; phenylalanine-4-hydroxylase
ncbi-geneid:416852 gga:416852 HPD; 4-hydroxyphenylpyruvate dioxygenase
ncbi-geneid:420090 gga:420090 ACSBG2; long-chain-fatty-acid--CoA ligase ACSBG2
ncbi-geneid:420266 gga:420266 DPYS; dihydropyrimidinase isoform 1
ncbi-geneid:422423 gga:422423 MSMO1; methylsterol monooxygenase 1
ncbi-geneid:423209 gga:423209 CHAC1; glutathione-specific gamma-glutamylcyclotransferase 1
ncbi-geneid:423421 gga:423421 ITPK1; inositol-tetrakisphosphate 1-kinase
ncbi-geneid:423628 gga:423628 MAT1A; S-adenosylmethionine synthase
ncbi-geneid:424037 gga:424037 LSS; lanosterol synthase
ncbi-geneid:424891 gga:424891 BDH1A; D-beta-hydroxybutyrate dehydrogenase, mitochondrial precursor
ncbi-geneid:427308 gga:427308 ALDOB; fructose-bisphosphate aldolase B
ncbi-geneid:430103 gga:430103 CANT1; soluble calcium-activated nucleotidase 1
ncbi-geneid:552895 gga:552895 ALAS2; 5-aminolevulinate synthase, nonspecific, mitochondrial precursor
gga04145 Phagosome - Gallus gallus (chicken) (11)
ncbi-geneid:374267 gga:374267 MBL2; mannose-binding lectin precursor
ncbi-geneid:396181 gga:396181 ITGB2; integrin beta-2 precursor
ncbi-geneid:396191 gga:396191 TFR2; transferrin receptor protein 1
ncbi-geneid:396254 gga:396254 TUBB; tubulin beta-7 chain
ncbi-geneid:396370 gga:396370 C3; complement C3 precursor
ncbi-geneid:417050 gga:417050 MHCDMA; B locus M alpha chain 1 precursor
ncbi-geneid:417051 gga:417051 DMB2; major histocompatibility complex, class II, DM beta 2 precursor
ncbi-geneid:417241 gga:417241 TLR4; toll-like receptor 4 precursor
ncbi-geneid:418581 gga:418581 CYBB; cytochrome b-245 beta chain
ncbi-geneid:425657 gga:425657 CTSS; cathepsin S precursor
ncbi-geneid:427746 gga:427746 YF5; MHC class I antigen YF5 precursor
gga04514 Cell adhesion molecules (CAMs) - Gallus gallus (chicken) (10)
ncbi-geneid:386580 gga:386580 PTPRC; receptor-type tyrosine-protein phosphatase C precursor
ncbi-geneid:396181 gga:396181 ITGB2; integrin beta-2 precursor
ncbi-geneid:414745 gga:414745 CDH2; cadherin-2 precursor
ncbi-geneid:417050 gga:417050 MHCDMA; B locus M alpha chain 1 precursor
ncbi-geneid:417051 gga:417051 DMB2; major histocompatibility complex, class II, DM beta 2 precursor
ncbi-geneid:418790 gga:418790 CLDN10; claudin-10 isoform 1 precursor
ncbi-geneid:419184 gga:419184 SDC4; syndecan-4 precursor
ncbi-geneid:427746 gga:427746 YF5; MHC class I antigen YF5 precursor
ncbi-geneid:427944 gga:427944 CD86; T-lymphocyte activation antigen CD86 precursor
ncbi-geneid:768950 gga:768950 CD80; T-lymphocyte activation antigen CD80 precursor
gga04010 MAPK signaling pathway - Gallus gallus (chicken) (10)
ncbi-geneid:374169 gga:374169 CACNA1B; voltage-dependent N-type calcium channel subunit alpha-1B
ncbi-geneid:396094 gga:396094 FGF1; fibroblast growth factor 1 precursor
ncbi-geneid:396157 gga:396157 NTRK2; BDNF/NT-3 growth factors receptor precursor
ncbi-geneid:396186 gga:396186 BDNF; brain-derived neurotrophic factor precursor
ncbi-geneid:416496 gga:416496 MAP2K3; dual specificity mitogen-activated protein kinase kinase 3
ncbi-geneid:418044 gga:418044 RAC2; ras-related C3 botulinum toxin substrate 2
ncbi-geneid:420332 gga:420332 MYC; myc proto-oncogene protein
ncbi-geneid:426130 gga:426130 ERBB2; receptor tyrosine-protein kinase erbB-2 precursor
ncbi-geneid:429929 gga:429929 GADD45G; growth arrest and DNA damage-inducible protein GADD45 gamma
ncbi-geneid:693255 gga:693255 GADD45A; growth arrest and DNA damage-inducible protein GADD45 alpha
gga04060 Cytokine-cytokine receptor interaction - Gallus gallus (chicken) (9)
ncbi-geneid:395199 gga:395199 IL2RG; cytokine receptor common subunit gamma isoform 2 precursor
ncbi-geneid:395552 gga:395552 CCL1; C-C motif chemokine ligand 1 precursor
ncbi-geneid:396165 gga:396165 BMP4; bone morphogenetic protein 4 precursor
ncbi-geneid:396453 gga:396453 PRL; prolactin precursor
ncbi-geneid:418666 gga:418666 CSF2RA; granulocyte-macrophage colony-stimulating factor receptor subunit alpha-like precursor
ncbi-geneid:420695 gga:420695 CCR5; C-C chemokine receptor type 5
ncbi-geneid:420696 gga:420696 CCR2; C-C chemokine receptor type 2
ncbi-geneid:428452 gga:428452 XCR1; chemokine XC receptor 1
ncbi-geneid:776400 gga:776400 CCR8L; C-C chemokine receptor 8 like
gga04020 Calcium signaling pathway - Gallus gallus (chicken) (7)
ncbi-geneid:374169 gga:374169 CACNA1B; voltage-dependent N-type calcium channel subunit alpha-1B
ncbi-geneid:374175 gga:374175 CAMK2A; calcium/calmodulin-dependent protein kinase type II subunit alpha
ncbi-geneid:395707 gga:395707 ATP2A3; sarcoplasmic/endoplasmic reticulum calcium ATPase 3
ncbi-geneid:395760 gga:395760 SLC8A1; sodium/calcium exchanger 1 precursor
ncbi-geneid:422801 gga:422801 CCKAR; cholecystokinin receptor type A
ncbi-geneid:426130 gga:426130 ERBB2; receptor tyrosine-protein kinase erbB-2 precursor
ncbi-geneid:428906 gga:428906 BDKRB2; B2 bradykinin receptor
gga04218 Cellular senescence - Gallus gallus (chicken) (6)
ncbi-geneid:101751828 gga:101751828 ZFP36L1; mRNA decay activator protein ZFP36L1
ncbi-geneid:416496 gga:416496 MAP2K3; dual specificity mitogen-activated protein kinase kinase 3
ncbi-geneid:420332 gga:420332 MYC; myc proto-oncogene protein
ncbi-geneid:427746 gga:427746 YF5; MHC class I antigen YF5 precursor
ncbi-geneid:429929 gga:429929 GADD45G; growth arrest and DNA damage-inducible protein GADD45 gamma
ncbi-geneid:693255 gga:693255 GADD45A; growth arrest and DNA damage-inducible protein GADD45 alpha
gga04144 Endocytosis - Gallus gallus (chicken) (6)
ncbi-geneid:395199 gga:395199 IL2RG; cytokine receptor common subunit gamma isoform 2 precursor
ncbi-geneid:396191 gga:396191 TFR2; transferrin receptor protein 1
ncbi-geneid:418043 gga:418043 CYTH4; cytohesin-4
ncbi-geneid:420695 gga:420695 CCR5; C-C chemokine receptor type 5
ncbi-geneid:420696 gga:420696 CCR2; C-C chemokine receptor type 2
ncbi-geneid:427746 gga:427746 YF5; MHC class I antigen YF5 precursor
gga04620 Toll-like receptor signaling pathway - Gallus gallus (chicken) (6)
ncbi-geneid:395818 gga:395818 CTSK; cathepsin K precursor
ncbi-geneid:416496 gga:416496 MAP2K3; dual specificity mitogen-activated protein kinase kinase 3
ncbi-geneid:417241 gga:417241 TLR4; toll-like receptor 4 precursor
ncbi-geneid:418638 gga:418638 TLR7; toll-like receptor 7
ncbi-geneid:427944 gga:427944 CD86; T-lymphocyte activation antigen CD86 precursor
ncbi-geneid:768950 gga:768950 CD80; T-lymphocyte activation antigen CD80 precursor
gga04080 Neuroactive ligand-receptor interaction - Gallus gallus (chicken) (6)
ncbi-geneid:396370 gga:396370 C3; complement C3 precursor
ncbi-geneid:396453 gga:396453 PRL; prolactin precursor
ncbi-geneid:418198 gga:418198 C3AR1; C3a anaphylatoxin chemotactic receptor
ncbi-geneid:418665 gga:418665 P2RY8; P2Y purinoceptor 8
ncbi-geneid:422801 gga:422801 CCKAR; cholecystokinin receptor type A
ncbi-geneid:428906 gga:428906 BDKRB2; B2 bradykinin receptor
gga05168 Herpes simplex virus 1 infection - Gallus gallus (chicken) (5)
ncbi-geneid:396370 gga:396370 C3; complement C3 precursor
ncbi-geneid:414741 gga:414741 CD74; HLA class II histocompatibility antigen gamma chain
ncbi-geneid:417050 gga:417050 MHCDMA; B locus M alpha chain 1 precursor
ncbi-geneid:417051 gga:417051 DMB2; major histocompatibility complex, class II, DM beta 2 precursor
ncbi-geneid:427746 gga:427746 YF5; MHC class I antigen YF5 precursor
gga04510 Focal adhesion - Gallus gallus (chicken) (5)
ncbi-geneid:395934 gga:395934 SHC1; SHC-transforming protein 1
ncbi-geneid:395951 gga:395951 ITGA1; integrin alpha-1 precursor
ncbi-geneid:418044 gga:418044 RAC2; ras-related C3 botulinum toxin substrate 2
ncbi-geneid:418752 gga:418752 COL4A2; collagen alpha-2(IV) chain precursor
ncbi-geneid:426130 gga:426130 ERBB2; receptor tyrosine-protein kinase erbB-2 precursor
gga04217 Necroptosis - Gallus gallus (chicken) (5)
ncbi-geneid:374175 gga:374175 CAMK2A; calcium/calmodulin-dependent protein kinase type II subunit alpha
ncbi-geneid:378909 gga:378909 PYGL; glycogen phosphorylase, liver form
ncbi-geneid:396489 gga:396489 GLUL; glutamine synthetase
ncbi-geneid:417241 gga:417241 TLR4; toll-like receptor 4 precursor
ncbi-geneid:418581 gga:418581 CYBB; cytochrome b-245 beta chain
gga04810 Regulation of actin cytoskeleton - Gallus gallus (chicken) (5)
ncbi-geneid:395951 gga:395951 ITGA1; integrin alpha-1 precursor
ncbi-geneid:396094 gga:396094 FGF1; fibroblast growth factor 1 precursor
ncbi-geneid:396181 gga:396181 ITGB2; integrin beta-2 precursor
ncbi-geneid:418044 gga:418044 RAC2; ras-related C3 botulinum toxin substrate 2
ncbi-geneid:428906 gga:428906 BDKRB2; B2 bradykinin receptor
gga01230 Biosynthesis of amino acids - Gallus gallus (chicken) (4)
ncbi-geneid:396489 gga:396489 GLUL; glutamine synthetase
ncbi-geneid:408024 gga:408024 PAH; phenylalanine-4-hydroxylase
ncbi-geneid:423628 gga:423628 MAT1A; S-adenosylmethionine synthase
ncbi-geneid:427308 gga:427308 ALDOB; fructose-bisphosphate aldolase B
gga04012 ErbB signaling pathway - Gallus gallus (chicken) (4)
ncbi-geneid:374175 gga:374175 CAMK2A; calcium/calmodulin-dependent protein kinase type II subunit alpha
ncbi-geneid:395934 gga:395934 SHC1; SHC-transforming protein 1
ncbi-geneid:420332 gga:420332 MYC; myc proto-oncogene protein
ncbi-geneid:426130 gga:426130 ERBB2; receptor tyrosine-protein kinase erbB-2 precursor
gga04672 Intestinal immune network for IgA production - Gallus gallus (chicken) (4)
ncbi-geneid:417050 gga:417050 MHCDMA; B locus M alpha chain 1 precursor
ncbi-geneid:417051 gga:417051 DMB2; major histocompatibility complex, class II, DM beta 2 precursor
ncbi-geneid:427944 gga:427944 CD86; T-lymphocyte activation antigen CD86 precursor
ncbi-geneid:768950 gga:768950 CD80; T-lymphocyte activation antigen CD80 precursor
gga05164 Influenza A - Gallus gallus (chicken) (4)
ncbi-geneid:417050 gga:417050 MHCDMA; B locus M alpha chain 1 precursor
ncbi-geneid:417051 gga:417051 DMB2; major histocompatibility complex, class II, DM beta 2 precursor
ncbi-geneid:417241 gga:417241 TLR4; toll-like receptor 4 precursor
ncbi-geneid:418638 gga:418638 TLR7; toll-like receptor 7
gga04910 Insulin signaling pathway - Gallus gallus (chicken) (4)
ncbi-geneid:378909 gga:378909 PYGL; glycogen phosphorylase, liver form
ncbi-geneid:395934 gga:395934 SHC1; SHC-transforming protein 1
ncbi-geneid:420435 gga:420435 PRKAG2; 5'-AMP-activated protein kinase subunit gamma-2 isoform 3
ncbi-geneid:422815 gga:422815 PPARGC1A; peroxisome proliferator-activated receptor gamma coactivator 1-alpha
gga03320 PPAR signaling pathway - Gallus gallus (chicken) (4)
ncbi-geneid:100859721 gga:100859721 APOC3; apolipoprotein C-III precursor
ncbi-geneid:396536 gga:396536 APOA1; apolipoprotein A-I preproprotein
ncbi-geneid:419557 gga:419557 FABP3; fatty acid-binding protein, heart
ncbi-geneid:420090 gga:420090 ACSBG2; long-chain-fatty-acid--CoA ligase ACSBG2
gga04210 Apoptosis - Gallus gallus (chicken) (4)
ncbi-geneid:395818 gga:395818 CTSK; cathepsin K precursor
ncbi-geneid:425657 gga:425657 CTSS; cathepsin S precursor
ncbi-geneid:429929 gga:429929 GADD45G; growth arrest and DNA damage-inducible protein GADD45 gamma
ncbi-geneid:693255 gga:693255 GADD45A; growth arrest and DNA damage-inducible protein GADD45 alpha
gga04142 Lysosome - Gallus gallus (chicken) (4)
ncbi-geneid:395818 gga:395818 CTSK; cathepsin K precursor
ncbi-geneid:424540 gga:424540 DNASE2B; deoxyribonuclease-2-beta precursor
ncbi-geneid:424961 gga:424961 LAMP3; lysosome-associated membrane glycoprotein 3 precursor
ncbi-geneid:425657 gga:425657 CTSS; cathepsin S precursor
gga04621 NOD-like receptor signaling pathway - Gallus gallus (chicken) (4)
ncbi-geneid:395840 gga:395840 AvBD2; gallinacin-2 precursor
ncbi-geneid:417241 gga:417241 TLR4; toll-like receptor 4 precursor
ncbi-geneid:418581 gga:418581 CYBB; cytochrome b-245 beta chain
ncbi-geneid:420407 gga:420407 CAMP; cathelicidin-2 precursor
gga04530 Tight junction - Gallus gallus (chicken) (4)
ncbi-geneid:408032 gga:408032 BVES; blood vessel epicardial substance
ncbi-geneid:418790 gga:418790 CLDN10; claudin-10 isoform 1 precursor
ncbi-geneid:420435 gga:420435 PRKAG2; 5'-AMP-activated protein kinase subunit gamma-2 isoform 3
ncbi-geneid:426130 gga:426130 ERBB2; receptor tyrosine-protein kinase erbB-2 precursor
gga04350 TGF-beta signaling pathway - Gallus gallus (chicken) (4)
ncbi-geneid:395281 gga:395281 ID3; DNA-binding protein inhibitor ID-3
ncbi-geneid:395852 gga:395852 ID2; DNA-binding protein inhibitor ID-2
ncbi-geneid:396165 gga:396165 BMP4; bone morphogenetic protein 4 precursor
ncbi-geneid:420332 gga:420332 MYC; myc proto-oncogene protein
gga04371 Apelin signaling pathway - Gallus gallus (chicken) (3)
ncbi-geneid:395760 gga:395760 SLC8A1; sodium/calcium exchanger 1 precursor
ncbi-geneid:420435 gga:420435 PRKAG2; 5'-AMP-activated protein kinase subunit gamma-2 isoform 3
ncbi-geneid:422815 gga:422815 PPARGC1A; peroxisome proliferator-activated receptor gamma coactivator 1-alpha
gga04310 Wnt signaling pathway - Gallus gallus (chicken) (3)
ncbi-geneid:374175 gga:374175 CAMK2A; calcium/calmodulin-dependent protein kinase type II subunit alpha
ncbi-geneid:418044 gga:418044 RAC2; ras-related C3 botulinum toxin substrate 2
ncbi-geneid:420332 gga:420332 MYC; myc proto-oncogene protein
gga04261 Adrenergic signaling in cardiomyocytes - Gallus gallus (chicken) (3)
ncbi-geneid:374175 gga:374175 CAMK2A; calcium/calmodulin-dependent protein kinase type II subunit alpha
ncbi-geneid:395707 gga:395707 ATP2A3; sarcoplasmic/endoplasmic reticulum calcium ATPase 3
ncbi-geneid:395760 gga:395760 SLC8A1; sodium/calcium exchanger 1 precursor
gga04068 FoxO signaling pathway - Gallus gallus (chicken) (3)
ncbi-geneid:420435 gga:420435 PRKAG2; 5'-AMP-activated protein kinase subunit gamma-2 isoform 3
ncbi-geneid:429929 gga:429929 GADD45G; growth arrest and DNA damage-inducible protein GADD45 gamma
ncbi-geneid:693255 gga:693255 GADD45A; growth arrest and DNA damage-inducible protein GADD45 alpha
gga04512 ECM-receptor interaction - Gallus gallus (chicken) (3)
ncbi-geneid:395951 gga:395951 ITGA1; integrin alpha-1 precursor
ncbi-geneid:418752 gga:418752 COL4A2; collagen alpha-2(IV) chain precursor
ncbi-geneid:419184 gga:419184 SDC4; syndecan-4 precursor
gga00240 Pyrimidine metabolism - Gallus gallus (chicken) (3)
ncbi-geneid:395915 gga:395915 NME4; nucleoside diphosphate kinase, mitochondrial
ncbi-geneid:420266 gga:420266 DPYS; dihydropyrimidinase isoform 1
ncbi-geneid:430103 gga:430103 CANT1; soluble calcium-activated nucleotidase 1
gga00983 Drug metabolism - other enzymes - Gallus gallus (chicken) (3)
ncbi-geneid:395915 gga:395915 NME4; nucleoside diphosphate kinase, mitochondrial
ncbi-geneid:396025 gga:396025 XDH; xanthine dehydrogenase/oxidase
ncbi-geneid:420266 gga:420266 DPYS; dihydropyrimidinase isoform 1
gga04110 Cell cycle - Gallus gallus (chicken) (3)
ncbi-geneid:420332 gga:420332 MYC; myc proto-oncogene protein
ncbi-geneid:429929 gga:429929 GADD45G; growth arrest and DNA damage-inducible protein GADD45 gamma
ncbi-geneid:693255 gga:693255 GADD45A; growth arrest and DNA damage-inducible protein GADD45 alpha
gga04920 Adipocytokine signaling pathway - Gallus gallus (chicken) (3)
ncbi-geneid:420090 gga:420090 ACSBG2; long-chain-fatty-acid--CoA ligase ACSBG2
ncbi-geneid:420435 gga:420435 PRKAG2; 5'-AMP-activated protein kinase subunit gamma-2 isoform 3
ncbi-geneid:422815 gga:422815 PPARGC1A; peroxisome proliferator-activated receptor gamma coactivator 1-alpha
gga00230 Purine metabolism - Gallus gallus (chicken) (3)
ncbi-geneid:395915 gga:395915 NME4; nucleoside diphosphate kinase, mitochondrial
ncbi-geneid:396025 gga:396025 XDH; xanthine dehydrogenase/oxidase
ncbi-geneid:430103 gga:430103 CANT1; soluble calcium-activated nucleotidase 1
gga00480 Glutathione metabolism - Gallus gallus (chicken) (2)
ncbi-geneid:395667 gga:395667 ANPEP; aminopeptidase Ey
ncbi-geneid:423209 gga:423209 CHAC1; glutathione-specific gamma-glutamylcyclotransferase 1
gga04912 GnRH signaling pathway - Gallus gallus (chicken) (2)
ncbi-geneid:374175 gga:374175 CAMK2A; calcium/calmodulin-dependent protein kinase type II subunit alpha
ncbi-geneid:416496 gga:416496 MAP2K3; dual specificity mitogen-activated protein kinase kinase 3
gga04216 Ferroptosis - Gallus gallus (chicken) (2)
ncbi-geneid:396191 gga:396191 TFR2; transferrin receptor protein 1
ncbi-geneid:418581 gga:418581 CYBB; cytochrome b-245 beta chain
gga04520 Adherens junction - Gallus gallus (chicken) (2)
ncbi-geneid:418044 gga:418044 RAC2; ras-related C3 botulinum toxin substrate 2
ncbi-geneid:426130 gga:426130 ERBB2; receptor tyrosine-protein kinase erbB-2 precursor
gga04146 Peroxisome - Gallus gallus (chicken) (2)
ncbi-geneid:396025 gga:396025 XDH; xanthine dehydrogenase/oxidase
ncbi-geneid:424598 gga:424598 PRDX1; peroxiredoxin-1
gga04115 p53 signaling pathway - Gallus gallus (chicken) (2)
ncbi-geneid:429929 gga:429929 GADD45G; growth arrest and DNA damage-inducible protein GADD45 gamma
ncbi-geneid:693255 gga:693255 GADD45A; growth arrest and DNA damage-inducible protein GADD45 alpha
gga04260 Cardiac muscle contraction - Gallus gallus (chicken) (2)
ncbi-geneid:395707 gga:395707 ATP2A3; sarcoplasmic/endoplasmic reticulum calcium ATPase 3
ncbi-geneid:395760 gga:395760 SLC8A1; sodium/calcium exchanger 1 precursor
gga04933 AGE-RAGE signaling pathway in diabetic complications - Gallus gallus (chicken) (2)
ncbi-geneid:418581 gga:418581 CYBB; cytochrome b-245 beta chain
ncbi-geneid:418752 gga:418752 COL4A2; collagen alpha-2(IV) chain precursor
gga00360 Phenylalanine metabolism - Gallus gallus (chicken) (2)
ncbi-geneid:408024 gga:408024 PAH; phenylalanine-4-hydroxylase
ncbi-geneid:416852 gga:416852 HPD; 4-hydroxyphenylpyruvate dioxygenase
gga00100 Steroid biosynthesis - Gallus gallus (chicken) (2)
ncbi-geneid:422423 gga:422423 MSMO1; methylsterol monooxygenase 1
ncbi-geneid:424037 gga:424037 LSS; lanosterol synthase
gga00770 Pantothenate and CoA biosynthesis - Gallus gallus (chicken) (2)
ncbi-geneid:420266 gga:420266 DPYS; dihydropyrimidinase isoform 1
ncbi-geneid:421702 gga:421702 VNN1; pantetheinase precursor
gga00071 Fatty acid degradation - Gallus gallus (chicken) (1)
ncbi-geneid:420090 gga:420090 ACSBG2; long-chain-fatty-acid--CoA ligase ACSBG2
gga00061 Fatty acid biosynthesis - Gallus gallus (chicken) (1)
ncbi-geneid:420090 gga:420090 ACSBG2; long-chain-fatty-acid--CoA ligase ACSBG2
gga00220 Arginine biosynthesis - Gallus gallus (chicken) (1)
ncbi-geneid:396489 gga:396489 GLUL; glutamine synthetase
gga04114 Oocyte meiosis - Gallus gallus (chicken) (1)
ncbi-geneid:374175 gga:374175 CAMK2A; calcium/calmodulin-dependent protein kinase type II subunit alpha
gga00564 Glycerophospholipid metabolism - Gallus gallus (chicken) (1)
ncbi-geneid:396136 gga:396136 LCAT; phosphatidylcholine-sterol acyltransferase precursor
gga00630 Glyoxylate and dicarboxylate metabolism - Gallus gallus (chicken) (1)
ncbi-geneid:396489 gga:396489 GLUL; glutamine synthetase
gga00400 Phenylalanine, tyrosine and tryptophan biosynthesis - Gallus gallus (chicken) (1)
ncbi-geneid:408024 gga:408024 PAH; phenylalanine-4-hydroxylase
gga05132 Salmonella infection - Gallus gallus (chicken) (1)
ncbi-geneid:417241 gga:417241 TLR4; toll-like receptor 4 precursor
gga00010 Glycolysis / Gluconeogenesis - Gallus gallus (chicken) (1)
ncbi-geneid:427308 gga:427308 ALDOB; fructose-bisphosphate aldolase B
gga00051 Fructose and mannose metabolism - Gallus gallus (chicken) (1)
ncbi-geneid:427308 gga:427308 ALDOB; fructose-bisphosphate aldolase B
gga00604 Glycosphingolipid biosynthesis - ganglio series - Gallus gallus (chicken) (1)
ncbi-geneid:395182 gga:395182 ST6GALNAC4; alpha-N-acetyl-neuraminyl-2,3-beta-galactosyl-1, 3-N-acetyl-galactosaminide alpha-2,6-sialyltransferase precursor
gga00330 Arginine and proline metabolism - Gallus gallus (chicken) (1)
ncbi-geneid:396248 gga:396248 CKB; creatine kinase B-type
gga00860 Porphyrin and chlorophyll metabolism - Gallus gallus (chicken) (1)
ncbi-geneid:552895 gga:552895 ALAS2; 5-aminolevulinate synthase, nonspecific, mitochondrial precursor
gga04370 VEGF signaling pathway - Gallus gallus (chicken) (1)
ncbi-geneid:418044 gga:418044 RAC2; ras-related C3 botulinum toxin substrate 2
gga04070 Phosphatidylinositol signaling system - Gallus gallus (chicken) (1)
ncbi-geneid:423421 gga:423421 ITPK1; inositol-tetrakisphosphate 1-kinase
gga00260 Glycine, serine and threonine metabolism - Gallus gallus (chicken) (1)
ncbi-geneid:552895 gga:552895 ALAS2; 5-aminolevulinate synthase, nonspecific, mitochondrial precursor
gga04270 Vascular smooth muscle contraction - Gallus gallus (chicken) (1)
ncbi-geneid:373965 gga:373965 CALD1; caldesmon
gga00030 Pentose phosphate pathway - Gallus gallus (chicken) (1)
ncbi-geneid:427308 gga:427308 ALDOB; fructose-bisphosphate aldolase B
gga00250 Alanine, aspartate and glutamate metabolism - Gallus gallus (chicken) (1)
ncbi-geneid:396489 gga:396489 GLUL; glutamine synthetase
gga00520 Amino sugar and nucleotide sugar metabolism - Gallus gallus (chicken) (1)
ncbi-geneid:408182 gga:408182 CYB5R2; NADH-cytochrome b5 reductase 2
gga04625 C-type lectin receptor signaling pathway - Gallus gallus (chicken) (1)
ncbi-geneid:100049618 gga:100049618 FCER1G; high affinity immunoglobulin epsilon receptor subunit gamma precursor
gga00562 Inositol phosphate metabolism - Gallus gallus (chicken) (1)
ncbi-geneid:423421 gga:423421 ITPK1; inositol-tetrakisphosphate 1-kinase
gga01200 Carbon metabolism - Gallus gallus (chicken) (1)
ncbi-geneid:427308 gga:427308 ALDOB; fructose-bisphosphate aldolase B
gga00350 Tyrosine metabolism - Gallus gallus (chicken) (1)
ncbi-geneid:416852 gga:416852 HPD; 4-hydroxyphenylpyruvate dioxygenase
gga00790 Folate biosynthesis - Gallus gallus (chicken) (1)
ncbi-geneid:408024 gga:408024 PAH; phenylalanine-4-hydroxylase
gga00410 beta-Alanine metabolism - Gallus gallus (chicken) (1)
ncbi-geneid:420266 gga:420266 DPYS; dihydropyrimidinase isoform 1
gga00232 Caffeine metabolism - Gallus gallus (chicken) (1)
ncbi-geneid:396025 gga:396025 XDH; xanthine dehydrogenase/oxidase
gga00072 Synthesis and degradation of ketone bodies - Gallus gallus (chicken) (1)
ncbi-geneid:424891 gga:424891 BDH1A; D-beta-hydroxybutyrate dehydrogenase, mitochondrial precursor
gga04916 Melanogenesis - Gallus gallus (chicken) (1)
ncbi-geneid:374175 gga:374175 CAMK2A; calcium/calmodulin-dependent protein kinase type II subunit alpha
gga03013 RNA transport - Gallus gallus (chicken) (1)
ncbi-geneid:427195 gga:427195 PAIP1; polyadenylate-binding protein-interacting protein 1 isoform 1
gga00650 Butanoate metabolism - Gallus gallus (chicken) (1)
ncbi-geneid:424891 gga:424891 BDH1A; D-beta-hydroxybutyrate dehydrogenase, mitochondrial precursor
gga00500 Starch and sucrose metabolism - Gallus gallus (chicken) (1)
ncbi-geneid:378909 gga:378909 PYGL; glycogen phosphorylase, liver form
gga00130 Ubiquinone and other terpenoid-quinone biosynthesis - Gallus gallus (chicken) (1)
ncbi-geneid:416852 gga:416852 HPD; 4-hydroxyphenylpyruvate dioxygenase
gga00270 Cysteine and methionine metabolism - Gallus gallus (chicken) (1)
ncbi-geneid:423628 gga:423628 MAT1A; S-adenosylmethionine synthase
gga01212 Fatty acid metabolism - Gallus gallus (chicken) (1)
ncbi-geneid:420090 gga:420090 ACSBG2; long-chain-fatty-acid--CoA ligase ACSBG2
gga04540 Gap junction - Gallus gallus (chicken) (1)
ncbi-geneid:396254 gga:396254 TUBB; tubulin beta-7 chain
gga00910 Nitrogen metabolism - Gallus gallus (chicken) (1)
ncbi-geneid:396489 gga:396489 GLUL; glutamine synthetase

## Sheet: KEGG classfication
	Pathway ID	KEGG pathway	Number of genes
Cellular Processes	gga04145	Phagosome	11
Cellular Processes	gga04218	Cellular senescence	6
Cellular Processes	gga04144	Endocytosis	6
Cellular Processes	gga04510	Focal adhesion	5
Cellular Processes	gga04217	Necroptosis	5
Cellular Processes	gga04810	Regulation of actin cytoskeleton	5
Environmental Information Processing	gga04514	Cell adhesion molecules (CAMs)	10
Environmental Information Processing	gga04010	MAPK signaling pathway	10
Environmental Information Processing	gga04060	Cytokine-cytokine receptor interaction	9
Environmental Information Processing	gga04020	Calcium signaling pathway	7
Environmental Information Processing	gga04080	Neuroactive ligand-receptor interaction	6
Human Diseases	gga05168	Herpes simplex virus 1 infection	5
Metabolism	gga01100	Metabolic pathways	20
Organismal Systems	gga04620	Toll-like receptor signaling pathway	6

## Sheet: DAVID 전체
Category	Term	Count	%	PValue	-log10(p-value)	Genes	List Total	Pop Hits	Pop Total	Fold Enrichment	Bonferroni	Benjamini	FDR
UP_KEYWORDS	Signal	69	34.6734	1.19088e-12	11.9241	GPR126, MBL, TLR4, AVBD2, AVBD1, SDC4, IL17RD, TLR7, DMBT1L, TTR, PCDH1, BDNF, ST6GALNAC4, APOA1, PIT54, LCAT, CREG1, VNN1, ITIH2, YF5, PRL, CRTAM, F9, TIMD4, PTPRU, CTSS, DNASE2B, AVBD9, C8B, CTSK, CD86, CD80, LEPREL1, MST1R, TREM2, CL2, GC, CCL1, C7, C3, C6, ERBB2, CLDN10, ITGB2, CDH2, OAF, CPN1, FGG, FGA, DMA, FGB, FCER1G, IL2RG, CATH2, LECT2, DMB2, ANGPTL2, BMP4, PTPRC, COL4A2, HAVCR1, FETUB,…	184	1836	11626	2.37459	2.10796e-10	2.10796e-10	1.46282e-09
UP_KEYWORDS	Disulfide bond	42	21.1055	3.13032e-10	9.50441	C7, MBL, C3, C6, TIMM10, ANPEP, AVBD2, C1S, AVBD1, PRDX1, DMBT1L, CD74, P2RY8, FGG, BDNF, FGA, PIT54, FGB, LCAT, APOH, CATH2, ANGPTL2, YF5, DMB2, PRL, BMP4, CRTAM, COL4A2, F9, PTPRU, AVBD9, C8B, CTSK, CD86, CD80, TFRC, NTRK2, LRP8, MST1R, IGFBP4, CACNA1B, CL2	184	896	11626	2.96179	5.54066e-08	2.77033e-08	3.84494e-07
GOTERM_BP_DIRECT	GO:0006955~immune response	13	6.53266	3.56914e-07	6.44744	CCL1, FYB, C7, C8B, CCR5, DMA, C6, CCR2, CTSS, TLR7, DMB2, CD74, LCP2	157	109	8994	6.83235	0.000318673	0.000318673	0.000555775
UP_SEQ_FEATURE	signal peptide	36	18.0905	8.56399e-07	6.06732	MBL, C3, AVBD2, ITGB2, CDH2, AVBD1, SDC4, OAF, TLR7, IL17RD, TTR, FGG, BDNF, APOA1, FGA, LCAT, FCER1G, IL2RG, CATH2, LECT2, PRL, BMP4, PTPRC, F9, PTPRU, DNASE2B, AVBD9, CDH13, CTSK, CD86, TREM-B2, NTRK2, LRP8, MST1R, LEPREL1, TREM2	74	484	2162	2.17311	0.000237194	0.000237194	0.00113047
GOTERM_CC_DIRECT	GO:0005576~extracellular region	18	9.04523	3.02927e-06	5.51866	CCL1, BMP4, MBL, C3, FETUB, AVBD2, FGF13, AVBD1, C1S, DNASE2B, AVBD9, BDNF, LCAT, CATH2, FGF1, PRL, IGFBP4, CL2	168	275	10057	3.91831	0.000457316	0.000457316	0.00362155
UP_KEYWORDS	Glycoprotein	23	11.5578	7.08408e-06	5.14972	BMP4, MBL, ITGA1, F9, ANPEP, CDH2, PTPRU, SDC4, IL17RD, P2RY8, CDH13, CTSK, BDNF, BVES, TFRC, FGB, LCAT, NTRK2, CREG1, LRP8, LEPREL1, MYC, CACNA1B	184	483	11626	3.0088	0.0012531	0.000417875	0.00870096
UP_KEYWORDS	Secreted	20	10.0503	2.0025e-05	4.69843	CCL1, BMP4, COL4A2, MBL, C3, F9, AVBD2, AVBD1, AVBD9, TTR, BDNF, APOA1, FGA, FGB, LCAT, CREG1, CATH2, FGF1, PRL, CL2	184	404	11626	3.12796	0.00353819	0.000885724	0.0245938
UP_KEYWORDS	Receptor	24	12.0603	2.12078e-05	4.6735	CCKAR, C3AR1, ERBB2, ITGA1, TLR4, PTPRU, BDKRB2, TLR7, IL17RD, PPARGC1A, P2RY8, GPR34, TREM-B2, TFRC, CCR5, CCR8L, CCR2, NTRK2, FCER1G, LRP8, IL2RG, MST1R, XCR1, TREM2	184	557	11626	2.7225	0.00374679	0.000750483	0.0260463
GOTERM_BP_DIRECT	GO:0006935~chemotaxis	6	3.01508	5.90873e-05	4.22851	C3AR1, CCR5, RAC2, CCR8L, CCR2, XCR1	157	25	8994	13.7488	0.0513986	0.0260383	0.0919696
GOTERM_CC_DIRECT	GO:0072562~blood microparticle	7	3.51759	9.12816e-05	4.03962	GC, FGG, APOA1, FGA, FGB, ITIH2, C1S	168	45	10057	9.31204	0.0136896	0.00686838	0.109076
UP_KEYWORDS	Steroid metabolism	5	2.51256	9.3239e-05	4.0304	APOA1, MSMO1, CYB5R2, SULT1B1, LCAT	184	16	11626	19.7452	0.0163686	0.0027469	0.114464
GOTERM_BP_DIRECT	GO:0031639~plasminogen activation	4	2.01005	9.85305e-05	4.00643	FGG, FGA, FGB, APOH	157	6	8994	38.1911	0.0842319	0.0289047	0.153319
GOTERM_CC_DIRECT	GO:0005615~extracellular space	24	12.0603	0.000101984	3.99147	GC, BMP4, XDH, CCL1, C3, PRKAG2, F9, ANPEP, CTSS, PRDX1, CPN1, CKB, AVBD9, TTR, CDH13, CTSK, APOA1, CREG1, FABP3, SERPINB10, FGF1, LECT2, PRL, LCP1	168	587	10057	2.44755	0.0152824	0.00512032	0.121858
KEGG_PATHWAY	gga04514:Cell adhesion molecules (CAMs)	10	5.02513	0.000186	3.73049	PTPRC, CD86, CD80, DMA, CLDN10, ITGB2, CDH2, SDC4, YF5, DMB2	83	109	4324	4.77948	0.0140379	0.0140379	0.195555
KEGG_PATHWAY	gga04145:Phagosome	10	5.02513	0.000435634	3.36088	TUBB, MBL, TFRC, C3, DMA, ITGB2, TLR4, CTSS, YF5, DMB2	83	122	4324	4.2702	0.0325731	0.0164214	0.457469
GOTERM_CC_DIRECT	GO:0031091~platelet alpha granule	4	2.01005	0.00049531	3.30512	FGG, FGA, FGB, STXBP3	168	10	10057	23.9452	0.0720806	0.0185288	0.590559
UP_KEYWORDS	Alternative splicing	10	5.02513	0.000546588	3.26234	TSC22D1, CDH13, BVES, FGA, IKZF1, ATP2A3, CALD1, NTRK2, LRP8, CKB	184	148	11626	4.26924	0.0922375	0.0137295	0.669302
GOTERM_BP_DIRECT	GO:0070527~platelet aggregation	5	2.51256	0.000596294	3.22454	FGG, FGA, PLEK, FGB, STXBP3	157	23	8994	12.4536	0.412952	0.124677	0.92451
UP_KEYWORDS	Calcium	13	6.53266	0.000684335	3.16473	MBL, S100A9, F9, C1S, CDH2, CDH13, PCDH1, FGA, FGB, ATP2A3, DMD, LRP8, CACNA1B	184	254	11626	3.23387	0.114116	0.015032	0.837325
GOTERM_BP_DIRECT	GO:0019882~antigen processing and presentation	5	2.51256	0.000705965	3.15122	DMA, CTSS, YF5, DMB2, CD74	157	24	8994	11.9347	0.467754	0.1185	1.09367
INTERPRO	IPR012290:Fibrinogen, alpha/beta/gamma chain, coiled coil domain	3	1.50754	0.00079309	3.10068	FGG, FGA, FGB	184	3	11164	60.6739	0.318333	0.318333	1.13054
SMART	SM01212:SM01212	3	1.50754	0.000866678	3.06214	FGG, FGA, FGB	104	3	5997	57.6635	0.0909688	0.0909688	0.974836
GOTERM_BP_DIRECT	GO:0034116~positive regulation of heterotypic cell-cell adhesion	3	1.50754	0.000886611	3.05227	FGG, FGA, FGB	157	3	8994	57.2866	0.547105	0.123673	1.37172
GOTERM_CC_DIRECT	GO:0070062~extracellular exosome	40	20.1005	0.00123813	2.90724	GC, C7, LXN, C6, ALDOB, DPYS, ANPEP, PAH, ITGB2, CDH2, C1S, SDC4, OAF, PRDX1, CD74, CKB, CANT1, TTR, FGG, APOA1, FGA, RAC2, DMA, FGB, LCAT, CREG1, APOH, ITIH2, ANGPTL2, COL4A2, FETUB, F9, STXBP3, APEH, CARD11, C8B, CDH13, FABP3, HPGD, LCP1	168	1448	10057	1.65368	0.170617	0.0367233	1.47023
INTERPRO	IPR020837:Fibrinogen, conserved site	4	2.01005	0.00138052	2.85996	FGG, FGA, FGB, ANGPTL2	184	14	11164	17.3354	0.486884	0.283679	1.96024
UP_KEYWORDS	Sterol metabolism	4	2.01005	0.00151842	2.81861	APOA1, MSMO1, CYB5R2, LCAT	184	15	11626	16.8493	0.235829	0.0294428	1.84916
INTERPRO	IPR001862:Membrane attack complex component/perforin/complement C9	3	1.50754	0.00156905	2.80436	C7, C8B, C6	184	4	11164	45.5054	0.531608	0.223389	2.22515
GOTERM_CC_DIRECT	GO:0005579~membrane attack complex	3	1.50754	0.00160892	2.79347	C7, C8B, C6	168	4	10057	44.8973	0.21584	0.0397136	1.90666
INTERPRO	IPR007110:Immunoglobulin-like domain	13	6.53266	0.00190851	2.71931	CRTAM, HAVCR1, TIMD4, PTPRU, CD48, CD86, TREM-B2, CD80, DMA, NTRK2, TREM2, YF5, DMB2	184	275	11164	2.86822	0.602551	0.206	2.70044
INTERPRO	IPR013783:Immunoglobulin-like fold	16	8.0402	0.00224209	2.64935	PTPRC, CRTAM, HAVCR1, TIMD4, PTPRU, CD48, CD86, TREM-B2, CD80, DMA, NTRK2, IL2RG, MST1R, TREM2, YF5, DMB2	184	397	11164	2.4453	0.66181	0.194933	3.16543
INTERPRO	IPR020863:Membrane attack complex component/perforin domain, conserved site	3	1.50754	0.00258689	2.58722	C7, C8B, C6	184	5	11164	36.4043	0.713807	0.188211	3.64387
GOTERM_CC_DIRECT	GO:0009897~external side of plasma membrane	7	3.51759	0.00284065	2.54658	CDH13, FGG, FGA, FGB, ANPEP, TLR4, CD74	168	85	10057	4.9299	0.349197	0.0595191	3.34375
GOTERM_BP_DIRECT	GO:0051258~protein polymerization	3	1.50754	0.0028884	2.53934	FGG, FGA, FGB	157	5	8994	34.372	0.924459	0.308582	4.40432
GOTERM_BP_DIRECT	GO:0070374~positive regulation of ERK1 and ERK2 cascade	7	3.51759	0.0033024	2.48117	BMP4, CCL1, FGG, FGA, FGB, TLR4, CD74	157	84	8994	4.77389	0.947865	0.30874	5.0205
GOTERM_CC_DIRECT	GO:0005577~fibrinogen complex	3	1.50754	0.00393505	2.40505	FGG, FGA, FGB	168	6	10057	29.9315	0.448639	0.0717189	4.60442
INTERPRO	IPR014715:Fibrinogen, alpha/beta/gamma chain, C-terminal globular, subdomain 2	4	2.01005	0.0040222	2.39554	FGG, FGA, FGB, ANGPTL2	184	20	11164	12.1348	0.857247	0.242772	5.61196
SMART	SM00186:FBG	4	2.01005	0.00453586	2.34334	FGG, FGA, FGB, ANGPTL2	104	20	5997	11.5327	0.393518	0.22123	5.0067
INTERPRO	IPR014716:Fibrinogen, alpha/beta/gamma chain, C-terminal globular, subdomain 1	4	2.01005	0.00463655	2.33381	FGG, FGA, FGB, ANGPTL2	184	21	11164	11.5569	0.894036	0.244656	6.44287
INTERPRO	IPR002181:Fibrinogen, alpha/beta/gamma chain, C-terminal globular domain	4	2.01005	0.00530459	2.27535	FGG, FGA, FGB, ANGPTL2	184	22	11164	11.0316	0.923383	0.248315	7.33868
UP_KEYWORDS	Antibiotic	4	2.01005	0.00538854	2.26853	AVBD9, AVBD2, AVBD1, CATH2	184	23	11626	10.9887	0.615707	0.0912044	6.42116
GOTERM_CC_DIRECT	GO:0034364~high-density lipoprotein particle	3	1.50754	0.00544912	2.26367	APOA1, LCAT, APOH	168	7	10057	25.6556	0.561795	0.0875976	6.32366
GOTERM_BP_DIRECT	GO:0006954~inflammatory response	8	4.0201	0.00571683	2.24284	CCL1, C3AR1, CYBB, CCR5, C3, CCR2, TLR4, TLR7	157	124	8994	3.69591	0.994023	0.433832	8.54072
GOTERM_BP_DIRECT	GO:1900745~positive regulation of p38MAPK cascade	3	1.50754	0.00592858	2.22705	XDH, GADD45B, GADD45A	157	7	8994	24.5514	0.995058	0.411982	8.84357
GOTERM_BP_DIRECT	GO:0000185~activation of MAPKKK activity	3	1.50754	0.00592858	2.22705	CARD11, GADD45B, GADD45A	157	7	8994	24.5514	0.995058	0.411982	8.84357
UP_KEYWORDS	Hemostasis	3	1.50754	0.00648263	2.18825	FGA, FGB, F9	184	8	11626	23.6943	0.683731	0.0993612	7.67773
UP_KEYWORDS	Blood coagulation	3	1.50754	0.00648263	2.18825	FGA, FGB, F9	184	8	11626	23.6943	0.683731	0.0993612	7.67773
UP_KEYWORDS	Antimicrobial	4	2.01005	0.00683891	2.16501	AVBD9, AVBD2, AVBD1, CATH2	184	25	11626	10.1096	0.703185	0.0962662	8.08356
GOTERM_CC_DIRECT	GO:0042613~MHC class II protein complex	3	1.50754	0.00718654	2.14348	DMA, DMB2, CD74	168	8	10057	22.4487	0.663476	0.103188	8.2615
GOTERM_BP_DIRECT	GO:0055114~oxidation-reduction process	7	3.51759	0.00772881	2.11189	XDH, MSMO1, CYB5R2, CREG1, LEPREL1, PRDX1, BDH1	157	100	8994	4.01006	0.999021	0.467342	11.3805
GOTERM_BP_DIRECT	GO:0090277~positive regulation of peptide hormone secretion	3	1.50754	0.00781514	2.10706	FGG, FGA, FGB	157	8	8994	21.4825	0.999094	0.442259	11.5005
UP_KEYWORDS	Cleavage on pair of basic residues	5	2.51256	0.00834531	2.07856	BMP4, CDH13, BDNF, F9, CDH2	184	51	11626	6.19459	0.773116	0.107833	9.78142
UP_KEYWORDS	Innate immunity	4	2.01005	0.00941114	2.02636	MBL, TLR4, CATH2, TLR7	184	28	11626	9.0264	0.812441	0.112678	10.9653
INTERPRO	IPR023415:Low-density lipoprotein (LDL) receptor class A, conserved site	4	2.01005	0.00948989	2.02274	C7, C8B, C6, LRP8	184	27	11164	8.98873	0.990003	0.369064	12.7718
GOTERM_BP_DIRECT	GO:0030890~positive regulation of B cell proliferation	4	2.01005	0.0110341	1.95726	CARD11, TFRC, TLR4, CD74	157	27	8994	8.48691	0.99995	0.533347	15.8673
GOTERM_BP_DIRECT	GO:0042730~fibrinolysis	3	1.50754	0.0122774	1.91089	FGG, FGA, FGB	157	10	8994	17.186	0.999984	0.545233	17.4993
GOTERM_BP_DIRECT	GO:0045921~positive regulation of exocytosis	3	1.50754	0.0122774	1.91089	FGG, FGA, FGB	157	10	8994	17.186	0.999984	0.545233	17.4993
INTERPRO	IPR002172:Low-density lipoprotein (LDL) receptor class A repeat	4	2.01005	0.0127091	1.89588	C7, C8B, C6, LRP8	184	30	11164	8.08986	0.997925	0.429717	16.7476
SMART	SM00192:LDLa	4	2.01005	0.0130041	1.88592	C7, C8B, C6, LRP8	104	29	5997	7.95358	0.763031	0.381181	13.7471
INTERPRO	IPR001855:Beta defensin type	3	1.50754	0.0133359	1.87498	AVBD9, AVBD2, AVBD1	184	11	11164	16.5474	0.998473	0.417475	17.5019
INTERPRO	IPR020864:Membrane attack complex component/perforin (MACPF) domain	3	1.50754	0.0133359	1.87498	C7, C8B, C6	184	11	11164	16.5474	0.998473	0.417475	17.5019
INTERPRO	IPR000436:Sushi/SCR/CCP	4	2.01005	0.0139042	1.85685	C7, C6, APOH, C1S	184	31	11164	7.82889	0.998844	0.405609	18.1801
UP_KEYWORDS	Transmembrane helix	60	30.1508	0.014201	1.84768	CCKAR, CYB5R2, GPR126, AQP9, ANPEP, TLR4, SDC4, IL17RD, TLR7, CANT1, PCDH1, ST6GALNAC4, BOK, SLC4A2, XCR1, YF5, CRTAM, TIMD4, PTPRU, CACFD1, LHFPL5, CD86, BVES, CD80, LOC419112, CCR5, CCR8L, CCR2, HAS2, MST1R, TREM2, SLC38A4, C3AR1, ERBB2, CLDN10, ITGB2, BDKRB2, CDH2, GJC2, CD74, P2RY8, DMA, IL2RG, DMB2, PTPRC, SLC8A1, MSMO1, ITGA1, IFI27L2, SLCO1B3, CYBB, SLC6A9, TREM-B2, GPR34, LAMP3, TFRC, ATP…	184	2891	11626	1.31134	0.920469	0.1553	16.1114
UP_KEYWORDS	Lipid metabolism	6	3.01508	0.0143207	1.84403	APOA1, MSMO1, CYB5R2, SULT1B1, LCAT, ACSBG2	184	91	11626	4.16603	0.922159	0.147488	16.2364
SMART	SM00457:MACPF	3	1.50754	0.014524	1.83791	C7, C8B, C6	104	11	5997	15.7264	0.799984	0.331247	15.236
INTERPRO	IPR013106:Immunoglobulin V-set	6	3.01508	0.0146916	1.83293	CRTAM, TREM-B2, HAVCR1, CD80, TIMD4, TREM2	184	88	11164	4.13686	0.999214	0.399877	19.1115
GOTERM_BP_DIRECT	GO:0006952~defense response	3	1.50754	0.0148363	1.82868	AVBD2, AVBD1, CD74	157	11	8994	15.6236	0.999998	0.589291	20.7654
UP_KEYWORDS	Transmembrane	60	30.1508	0.0150293	1.82306	CCKAR, CYB5R2, GPR126, AQP9, ANPEP, TLR4, SDC4, IL17RD, TLR7, CANT1, PCDH1, ST6GALNAC4, BOK, SLC4A2, XCR1, YF5, CRTAM, TIMD4, PTPRU, CACFD1, LHFPL5, CD86, BVES, CD80, LOC419112, CCR5, CCR8L, CCR2, HAS2, MST1R, TREM2, SLC38A4, C3AR1, ERBB2, CLDN10, ITGB2, BDKRB2, CDH2, GJC2, CD74, P2RY8, DMA, IL2RG, DMB2, PTPRC, SLC8A1, MSMO1, ITGA1, IFI27L2, SLCO1B3, CYBB, SLC6A9, TREM-B2, GPR34, LAMP3, TFRC, ATP…	184	2899	11626	1.30772	0.931463	0.145868	16.973
SMART	SM00032:CCP	4	2.01005	0.0156071	1.80668	C7, C6, APOH, C1S	104	31	5997	7.44045	0.822772	0.292532	16.2826
INTERPRO	IPR013162:CD80-like, immunoglobulin C2-set	3	1.50754	0.0158322	1.80046	CRTAM, CD86, CD80	184	12	11164	15.1685	0.999551	0.401826	20.4429
INTERPRO	IPR000355:Chemokine receptor family	3	1.50754	0.0158322	1.80046	CCR5, CCR8L, CCR2	184	12	11164	15.1685	0.999551	0.401826	20.4429
KEGG_PATHWAY	gga04010:MAPK signaling pathway	10	5.02513	0.0174863	1.7573	BDNF, RAC2, MAP2K3, NTRK2, FGF13, GADD45B, FGF1, GADD45A, MYC, CACNA1B	83	211	4324	2.46902	0.738342	0.360396	16.9425
UP_KEYWORDS	Metal-binding	25	12.5628	0.0182568	1.73858	XDH, LIMS1, S100A9, TIMM10, ANPEP, FHL5, PAH, C1S, CDH2, ZFP36L1, FGA, MAT1A, FGB, DMD, ITPK1, MT4, HPD, MT3, IKZF1, F9, SMYD1, MICALL1, CDH13, ATP2A3, LEPREL1	184	973	11626	1.62345	0.961662	0.165718	20.2536
UP_KEYWORDS	Defensin	3	1.50754	0.0198032	1.70326	AVBD9, AVBD2, AVBD1	184	14	11626	13.5396	0.970997	0.170004	21.7829
KEGG_PATHWAY	gga04620:Toll-like receptor signaling pathway	6	3.01508	0.0198618	1.70198	CTSK, CD86, CD80, MAP2K3, TLR4, TLR7	83	83	4324	3.766	0.782311	0.316939	19.0314
UP_KEYWORDS	Membrane	64	32.1608	0.0200317	1.69828	CCKAR, GPR126, CYB5R2, AQP9, ANPEP, TLR4, ARHGAP15, SDC4, IL17RD, TLR7, CANT1, PCDH1, ST6GALNAC4, BOK, SLC4A2, XCR1, YF5, CRTAM, TIMD4, PTPRU, CACFD1, LHFPL5, CD86, BVES, CD80, LOC419112, CCR5, CCR8L, CCR2, HAS2, MST1R, TREM2, SLC38A4, C3AR1, ERBB2, CLDN10, ITGB2, BDKRB2, CDH2, GJC2, CD74, P2RY8, DMA, DMD, IL2RG, BDH1, DMB2, PTPRC, SLC8A1, MSMO1, ITGA1, IFI27L2, SLCO1B3, CDH13, CYBB, SLC6A9, TREM…	184	3177	11626	1.27284	0.972169	0.163961	22.0065
KEGG_PATHWAY	gga04672:Intestinal immune network for IgA production	4	2.01005	0.0201666	1.69537	CD86, CD80, DMA, DMB2	83	31	4324	6.72211	0.787397	0.266308	19.2961
GOTERM_BP_DIRECT	GO:0090023~positive regulation of neutrophil chemotaxis	3	1.50754	0.020569	1.68679	C3AR1, RAC2, CD74	157	13	8994	13.22	1	0.686508	27.6486
GOTERM_BP_DIRECT	GO:0006956~complement activation	3	1.50754	0.020569	1.68679	MBL, C3, C1S	157	13	8994	13.22	1	0.686508	27.6486
UP_KEYWORDS	Cell adhesion	6	3.01508	0.0207282	1.68344	CDH13, BVES, ITGA1, ITGB2, CDH2, PTPRU	184	100	11626	3.79109	0.97546	0.161839	22.6847
UP_KEYWORDS	Immunity	4	2.01005	0.0247496	1.60643	MBL, TLR4, CATH2, TLR7	184	40	11626	6.31848	0.988155	0.182601	26.4954
GOTERM_BP_DIRECT	GO:0048661~positive regulation of smooth muscle cell proliferation	3	1.50754	0.0270703	1.56751	BMP4, CDH13, ID2	157	15	8994	11.4573	1	0.763449	34.776
GOTERM_BP_DIRECT	GO:1902042~negative regulation of extrinsic apoptotic signaling pathway via death domain receptors	3	1.50754	0.0270703	1.56751	FGG, FGA, FGB	157	15	8994	11.4573	1	0.763449	34.776
SMART	SM00033:CH	4	2.01005	0.0287602	1.54121	TAGLN, DMD, LCP1, MICALL1	104	39	5997	5.9142	0.959644	0.414332	28.0864
UP_SEQ_FEATURE	disulfide bond	19	9.54774	0.0293631	1.5322	BMP4, F9, AVBD2, AVBD1, PTPRU, PRDX1, P2RY8, AVBD9, CTSK, BDNF, TFRC, FGA, FGB, LCAT, NTRK2, LRP8, CATH2, PRL, CL2	74	340	2162	1.63267	0.99974	0.98388	32.5247
GOTERM_CC_DIRECT	GO:0016021~integral component of membrane	51	25.6281	0.0305643	1.51479	CCKAR, CYB5R2, GPR126, AQP9, ANPEP, SDC4, TLR7, CANT1, PCDH1, ST6GALNAC4, BOK, SLC4A2, XCR1, YF5, CRTAM, TIMD4, PTPRU, CACFD1, CD86, LHFPL5, BVES, CD80, LOC419112, CCR5, CCR8L, CCR2, MST1R, TREM2, C3AR1, ERBB2, CLDN10, CDH2, BDKRB2, GJC2, CD74, P2RY8, DMA, IL2RG, DMB2, PTPRC, SLC8A1, MSMO1, ITGA1, IFI27L2, SLCO1B3, TREM-B2, GPR34, LAMP3, TFRC, ATP2A3, LRP8	168	2357	10057	1.2953	0.990788	0.346955	31.0031
GOTERM_BP_DIRECT	GO:0045907~positive regulation of vasoconstriction	3	1.50754	0.0305906	1.51441	FGG, FGA, FGB	157	16	8994	10.7412	1	0.785904	38.3556
UP_KEYWORDS	Metal-thiolate cluster	2	1.00503	0.0312347	1.50536	MT4, MT3	184	2	11626	63.1848	0.996363	0.216673	32.2789
UP_KEYWORDS	Fungicide	2	1.00503	0.0312347	1.50536	AVBD9, AVBD1	184	2	11626	63.1848	0.996363	0.216673	32.2789
GOTERM_BP_DIRECT	GO:0007160~cell-matrix adhesion	4	2.01005	0.0316688	1.49937	FGG, FGA, FGB, ITGB2	157	40	8994	5.72866	1	0.779644	39.4146
GOTERM_BP_DIRECT	GO:0045087~innate immune response	6	3.01508	0.0320007	1.49484	NLRC5, CYBB, S100A9, TLR4, CATH2, TLR7	157	102	8994	3.3698	1	0.765944	39.7371
INTERPRO	IPR024824:Growth arrest and DNA damage-inducible protein GADD45	2	1.00503	0.0325167	1.48789	GADD45B, GADD45A	184	2	11164	60.6739	1	0.631351	37.7319
INTERPRO	IPR018064:Metallothionein, vertebrate, metal binding site	2	1.00503	0.0325167	1.48789	MT4, MT3	184	2	11164	60.6739	1	0.631351	37.7319
INTERPRO	IPR023587:Metallothionein domain, vertebrate	2	1.00503	0.0325167	1.48789	MT4, MT3	184	2	11164	60.6739	1	0.631351	37.7319
INTERPRO	IPR003019:Metallothionein superfamily, eukaryotic	2	1.00503	0.0325167	1.48789	MT4, MT3	184	2	11164	60.6739	1	0.631351	37.7319
INTERPRO	IPR002236:CC chemokine receptor 1	2	1.00503	0.0325167	1.48789	CCR5, CCR2	184	2	11164	60.6739	1	0.631351	37.7319
INTERPRO	IPR017854:Metallothionein domain	2	1.00503	0.0325167	1.48789	MT4, MT3	184	2	11164	60.6739	1	0.631351	37.7319
INTERPRO	IPR000006:Metallothionein, vertebrate	2	1.00503	0.0325167	1.48789	MT4, MT3	184	2	11164	60.6739	1	0.631351	37.7319
GOTERM_BP_DIRECT	GO:2000352~negative regulation of endothelial cell apoptotic process	3	1.50754	0.0342812	1.46494	FGG, FGA, FGB	157	17	8994	10.1094	1	0.773122	41.9104
GOTERM_BP_DIRECT	GO:0031640~killing of cells of other organism	2	1.00503	0.0343908	1.46356	AVBD9, AVBD1	157	2	8994	57.2866	1	0.758413	42.0129
GOTERM_BP_DIRECT	GO:0030098~lymphocyte differentiation	2	1.00503	0.0343908	1.46356	IKZF1, SPI1	157	2	8994	57.2866	1	0.758413	42.0129
INTERPRO	IPR001715:Calponin homology domain	4	2.01005	0.0351218	1.45442	TAGLN, DMD, LCP1, MICALL1	184	44	11164	5.51581	1	0.637894	40.0919
GOTERM_BP_DIRECT	GO:0050714~positive regulation of protein secretion	3	1.50754	0.0381352	1.41867	FGG, FGA, FGB	157	18	8994	9.54777	1	0.779004	45.4172
GOTERM_BP_DIRECT	GO:0007229~integrin-mediated signaling pathway	4	2.01005	0.0403919	1.39371	APOA1, PLEK, ITGA1, ITGB2	157	44	8994	5.20787	1	0.784353	47.3776
INTERPRO	IPR011162:MHC classes I/II-like antigen recognition protein	3	1.50754	0.0418468	1.37834	DMA, YF5, DMB2	184	20	11164	9.10109	1	0.682431	45.8054
GOTERM_MF_DIRECT	GO:0005102~receptor binding	4	2.01005	0.0476339	1.32208	FYB, CRTAM, FGA, FGB	149	47	8532	4.87334	0.999997	0.999997	47.2227
INTERPRO	IPR003884:Factor I / membrane attack complex	2	1.00503	0.0483785	1.31535	C7, C6	184	3	11164	40.4493	1	0.71651	50.8657
INTERPRO	IPR000157:Toll/interleukin-1 receptor homology (TIR) domain	3	1.50754	0.0498096	1.30269	TLR4, TLR7, IL17RD	184	22	11164	8.27372	1	0.708843	51.9141
SMART	SM00057:FIMAC	2	1.00503	0.0506542	1.29538	C7, C6	104	3	5997	38.4423	0.996714	0.558184	44.4178
GOTERM_BP_DIRECT	GO:0010572~positive regulation of platelet activation	2	1.00503	0.051143	1.29121	PLEK, TLR4	157	3	8994	38.1911	1	0.846675	55.8453
GOTERM_BP_DIRECT	GO:0042158~lipoprotein biosynthetic process	2	1.00503	0.051143	1.29121	APOA1, LCAT	157	3	8994	38.1911	1	0.846675	55.8453
GOTERM_BP_DIRECT	GO:0072378~blood coagulation, fibrin clot formation	2	1.00503	0.051143	1.29121	FGG, FGB	157	3	8994	38.1911	1	0.846675	55.8453
GOTERM_BP_DIRECT	GO:0043152~induction of bacterial agglutination	2	1.00503	0.051143	1.29121	FGA, FGB	157	3	8994	38.1911	1	0.846675	55.8453
GOTERM_BP_DIRECT	GO:0045416~positive regulation of interleukin-8 biosynthetic process	2	1.00503	0.051143	1.29121	TLR4, TLR7	157	3	8994	38.1911	1	0.846675	55.8453
GOTERM_MF_DIRECT	GO:0005198~structural molecule activity	5	2.51256	0.0518542	1.28522	FGG, BVES, FGA, FGB, CLDN10	149	81	8532	3.53468	0.999999	0.99909	50.2044
UP_KEYWORDS	Hydroxylation	3	1.50754	0.0542301	1.26576	MBL, F9, C1S	184	24	11626	7.8981	0.999948	0.337146	49.5832
GOTERM_BP_DIRECT	GO:0007612~learning	3	1.50754	0.0550538	1.25921	NTRK2, FGF13, ELAVL4	157	22	8994	7.81181	1	0.857003	58.5957
KEGG_PATHWAY	gga04060:Cytokine-cytokine receptor interaction	7	3.51759	0.0573672	1.24134	CCR5, CCR8L, CCR2, LOC418666, IL2RG, XCR1, PRL	83	146	4324	2.49777	0.988779	0.526842	46.296
GOTERM_CC_DIRECT	GO:0005938~cell cortex	4	2.01005	0.0576271	1.23937	FGG, FGA, FGB, FGF1	168	53	10057	4.51797	0.999872	0.526154	50.816
UP_KEYWORDS	Phosphoprotein	10	5.02513	0.0602687	1.21991	TFRC, ATP2A3, CALD1, NTRK2, F9, LRP8, DYRK2, MYC, CACNA1B, CKB	184	314	11626	2.01225	0.999983	0.356029	53.3978
INTERPRO	IPR003597:Immunoglobulin C1-set	3	1.50754	0.06267	1.20294	DMA, YF5, DMB2	184	25	11164	7.28087	1	0.774302	60.4442
INTERPRO	IPR026052:DNA-binding protein inhibitor	2	1.00503	0.0639816	1.19394	ID2, ID3	184	4	11164	30.337	1	0.765814	61.2301
GOTERM_BP_DIRECT	GO:0030218~erythrocyte differentiation	3	1.50754	0.0643276	1.1916	BMP4, IKZF1, SPI1	157	24	8994	7.16083	1	0.889096	64.4902
GOTERM_BP_DIRECT	GO:0051592~response to calcium ion	3	1.50754	0.0643276	1.1916	FGG, FGA, FGB	157	24	8994	7.16083	1	0.889096	64.4902
UP_KEYWORDS	Transferase	17	8.54271	0.0657104	1.18237	CHAC1, ERBB2, PRKAG2, CKB, NME4, ALAS1, ST6GALNAC4, PYGL, MAT1A, SULT1B1, LCAT, NTRK2, HAS2, MST1R, DYRK2, ITPK1, CAMK2A	184	674	11626	1.59368	0.999994	0.370425	56.6062
UP_KEYWORDS	NAD	4	2.01005	0.065741	1.18216	XDH, MSMO1, CYB5R2, BDH1	184	59	11626	4.28371	0.999994	0.35968	56.6237
GOTERM_BP_DIRECT	GO:0045359~positive regulation of interferon-beta biosynthetic process	2	1.00503	0.0676063	1.17001	TLR4, TLR7	157	4	8994	28.6433	1	0.89274	66.3791
GOTERM_BP_DIRECT	GO:0070493~thrombin receptor signaling pathway	2	1.00503	0.0676063	1.17001	P2RY8, PLEK	157	4	8994	28.6433	1	0.89274	66.3791
GOTERM_MF_DIRECT	GO:0016493~C-C chemokine receptor activity	2	1.00503	0.0676128	1.16997	CCR5, CCR2	149	4	8532	28.6309	1	0.997839	60.0167
GOTERM_MF_DIRECT	GO:0044548~S100 protein binding	2	1.00503	0.0676128	1.16997	CALD1, FGF1	149	4	8532	28.6309	1	0.997839	60.0167
INTERPRO	IPR000276:G protein-coupled receptor, rhodopsin-like	9	4.52261	0.0677885	1.16884	P2RY8, CCKAR, C3AR1, GPR34, CCR5, CCR8L, CCR2, BDKRB2, XCR1	184	264	11164	2.06843	1	0.771017	63.4295
SMART	SM00407:IGc1	3	1.50754	0.0678562	1.16841	DMA, YF5, DMB2	104	25	5997	6.91962	0.99956	0.619469	54.7925
GOTERM_BP_DIRECT	GO:0050829~defense response to Gram-negative bacterium	3	1.50754	0.0691476	1.16022	AVBD9, TLR4, CATH2	157	25	8994	6.87439	1	0.889911	67.2342
GOTERM_BP_DIRECT	GO:0071260~cellular response to mechanical stimulus	3	1.50754	0.0691476	1.16022	TLR4, GADD45A, TLR7	157	25	8994	6.87439	1	0.889911	67.2342
GOTERM_CC_DIRECT	GO:0005886~plasma membrane	25	12.5628	0.0713708	1.14648	CALD1, CYTH4, ANPEP, FGF13, TLR4, CLDN10, BDKRB2, CDH2, TLR7, P2RY8, PCDH1, SHC1, YF5, FYB, CRTAM, RGS18, PTPRU, CARD11, CDH13, SLCO1B3, LHFPL5, BVES, TFRC, RGS3, MST1R	168	1060	10057	1.41187	0.999986	0.576867	58.7387
UP_KEYWORDS	Sterol biosynthesis	2	1.00503	0.0762767	1.11761	MSMO1, CYB5R2	184	5	11626	25.2739	0.999999	0.394414	62.2641
UP_KEYWORDS	Cell membrane	12	6.03015	0.0764141	1.11683	P2RY8, CDH13, LHFPL5, BVES, TFRC, DMD, NTRK2, ANPEP, CLDN10, CDH2, PTPRU, GJC2	184	429	11626	1.76741	0.999999	0.384409	62.333
INTERPRO	IPR017452:GPCR, rhodopsin-like, 7TM	9	4.52261	0.0764925	1.11638	P2RY8, CCKAR, C3AR1, GPR34, CCR5, CCR8L, CCR2, BDKRB2, XCR1	184	270	11164	2.02246	1	0.798401	68.0296
UP_SEQ_FEATURE	active site:Proton acceptor	7	3.51759	0.0767046	1.11518	XDH, SULT1B1, ALDOB, NTRK2, DYRK2, BDH1, CL2	74	89	2162	2.2979	1	0.999369	65.1274
GOTERM_BP_DIRECT	GO:0007169~transmembrane receptor protein tyrosine kinase signaling pathway	4	2.01005	0.0791866	1.10135	BDNF, ERBB2, MST1R, LCP2	157	58	8994	3.9508	1	0.914196	72.3249
INTERPRO	IPR014868:Cadherin prodomain	2	1.00503	0.0793303	1.10056	CDH13, CDH2	184	5	11164	24.2696	1	0.797472	69.4089
GOTERM_CC_DIRECT	GO:0044853~plasma membrane raft	2	1.00503	0.0803302	1.09512	CDH2, LCP2	168	5	10057	23.9452	0.999997	0.59473	63.2544
GOTERM_MF_DIRECT	GO:0004872~receptor activity	4	2.01005	0.0823976	1.08409	CRTAM, ITGB2, TLR4, TLR7	149	59	8532	3.88215	1	0.996496	67.5676
SMART	SM01055:SM01055	2	1.00503	0.0830033	1.0809	CDH13, CDH2	104	5	5997	23.0654	0.999927	0.653223	62.4317
GOTERM_CC_DIRECT	GO:0005901~caveola	3	1.50754	0.0831235	1.08028	CDH13, BVES, LRP8	168	29	10057	6.19273	0.999998	0.582559	64.5667
KEGG_PATHWAY	gga04020:Calcium signaling pathway	7	3.51759	0.0835508	1.07805	CCKAR, SLC8A1, ATP2A3, ERBB2, BDKRB2, CAMK2A, CACNA1B	83	161	4324	2.26506	0.998681	0.612202	60.073
GOTERM_BP_DIRECT	GO:0016126~sterol biosynthetic process	2	1.00503	0.0837857	1.07683	MSMO1, CYB5R2	157	5	8994	22.9146	1	0.919597	74.4007
GOTERM_BP_DIRECT	GO:0007165~signal transduction	8	4.0201	0.0848204	1.0715	FYB, ARHGAP40, FGG, FGA, FGB, SDC4, ARHGAP15, IL17RD	157	218	8994	2.10226	1	0.915708	74.8472
UP_SEQ_FEATURE	repeat:2	3	1.50754	0.0889505	1.05085	APOA1, CALD1, LECT2	74	15	2162	5.84324	1	0.998421	70.7626
UP_SEQ_FEATURE	repeat:1	3	1.50754	0.0889505	1.05085	APOA1, CALD1, LECT2	74	15	2162	5.84324	1	0.998421	70.7626
UP_KEYWORDS	Steroid biosynthesis	2	1.00503	0.0908229	1.0418	MSMO1, CYB5R2	184	6	11626	21.0616	1	0.429801	68.9484
KEGG_PATHWAY	gga01230:Biosynthesis of amino acids	4	2.01005	0.0927842	1.03253	GLUL, MAT1A, ALDOB, PAH	83	57	4324	3.65589	0.999389	0.603493	64.1088
GOTERM_CC_DIRECT	GO:0005913~cell-cell adherens junction	3	1.50754	0.0932082	1.03055	CRTAM, CDH2, PRDX1	168	31	10057	5.7932	1	0.602829	68.9553
UP_SEQ_FEATURE	chain:triggering receptor expressed on myeloid cells	2	1.00503	0.0979571	1.00896	TREM-B2, TREM2	74	3	2162	19.4775	1	0.996692	74.3562
GOTERM_CC_DIRECT	GO:0009986~cell surface	8	4.0201	0.0981649	1.00804	CDH13, DMA, APOH, ITGB2, MST1R, CDH2, SDC4, CD74	168	236	10057	2.02926	1	0.600586	70.9245
GOTERM_MF_DIRECT	GO:0005515~protein binding	5	2.51256	0.0982445	1.00769	TTR, BVES, LRP8, CDH2, PRDX1	149	101	8532	2.83474	1	0.995658	74.1828
UP_KEYWORDS	Oxidoreductase	7	3.51759	0.0996254	1.00163	XDH, CYBB, MSMO1, CYB5R2, LEPREL1, PRDX1, BDH1	184	202	11626	2.18957	1	0.450748	72.446
GOTERM_BP_DIRECT	GO:0003139~secondary heart field specification	2	1.00503	0.0996862	1.00136	BMP4, ID2	157	6	8994	19.0955	1	0.941673	80.509
GOTERM_BP_DIRECT	GO:0051006~positive regulation of lipoprotein lipase activity	2	1.00503	0.0996862	1.00136	APOA1, APOH	157	6	8994	19.0955	1	0.941673	80.509
GOTERM_BP_DIRECT	GO:0048668~collateral sprouting	2	1.00503	0.0996862	1.00136	BDNF, NTRK2	157	6	8994	19.0955	1	0.941673	80.509
GOTERM_BP_DIRECT	GO:0002320~lymphoid progenitor cell differentiation	2	1.00503	0.0996862	1.00136	BMP4, SPI1	157	6	8994	19.0955	1	0.941673	80.509
GOTERM_BP_DIRECT	GO:0006958~complement activation, classical pathway	2	1.00503	0.0996862	1.00136	MBL, C1S	157	6	8994	19.0955	1	0.941673	80.509
GOTERM_MF_DIRECT	GO:0030674~protein binding, bridging	2	1.00503	0.0996963	1.00132	FGA, FGB	149	6	8532	19.0872	1	0.989983	74.7218

## Sheet: DAVID GO
Category	Term	Count	%	PValue	-log10(p-value)	Genes	List Total	Pop Hits	Pop Total	Fold Enrichment	Bonferroni	Benjamini	FDR
GOTERM_BP_DIRECT	GO:0006955~immune response	13	6.53266	3.56914e-07	6.44744	CCL1, FYB, C7, C8B, CCR5, DMA, C6, CCR2, CTSS, TLR7, DMB2, CD74, LCP2	157	109	8994	6.83235	0.000318673	0.000318673	0.000555775
GOTERM_CC_DIRECT	GO:0005576~extracellular region	18	9.04523	3.02927e-06	5.51866	CCL1, BMP4, MBL, C3, FETUB, AVBD2, FGF13, AVBD1, C1S, DNASE2B, AVBD9, BDNF, LCAT, CATH2, FGF1, PRL, IGFBP4, CL2	168	275	10057	3.91831	0.000457316	0.000457316	0.00362155
GOTERM_BP_DIRECT	GO:0006935~chemotaxis	6	3.01508	5.90873e-05	4.22851	C3AR1, CCR5, RAC2, CCR8L, CCR2, XCR1	157	25	8994	13.7488	0.0513986	0.0260383	0.0919696
GOTERM_CC_DIRECT	GO:0072562~blood microparticle	7	3.51759	9.12816e-05	4.03962	GC, FGG, APOA1, FGA, FGB, ITIH2, C1S	168	45	10057	9.31204	0.0136896	0.00686838	0.109076
GOTERM_BP_DIRECT	GO:0031639~plasminogen activation	4	2.01005	9.85305e-05	4.00643	FGG, FGA, FGB, APOH	157	6	8994	38.1911	0.0842319	0.0289047	0.153319
GOTERM_CC_DIRECT	GO:0005615~extracellular space	24	12.0603	0.000101984	3.99147	GC, BMP4, XDH, CCL1, C3, PRKAG2, F9, ANPEP, CTSS, PRDX1, CPN1, CKB, AVBD9, TTR, CDH13, CTSK, APOA1, CREG1, FABP3, SERPINB10, FGF1, LECT2, PRL, LCP1	168	587	10057	2.44755	0.0152824	0.00512032	0.121858
GOTERM_CC_DIRECT	GO:0031091~platelet alpha granule	4	2.01005	0.00049531	3.30512	FGG, FGA, FGB, STXBP3	168	10	10057	23.9452	0.0720806	0.0185288	0.590559
GOTERM_BP_DIRECT	GO:0070527~platelet aggregation	5	2.51256	0.000596294	3.22454	FGG, FGA, PLEK, FGB, STXBP3	157	23	8994	12.4536	0.412952	0.124677	0.92451
GOTERM_BP_DIRECT	GO:0019882~antigen processing and presentation	5	2.51256	0.000705965	3.15122	DMA, CTSS, YF5, DMB2, CD74	157	24	8994	11.9347	0.467754	0.1185	1.09367
GOTERM_BP_DIRECT	GO:0034116~positive regulation of heterotypic cell-cell adhesion	3	1.50754	0.000886611	3.05227	FGG, FGA, FGB	157	3	8994	57.2866	0.547105	0.123673	1.37172
GOTERM_CC_DIRECT	GO:0070062~extracellular exosome	40	20.1005	0.00123813	2.90724	GC, C7, LXN, C6, ALDOB, DPYS, ANPEP, PAH, ITGB2, CDH2, C1S, SDC4, OAF, PRDX1, CD74, CKB, CANT1, TTR, FGG, APOA1, FGA, RAC2, DMA, FGB, LCAT, CREG1, APOH, ITIH2, ANGPTL2, COL4A2, FETUB, F9, STXBP3, APEH, CARD11, C8B, CDH13, FABP3, HPGD, LCP1	168	1448	10057	1.65368	0.170617	0.0367233	1.47023
GOTERM_CC_DIRECT	GO:0005579~membrane attack complex	3	1.50754	0.00160892	2.79347	C7, C8B, C6	168	4	10057	44.8973	0.21584	0.0397136	1.90666
GOTERM_CC_DIRECT	GO:0009897~external side of plasma membrane	7	3.51759	0.00284065	2.54658	CDH13, FGG, FGA, FGB, ANPEP, TLR4, CD74	168	85	10057	4.9299	0.349197	0.0595191	3.34375
GOTERM_BP_DIRECT	GO:0051258~protein polymerization	3	1.50754	0.0028884	2.53934	FGG, FGA, FGB	157	5	8994	34.372	0.924459	0.308582	4.40432
GOTERM_BP_DIRECT	GO:0070374~positive regulation of ERK1 and ERK2 cascade	7	3.51759	0.0033024	2.48117	BMP4, CCL1, FGG, FGA, FGB, TLR4, CD74	157	84	8994	4.77389	0.947865	0.30874	5.0205
GOTERM_CC_DIRECT	GO:0005577~fibrinogen complex	3	1.50754	0.00393505	2.40505	FGG, FGA, FGB	168	6	10057	29.9315	0.448639	0.0717189	4.60442
GOTERM_CC_DIRECT	GO:0034364~high-density lipoprotein particle	3	1.50754	0.00544912	2.26367	APOA1, LCAT, APOH	168	7	10057	25.6556	0.561795	0.0875976	6.32366
GOTERM_BP_DIRECT	GO:0006954~inflammatory response	8	4.0201	0.00571683	2.24284	CCL1, C3AR1, CYBB, CCR5, C3, CCR2, TLR4, TLR7	157	124	8994	3.69591	0.994023	0.433832	8.54072
GOTERM_BP_DIRECT	GO:1900745~positive regulation of p38MAPK cascade	3	1.50754	0.00592858	2.22705	XDH, GADD45B, GADD45A	157	7	8994	24.5514	0.995058	0.411982	8.84357
GOTERM_BP_DIRECT	GO:0000185~activation of MAPKKK activity	3	1.50754	0.00592858	2.22705	CARD11, GADD45B, GADD45A	157	7	8994	24.5514	0.995058	0.411982	8.84357
GOTERM_CC_DIRECT	GO:0042613~MHC class II protein complex	3	1.50754	0.00718654	2.14348	DMA, DMB2, CD74	168	8	10057	22.4487	0.663476	0.103188	8.2615
GOTERM_BP_DIRECT	GO:0055114~oxidation-reduction process	7	3.51759	0.00772881	2.11189	XDH, MSMO1, CYB5R2, CREG1, LEPREL1, PRDX1, BDH1	157	100	8994	4.01006	0.999021	0.467342	11.3805
GOTERM_BP_DIRECT	GO:0090277~positive regulation of peptide hormone secretion	3	1.50754	0.00781514	2.10706	FGG, FGA, FGB	157	8	8994	21.4825	0.999094	0.442259	11.5005
GOTERM_BP_DIRECT	GO:0030890~positive regulation of B cell proliferation	4	2.01005	0.0110341	1.95726	CARD11, TFRC, TLR4, CD74	157	27	8994	8.48691	0.99995	0.533347	15.8673
GOTERM_BP_DIRECT	GO:0042730~fibrinolysis	3	1.50754	0.0122774	1.91089	FGG, FGA, FGB	157	10	8994	17.186	0.999984	0.545233	17.4993
GOTERM_BP_DIRECT	GO:0045921~positive regulation of exocytosis	3	1.50754	0.0122774	1.91089	FGG, FGA, FGB	157	10	8994	17.186	0.999984	0.545233	17.4993
GOTERM_BP_DIRECT	GO:0006952~defense response	3	1.50754	0.0148363	1.82868	AVBD2, AVBD1, CD74	157	11	8994	15.6236	0.999998	0.589291	20.7654
GOTERM_BP_DIRECT	GO:0090023~positive regulation of neutrophil chemotaxis	3	1.50754	0.020569	1.68679	C3AR1, RAC2, CD74	157	13	8994	13.22	1	0.686508	27.6486
GOTERM_BP_DIRECT	GO:0006956~complement activation	3	1.50754	0.020569	1.68679	MBL, C3, C1S	157	13	8994	13.22	1	0.686508	27.6486
GOTERM_BP_DIRECT	GO:0048661~positive regulation of smooth muscle cell proliferation	3	1.50754	0.0270703	1.56751	BMP4, CDH13, ID2	157	15	8994	11.4573	1	0.763449	34.776
GOTERM_BP_DIRECT	GO:1902042~negative regulation of extrinsic apoptotic signaling pathway via death domain receptors	3	1.50754	0.0270703	1.56751	FGG, FGA, FGB	157	15	8994	11.4573	1	0.763449	34.776
GOTERM_CC_DIRECT	GO:0016021~integral component of membrane	51	25.6281	0.0305643	1.51479	CCKAR, CYB5R2, GPR126, AQP9, ANPEP, SDC4, TLR7, CANT1, PCDH1, ST6GALNAC4, BOK, SLC4A2, XCR1, YF5, CRTAM, TIMD4, PTPRU, CACFD1, CD86, LHFPL5, BVES, CD80, LOC419112, CCR5, CCR8L, CCR2, MST1R, TREM2, C3AR1, ERBB2, CLDN10, CDH2, BDKRB2, GJC2, CD74, P2RY8, DMA, IL2RG, DMB2, PTPRC, SLC8A1, MSMO1, ITGA1, IFI27L2, SLCO1B3, TREM-B2, GPR34, LAMP3, TFRC, ATP2A3, LRP8	168	2357	10057	1.2953	0.990788	0.346955	31.0031
GOTERM_BP_DIRECT	GO:0045907~positive regulation of vasoconstriction	3	1.50754	0.0305906	1.51441	FGG, FGA, FGB	157	16	8994	10.7412	1	0.785904	38.3556
GOTERM_BP_DIRECT	GO:0007160~cell-matrix adhesion	4	2.01005	0.0316688	1.49937	FGG, FGA, FGB, ITGB2	157	40	8994	5.72866	1	0.779644	39.4146
GOTERM_BP_DIRECT	GO:0045087~innate immune response	6	3.01508	0.0320007	1.49484	NLRC5, CYBB, S100A9, TLR4, CATH2, TLR7	157	102	8994	3.3698	1	0.765944	39.7371
GOTERM_BP_DIRECT	GO:2000352~negative regulation of endothelial cell apoptotic process	3	1.50754	0.0342812	1.46494	FGG, FGA, FGB	157	17	8994	10.1094	1	0.773122	41.9104
GOTERM_BP_DIRECT	GO:0031640~killing of cells of other organism	2	1.00503	0.0343908	1.46356	AVBD9, AVBD1	157	2	8994	57.2866	1	0.758413	42.0129
GOTERM_BP_DIRECT	GO:0030098~lymphocyte differentiation	2	1.00503	0.0343908	1.46356	IKZF1, SPI1	157	2	8994	57.2866	1	0.758413	42.0129
GOTERM_BP_DIRECT	GO:0050714~positive regulation of protein secretion	3	1.50754	0.0381352	1.41867	FGG, FGA, FGB	157	18	8994	9.54777	1	0.779004	45.4172
GOTERM_BP_DIRECT	GO:0007229~integrin-mediated signaling pathway	4	2.01005	0.0403919	1.39371	APOA1, PLEK, ITGA1, ITGB2	157	44	8994	5.20787	1	0.784353	47.3776
GOTERM_MF_DIRECT	GO:0005102~receptor binding	4	2.01005	0.0476339	1.32208	FYB, CRTAM, FGA, FGB	149	47	8532	4.87334	0.999997	0.999997	47.2227
GOTERM_BP_DIRECT	GO:0010572~positive regulation of platelet activation	2	1.00503	0.051143	1.29121	PLEK, TLR4	157	3	8994	38.1911	1	0.846675	55.8453
GOTERM_BP_DIRECT	GO:0042158~lipoprotein biosynthetic process	2	1.00503	0.051143	1.29121	APOA1, LCAT	157	3	8994	38.1911	1	0.846675	55.8453
GOTERM_BP_DIRECT	GO:0072378~blood coagulation, fibrin clot formation	2	1.00503	0.051143	1.29121	FGG, FGB	157	3	8994	38.1911	1	0.846675	55.8453
GOTERM_BP_DIRECT	GO:0043152~induction of bacterial agglutination	2	1.00503	0.051143	1.29121	FGA, FGB	157	3	8994	38.1911	1	0.846675	55.8453
GOTERM_BP_DIRECT	GO:0045416~positive regulation of interleukin-8 biosynthetic process	2	1.00503	0.051143	1.29121	TLR4, TLR7	157	3	8994	38.1911	1	0.846675	55.8453
GOTERM_MF_DIRECT	GO:0005198~structural molecule activity	5	2.51256	0.0518542	1.28522	FGG, BVES, FGA, FGB, CLDN10	149	81	8532	3.53468	0.999999	0.99909	50.2044
GOTERM_BP_DIRECT	GO:0007612~learning	3	1.50754	0.0550538	1.25921	NTRK2, FGF13, ELAVL4	157	22	8994	7.81181	1	0.857003	58.5957
GOTERM_CC_DIRECT	GO:0005938~cell cortex	4	2.01005	0.0576271	1.23937	FGG, FGA, FGB, FGF1	168	53	10057	4.51797	0.999872	0.526154	50.816
GOTERM_BP_DIRECT	GO:0030218~erythrocyte differentiation	3	1.50754	0.0643276	1.1916	BMP4, IKZF1, SPI1	157	24	8994	7.16083	1	0.889096	64.4902
GOTERM_BP_DIRECT	GO:0051592~response to calcium ion	3	1.50754	0.0643276	1.1916	FGG, FGA, FGB	157	24	8994	7.16083	1	0.889096	64.4902
GOTERM_BP_DIRECT	GO:0045359~positive regulation of interferon-beta biosynthetic process	2	1.00503	0.0676063	1.17001	TLR4, TLR7	157	4	8994	28.6433	1	0.89274	66.3791
GOTERM_BP_DIRECT	GO:0070493~thrombin receptor signaling pathway	2	1.00503	0.0676063	1.17001	P2RY8, PLEK	157	4	8994	28.6433	1	0.89274	66.3791
GOTERM_MF_DIRECT	GO:0016493~C-C chemokine receptor activity	2	1.00503	0.0676128	1.16997	CCR5, CCR2	149	4	8532	28.6309	1	0.997839	60.0167
GOTERM_MF_DIRECT	GO:0044548~S100 protein binding	2	1.00503	0.0676128	1.16997	CALD1, FGF1	149	4	8532	28.6309	1	0.997839	60.0167
GOTERM_BP_DIRECT	GO:0050829~defense response to Gram-negative bacterium	3	1.50754	0.0691476	1.16022	AVBD9, TLR4, CATH2	157	25	8994	6.87439	1	0.889911	67.2342
GOTERM_BP_DIRECT	GO:0071260~cellular response to mechanical stimulus	3	1.50754	0.0691476	1.16022	TLR4, GADD45A, TLR7	157	25	8994	6.87439	1	0.889911	67.2342
GOTERM_CC_DIRECT	GO:0005886~plasma membrane	25	12.5628	0.0713708	1.14648	CALD1, CYTH4, ANPEP, FGF13, TLR4, CLDN10, BDKRB2, CDH2, TLR7, P2RY8, PCDH1, SHC1, YF5, FYB, CRTAM, RGS18, PTPRU, CARD11, CDH13, SLCO1B3, LHFPL5, BVES, TFRC, RGS3, MST1R	168	1060	10057	1.41187	0.999986	0.576867	58.7387
GOTERM_BP_DIRECT	GO:0007169~transmembrane receptor protein tyrosine kinase signaling pathway	4	2.01005	0.0791866	1.10135	BDNF, ERBB2, MST1R, LCP2	157	58	8994	3.9508	1	0.914196	72.3249
GOTERM_CC_DIRECT	GO:0044853~plasma membrane raft	2	1.00503	0.0803302	1.09512	CDH2, LCP2	168	5	10057	23.9452	0.999997	0.59473	63.2544
GOTERM_MF_DIRECT	GO:0004872~receptor activity	4	2.01005	0.0823976	1.08409	CRTAM, ITGB2, TLR4, TLR7	149	59	8532	3.88215	1	0.996496	67.5676
GOTERM_CC_DIRECT	GO:0005901~caveola	3	1.50754	0.0831235	1.08028	CDH13, BVES, LRP8	168	29	10057	6.19273	0.999998	0.582559	64.5667
GOTERM_BP_DIRECT	GO:0016126~sterol biosynthetic process	2	1.00503	0.0837857	1.07683	MSMO1, CYB5R2	157	5	8994	22.9146	1	0.919597	74.4007
GOTERM_BP_DIRECT	GO:0007165~signal transduction	8	4.0201	0.0848204	1.0715	FYB, ARHGAP40, FGG, FGA, FGB, SDC4, ARHGAP15, IL17RD	157	218	8994	2.10226	1	0.915708	74.8472
GOTERM_CC_DIRECT	GO:0005913~cell-cell adherens junction	3	1.50754	0.0932082	1.03055	CRTAM, CDH2, PRDX1	168	31	10057	5.7932	1	0.602829	68.9553
GOTERM_CC_DIRECT	GO:0009986~cell surface	8	4.0201	0.0981649	1.00804	CDH13, DMA, APOH, ITGB2, MST1R, CDH2, SDC4, CD74	168	236	10057	2.02926	1	0.600586	70.9245
GOTERM_MF_DIRECT	GO:0005515~protein binding	5	2.51256	0.0982445	1.00769	TTR, BVES, LRP8, CDH2, PRDX1	149	101	8532	2.83474	1	0.995658	74.1828
GOTERM_BP_DIRECT	GO:0003139~secondary heart field specification	2	1.00503	0.0996862	1.00136	BMP4, ID2	157	6	8994	19.0955	1	0.941673	80.509
GOTERM_BP_DIRECT	GO:0051006~positive regulation of lipoprotein lipase activity	2	1.00503	0.0996862	1.00136	APOA1, APOH	157	6	8994	19.0955	1	0.941673	80.509
GOTERM_BP_DIRECT	GO:0048668~collateral sprouting	2	1.00503	0.0996862	1.00136	BDNF, NTRK2	157	6	8994	19.0955	1	0.941673	80.509
GOTERM_BP_DIRECT	GO:0002320~lymphoid progenitor cell differentiation	2	1.00503	0.0996862	1.00136	BMP4, SPI1	157	6	8994	19.0955	1	0.941673	80.509
GOTERM_BP_DIRECT	GO:0006958~complement activation, classical pathway	2	1.00503	0.0996862	1.00136	MBL, C1S	157	6	8994	19.0955	1	0.941673	80.509
GOTERM_MF_DIRECT	GO:0030674~protein binding, bridging	2	1.00503	0.0996963	1.00132	FGA, FGB	149	6	8532	19.0872	1	0.989983	74.7218

## Sheet: DAVID KEGG
Category	Term	Count	%	PValue	-log10(p-value)	Genes	List Total	Pop Hits	Pop Total	Fold Enrichment	Bonferroni	Benjamini	FDR
KEGG_PATHWAY	gga04514:Cell adhesion molecules (CAMs)	10	5.02513	0.000186	3.73049	PTPRC, CD86, CD80, DMA, CLDN10, ITGB2, CDH2, SDC4, YF5, DMB2	83	109	4324	4.77948	0.0140379	0.0140379	0.195555
KEGG_PATHWAY	gga04145:Phagosome	10	5.02513	0.000435634	3.36088	TUBB, MBL, TFRC, C3, DMA, ITGB2, TLR4, CTSS, YF5, DMB2	83	122	4324	4.2702	0.0325731	0.0164214	0.457469
KEGG_PATHWAY	gga04010:MAPK signaling pathway	10	5.02513	0.0174863	1.7573	BDNF, RAC2, MAP2K3, NTRK2, FGF13, GADD45B, FGF1, GADD45A, MYC, CACNA1B	83	211	4324	2.46902	0.738342	0.360396	16.9425
KEGG_PATHWAY	gga04620:Toll-like receptor signaling pathway	6	3.01508	0.0198618	1.70198	CTSK, CD86, CD80, MAP2K3, TLR4, TLR7	83	83	4324	3.766	0.782311	0.316939	19.0314
KEGG_PATHWAY	gga04672:Intestinal immune network for IgA production	4	2.01005	0.0201666	1.69537	CD86, CD80, DMA, DMB2	83	31	4324	6.72211	0.787397	0.266308	19.2961
KEGG_PATHWAY	gga04060:Cytokine-cytokine receptor interaction	7	3.51759	0.0573672	1.24134	CCR5, CCR8L, CCR2, LOC418666, IL2RG, XCR1, PRL	83	146	4324	2.49777	0.988779	0.526842	46.296
KEGG_PATHWAY	gga04020:Calcium signaling pathway	7	3.51759	0.0835508	1.07805	CCKAR, SLC8A1, ATP2A3, ERBB2, BDKRB2, CAMK2A, CACNA1B	83	161	4324	2.26506	0.998681	0.612202	60.073
KEGG_PATHWAY	gga01230:Biosynthesis of amino acids	4	2.01005	0.0927842	1.03253	GLUL, MAT1A, ALDOB, PAH	83	57	4324	3.65589	0.999389	0.603493	64.1088

## Sheet: Enriced KEGG Network
Pathway	Genes	fc	log2fc
Cell_adhesion_molecules_(CAMs)	PTPRC	2.30104	1.20229
Cell_adhesion_molecules_(CAMs)	CD86	2.09697	1.0683
Cell_adhesion_molecules_(CAMs)	CD80	2.34065	1.22691
Cell_adhesion_molecules_(CAMs)	DMA	2.23309	1.15904
Cell_adhesion_molecules_(CAMs)	CLDN10	0.00900534	-6.795
Cell_adhesion_molecules_(CAMs)	ITGB2	2.65385	1.40809
Cell_adhesion_molecules_(CAMs)	CDH2	2.5754	1.3648
Cell_adhesion_molecules_(CAMs)	SDC4	0.394821	-1.34073
Cell_adhesion_molecules_(CAMs)	YF5	2.07062	1.05007
Cell_adhesion_molecules_(CAMs)	DMB2	2.41331	1.27101
Phagosome	TUBB	0.409261	-1.28891
Phagosome	MBL	2.06106	1.04338
Phagosome	TFRC	2.59074	1.37336
Phagosome	C3	5.4838	2.45518
Phagosome	DMA	2.23309	1.15904
Phagosome	ITGB2	2.65385	1.40809
Phagosome	TLR4	2.00259	1.00187
Phagosome	CTSS	2.25711	1.17447
Phagosome	YF5	2.07062	1.05007
Phagosome	DMB2	2.41331	1.27101
MAPK_signaling_pathway	BDNF	0.181185	-2.46447
MAPK_signaling_pathway	RAC2	2.22398	1.15314
MAPK_signaling_pathway	MAP2K3	0.488125	-1.03468
MAPK_signaling_pathway	NTRK2	2.08548	1.06038
MAPK_signaling_pathway	FGF13	2.4986	1.32112
MAPK_signaling_pathway	GADD45B	0.441387	-1.17988
MAPK_signaling_pathway	FGF1	2.63388	1.39719
MAPK_signaling_pathway	GADD45A	0.423766	-1.23866
MAPK_signaling_pathway	MYC	0.33103	-1.59496
MAPK_signaling_pathway	CACNA1B	2.11363	1.07973
Toll-like_receptor_signaling_pathway	CTSK	0.47287	-1.08048
Toll-like_receptor_signaling_pathway	CD86	2.09697	1.0683
Toll-like_receptor_signaling_pathway	CD80	2.34065	1.22691
Toll-like_receptor_signaling_pathway	MAP2K3	0.488125	-1.03468
Toll-like_receptor_signaling_pathway	TLR4	2.00259	1.00187
Toll-like_receptor_signaling_pathway	TLR7	3.15524	1.65775
Intestinal_immune_network_for_IgA_production	CD86	2.09697	1.0683
Intestinal_immune_network_for_IgA_production	CD80	2.34065	1.22691
Intestinal_immune_network_for_IgA_production	DMA	2.23309	1.15904
Intestinal_immune_network_for_IgA_production	DMB2	2.41331	1.27101
Cytokine-cytokine_receptor_interaction	CCR5	2.23082	1.15757
Cytokine-cytokine_receptor_interaction	CCR8L	2.58777	1.37171
Cytokine-cytokine_receptor_interaction	CCR2	2.4325	1.28244
Cytokine-cytokine_receptor_interaction	LOC418666	3.05005	1.60883
Cytokine-cytokine_receptor_interaction	IL2RG	2.01444	1.01038
Cytokine-cytokine_receptor_interaction	XCR1	2.49067	1.31653
Cytokine-cytokine_receptor_interaction	PRL	2.08611	1.06081
Calcium_signaling_pathway	CCKAR	0.462246	-1.11327
Calcium_signaling_pathway	SLC8A1	2.23801	1.16221
Calcium_signaling_pathway	ATP2A3	0.343604	-1.54118
Calcium_signaling_pathway	ERBB2	0.484083	-1.04668
Calcium_signaling_pathway	BDKRB2	3.29021	1.71818
Calcium_signaling_pathway	CAMK2A	3.8808	1.95636
Calcium_signaling_pathway	CACNA1B	2.11363	1.07973
Biosynthesis_of_amino_acids	GLUL	0.277337	-1.85029
Biosynthesis_of_amino_acids	MAT1A	2.16278	1.11289
Biosynthesis_of_amino_acids	ALDOB	3.71738	1.89429
Biosynthesis_of_amino_acids	PAH	2.365	1.24184

## Sheet: Top30 of GO enrichment
ID	Category	GO term	Count	Fold Enrichment	-log10(p-value)	GO ID	%	PValue	Genes	List Total	Pop Hits	Pop Total	Bonferroni	Benjamini	FDR
1	Biological process	immune response	13	6.83235	6.44744	GO:0006955	6.53266	3.56914e-07	CCL1, FYB, C7, C8B, CCR5, DMA, C6, CCR2, CTSS, TLR7, DMB2, CD74, LCP2	157	109	8994	0.000318673	0.000318673	0.000555775
2	Biological process	chemotaxis	6	13.7488	4.22851	GO:0006935	3.01508	5.90873e-05	C3AR1, CCR5, RAC2, CCR8L, CCR2, XCR1	157	25	8994	0.0513986	0.0260383	0.0919696
3	Biological process	plasminogen activation	4	38.1911	4.00643	GO:0031639	2.01005	9.85305e-05	FGG, FGA, FGB, APOH	157	6	8994	0.0842319	0.0289047	0.153319
4	Biological process	platelet aggregation	5	12.4536	3.22454	GO:0070527	2.51256	0.000596294	FGG, FGA, PLEK, FGB, STXBP3	157	23	8994	0.412952	0.124677	0.92451
5	Biological process	antigen processing and presentation	5	11.9347	3.15122	GO:0019882	2.51256	0.000705965	DMA, CTSS, YF5, DMB2, CD74	157	24	8994	0.467754	0.1185	1.09367
6	Biological process	positive regulation of heterotypic cell-cell adhesion	3	57.2866	3.05227	GO:0034116	1.50754	0.000886611	FGG, FGA, FGB	157	3	8994	0.547105	0.123673	1.37172
7	Biological process	protein polymerization	3	34.372	2.53934	GO:0051258	1.50754	0.0028884	FGG, FGA, FGB	157	5	8994	0.924459	0.308582	4.40432
8	Biological process	positive regulation of ERK1 and ERK2 cascade	7	4.77389	2.48117	GO:0070374	3.51759	0.0033024	BMP4, CCL1, FGG, FGA, FGB, TLR4, CD74	157	84	8994	0.947865	0.30874	5.0205
9	Biological process	inflammatory response	8	3.69591	2.24284	GO:0006954	4.0201	0.00571683	CCL1, C3AR1, CYBB, CCR5, C3, CCR2, TLR4, TLR7	157	124	8994	0.994023	0.433832	8.54072
10	Biological process	positive regulation of p38MAPK cascade	3	24.5514	2.22705	GO:1900745	1.50754	0.00592858	XDH, GADD45B, GADD45A	157	7	8994	0.995058	0.411982	8.84357
11	Biological process	activation of MAPKKK activity	3	24.5514	2.22705	GO:0000185	1.50754	0.00592858	CARD11, GADD45B, GADD45A	157	7	8994	0.995058	0.411982	8.84357
12	Biological process	oxidation-reduction process	7	4.01006	2.11189	GO:0055114	3.51759	0.00772881	XDH, MSMO1, CYB5R2, CREG1, LEPREL1, PRDX1, BDH1	157	100	8994	0.999021	0.467342	11.3805
13	Biological process	positive regulation of peptide hormone secretion	3	21.4825	2.10706	GO:0090277	1.50754	0.00781514	FGG, FGA, FGB	157	8	8994	0.999094	0.442259	11.5005
14	Biological process	positive regulation of B cell proliferation	4	8.48691	1.95726	GO:0030890	2.01005	0.0110341	CARD11, TFRC, TLR4, CD74	157	27	8994	0.99995	0.533347	15.8673
15	Biological process	fibrinolysis	3	17.186	1.91089	GO:0042730	1.50754	0.0122774	FGG, FGA, FGB	157	10	8994	0.999984	0.545233	17.4993
16	Biological process	positive regulation of exocytosis	3	17.186	1.91089	GO:0045921	1.50754	0.0122774	FGG, FGA, FGB	157	10	8994	0.999984	0.545233	17.4993
17	Biological process	defense response	3	15.6236	1.82868	GO:0006952	1.50754	0.0148363	AVBD2, AVBD1, CD74	157	11	8994	0.999998	0.589291	20.7654
18	Biological process	positive regulation of neutrophil chemotaxis	3	13.22	1.68679	GO:0090023	1.50754	0.020569	C3AR1, RAC2, CD74	157	13	8994	1	0.686508	27.6486
19	Biological process	complement activation	3	13.22	1.68679	GO:0006956	1.50754	0.020569	MBL, C3, C1S	157	13	8994	1	0.686508	27.6486
20	Biological process	positive regulation of smooth muscle cell proliferation	3	11.4573	1.56751	GO:0048661	1.50754	0.0270703	BMP4, CDH13, ID2	157	15	8994	1	0.763449	34.776
21	Cellular component	extracellular region	18	3.91831	5.51866	GO:0005576	9.04523	3.02927e-06	CCL1, BMP4, MBL, C3, FETUB, AVBD2, FGF13, AVBD1, C1S, DNASE2B, AVBD9, BDNF, LCAT, CATH2, FGF1, PRL, IGFBP4, CL2	168	275	10057	0.000457316	0.000457316	0.00362155
22	Cellular component	blood microparticle	7	9.31204	4.03962	GO:0072562	3.51759	9.12816e-05	GC, FGG, APOA1, FGA, FGB, ITIH2, C1S	168	45	10057	0.0136896	0.00686838	0.109076
23	Cellular component	extracellular space	24	2.44755	3.99147	GO:0005615	12.0603	0.000101984	GC, BMP4, XDH, CCL1, C3, PRKAG2, F9, ANPEP, CTSS, PRDX1, CPN1, CKB, AVBD9, TTR, CDH13, CTSK, APOA1, CREG1, FABP3, SERPINB10, FGF1, LECT2, PRL, LCP1	168	587	10057	0.0152824	0.00512032	0.121858
24	Cellular component	platelet alpha granule	4	23.9452	3.30512	GO:0031091	2.01005	0.00049531	FGG, FGA, FGB, STXBP3	168	10	10057	0.0720806	0.0185288	0.590559
25	Cellular component	extracellular exosome	40	1.65368	2.90724	GO:0070062	20.1005	0.00123813	GC, C7, LXN, C6, ALDOB, DPYS, ANPEP, PAH, ITGB2, CDH2, C1S, SDC4, OAF, PRDX1, CD74, CKB, CANT1, TTR, FGG, APOA1, FGA, RAC2, DMA, FGB, LCAT, CREG1, APOH, ITIH2, ANGPTL2, COL4A2, FETUB, F9, STXBP3, APEH, CARD11, C8B, CDH13, FABP3, HPGD, LCP1	168	1448	10057	0.170617	0.0367233	1.47023
26	Cellular component	membrane attack complex	3	44.8973	2.79347	GO:0005579	1.50754	0.00160892	C7, C8B, C6	168	4	10057	0.21584	0.0397136	1.90666
27	Cellular component	external side of plasma membrane	7	4.9299	2.54658	GO:0009897	3.51759	0.00284065	CDH13, FGG, FGA, FGB, ANPEP, TLR4, CD74	168	85	10057	0.349197	0.0595191	3.34375
28	Cellular component	fibrinogen complex	3	29.9315	2.40505	GO:0005577	1.50754	0.00393505	FGG, FGA, FGB	168	6	10057	0.448639	0.0717189	4.60442
29	Cellular component	high-density lipoprotein particle	3	25.6556	2.26367	GO:0034364	1.50754	0.00544912	APOA1, LCAT, APOH	168	7	10057	0.561795	0.0875976	6.32366
30	Cellular component	MHC class II protein complex	3	22.4487	2.14348	GO:0042613	1.50754	0.00718654	DMA, DMB2, CD74	168	8	10057	0.663476	0.103188	8.2615

## Sheet: Pathway enrichment
No.	Category	KEGG pathway	Count	Fold Enrichment	-log10(p-value)	KEGG ID	%	PValue	Genes	List Total	Pop Hits	Pop Total	Bonferroni	Benjamini	FDR
1	KEGG_PATHWAY	Cell adhesion molecules (CAMs)	10	4.77948	3.73049	gga04514	5.02513	0.000186	PTPRC, CD86, CD80, DMA, CLDN10, ITGB2, CDH2, SDC4, YF5, DMB2	83	109	4324	0.0140379	0.0140379	0.195555
2	KEGG_PATHWAY	Phagosome	10	4.2702	3.36088	gga04145	5.02513	0.000435634	TUBB, MBL, TFRC, C3, DMA, ITGB2, TLR4, CTSS, YF5, DMB2	83	122	4324	0.0325731	0.0164214	0.457469
3	KEGG_PATHWAY	MAPK signaling pathway	10	2.46902	1.7573	gga04010	5.02513	0.0174863	BDNF, RAC2, MAP2K3, NTRK2, FGF13, GADD45B, FGF1, GADD45A, MYC, CACNA1B	83	211	4324	0.738342	0.360396	16.9425
4	KEGG_PATHWAY	Toll-like receptor signaling pathway	6	3.766	1.70198	gga04620	3.01508	0.0198618	CTSK, CD86, CD80, MAP2K3, TLR4, TLR7	83	83	4324	0.782311	0.316939	19.0314
5	KEGG_PATHWAY	Intestinal immune network for IgA production	4	6.72211	1.69537	gga04672	2.01005	0.0201666	CD86, CD80, DMA, DMB2	83	31	4324	0.787397	0.266308	19.2961
6	KEGG_PATHWAY	Cytokine-cytokine receptor interaction	7	2.49777	1.24134	gga04060	3.51759	0.0573672	CCR5, CCR8L, CCR2, LOC418666, IL2RG, XCR1, PRL	83	146	4324	0.988779	0.526842	46.296
7	KEGG_PATHWAY	Calcium signaling pathway	7	2.26506	1.07805	gga04020	3.51759	0.0835508	CCKAR, SLC8A1, ATP2A3, ERBB2, BDKRB2, CAMK2A, CACNA1B	83	161	4324	0.998681	0.612202	60.073
8	KEGG_PATHWAY	Biosynthesis of amino acids	4	3.65589	1.03253	gga01230	2.01005	0.0927842	GLUL, MAT1A, ALDOB, PAH	83	57	4324	0.999389	0.603493	64.1088
